# Supplementary material for: Virus and Potential Host Microbes from Viral-Enriched Metagenomic Characterization in the High-Altitude Wetland, Salar de Huasco, Chile
Source: Microorganisms. 2020 Jul 20;8(7):1077. doi: 10.3390/microorganisms8071077 (PMC7409041; doi:10.3390/microorganisms8071077)
Supplement: Supplementary file 1 [file microorganisms-08-01077-s001.zip]

Archive with 7 entries (7 files):
- TableS1_VIRSorter_global-phage-signal_H0.csv
- __MACOSX/._TableS1_VIRSorter_global-phage-signal_H0.csv
- TableS2_VIRSorter_global-phage-signal_H3.csv
- TableS3_H0_vibrant_results_full.tsv
- __MACOSX/._TableS3_H0_vibrant_results_full.tsv
- TableS4_H3_vibrant_results_full.tsv
- __MACOSX/._TableS4_H3_vibrant_results_full.tsv
