# Supplementary material for: Virus and Potential Host Microbes from Viral-Enriched Metagenomic Characterization in the High-Altitude Wetland, Salar de Huasco, Chile
Source: Microorganisms. 2020 Jul 20;8(7):1077. doi: 10.3390/microorganisms8071077 (PMC7409041; doi:10.3390/microorganisms8071077)
Supplement: Supplementary file 1 [file microorganisms-08-01077-s001.zip › TableS1_VIRSorter_global-phage-signal_H0.csv]

	## 1 - Complete phage contigs - category 1 (pretty sure)
	## Contig_id	Nb genes contigs	Fragment	Nb genes	Category	Nb phage hallmark genes	Phage gene enrichment sig	Non-Caudovirales phage gene enrichment sig	Pfam depletion sig	Uncharacterized enrichment sig	Strand switch depletion sig	Short genes enrichment sig
1	VIRSorter_NODE_1013_length_4380_cov_4_174566	5	VIRSorter_NODE_1013_length_4380_cov_4_174566	5	1	2	2.010710958		2.959851904
2	VIRSorter_NODE_1089_length_4188_cov_6_466247	4	VIRSorter_NODE_1089_length_4188_cov_6_466247	4	1	1	2.373336646		2.367881523
3	VIRSorter_NODE_1200_length_3925_cov_4_966150	7	VIRSorter_NODE_1200_length_3925_cov_4_966150	7	1	2	2.489303268		2.814252482
4	VIRSorter_NODE_1350_length_3646_cov_4_045113	7	VIRSorter_NODE_1350_length_3646_cov_4_045113	7	1	1	3.656768643
5	VIRSorter_NODE_1379_length_3599_cov_5_507619	4	VIRSorter_NODE_1379_length_3599_cov_5_507619	4	1	2	2.373336646		2.367881523
6	VIRSorter_NODE_1521_length_3382_cov_4_957319	4	VIRSorter_NODE_1521_length_3382_cov_4_957319	4	1	1	2.373336646		2.367881523
7	VIRSorter_NODE_1524_length_3380_cov_4_350376	5	VIRSorter_NODE_1524_length_3380_cov_4_350376	5	1	1	3.258858876		2.959851904
8	VIRSorter_NODE_1603_length_3301_cov_24_328096	7	VIRSorter_NODE_1603_length_3301_cov_24_328096	7	1	1	2.489303268		4.143792666
9	VIRSorter_NODE_1618_length_3286_cov_2_807799	6	VIRSorter_NODE_1618_length_3286_cov_2_807799	6	1	1		2.039481447	3.551822285	2.28585288
10	VIRSorter_NODE_1623_length_3283_cov_5_695787	6	VIRSorter_NODE_1623_length_3283_cov_5_695787	6	1	1	2.819585876		3.551822285
11	VIRSorter_NODE_1752_length_3142_cov_4_367023	4	VIRSorter_NODE_1752_length_3142_cov_4_367023	4	1	2	2.373336646		2.367881523
12	VIRSorter_NODE_2202_length_2688_cov_28_535891	5	VIRSorter_NODE_2202_length_2688_cov_28_535891	5	1	1	2.010710958		2.959851904
13	VIRSorter_NODE_2647_length_2399_cov_2_981655	5	VIRSorter_NODE_2647_length_2399_cov_2_981655	5	1	2	2.010710958		2.959851904
14	VIRSorter_NODE_2667_length_2384_cov_2_383426	3	VIRSorter_NODE_2667_length_2384_cov_2_383426	3	1	1		5.155269828
15	VIRSorter_NODE_2773_length_2325_cov_4_245374	3	VIRSorter_NODE_2773_length_2325_cov_4_245374	3	1	1	2.939872015
16	VIRSorter_NODE_278_length_8640_cov_8_795807	8	VIRSorter_NODE_278_length_8640_cov_8_795807	8	1	3	4.514188755		3.350780258
17	VIRSorter_NODE_2867_length_2276_cov_133_074291-circular	3	VIRSorter_NODE_2867_length_2276_cov_133_074291-circular	3	1	2	2.939872015
18	VIRSorter_NODE_3209_length_2097_cov_3_560725	3	VIRSorter_NODE_3209_length_2097_cov_3_560725	3	1	1		2.339516645
19	VIRSorter_NODE_332_length_8085_cov_4_438356	10	VIRSorter_NODE_332_length_8085_cov_4_438356	10	1	4	6.271257975		3.306221853
20	VIRSorter_NODE_3352_length_2038_cov_514_970751-circular	4	VIRSorter_NODE_3352_length_2038_cov_514_970751-circular	4	1	1	2.373336646		2.367881523
21	VIRSorter_NODE_3434_length_2006_cov_3_432599	5	VIRSorter_NODE_3434_length_2006_cov_3_432599	5	1	1	3.258858876		2.959851904
22	VIRSorter_NODE_3458_length_1998_cov_3_478641	4	VIRSorter_NODE_3458_length_1998_cov_3_478641	4	1	1	3.919829353		2.367881523
23	VIRSorter_NODE_406_length_7214_cov_6_419193	7	VIRSorter_NODE_406_length_7214_cov_6_419193	7	1	4	2.489303268		2.814252482
24	VIRSorter_NODE_4122_length_1778_cov_3_634939	4	VIRSorter_NODE_4122_length_1778_cov_3_634939	4	1	1	2.373336646		2.367881523
25	VIRSorter_NODE_4675_length_1645_cov_3_236478	4	VIRSorter_NODE_4675_length_1645_cov_3_236478	4	1	1	3.919829353		2.367881523
26	VIRSorter_NODE_4696_length_1639_cov_5_876894	5	VIRSorter_NODE_4696_length_1639_cov_5_876894	5	1	1	2.010710958
27	VIRSorter_NODE_488_length_6593_cov_34_691802	10	VIRSorter_NODE_488_length_6593_cov_34_691802	10	1	1	3.720372096		5.919703808
28	VIRSorter_NODE_5458_length_1493_cov_2_764256	4	VIRSorter_NODE_5458_length_1493_cov_2_764256	4	1	1	3.919829353		2.367881523
29	VIRSorter_NODE_553_length_6223_cov_6_931907	7	VIRSorter_NODE_553_length_6223_cov_6_931907	7	1	1	3.656768643		4.143792666
30	VIRSorter_NODE_581_length_6031_cov_11_403782	7	VIRSorter_NODE_581_length_6031_cov_11_403782	7	1	5	6.859701367		4.143792666
31	VIRSorter_NODE_5894_length_1425_cov_2_070073	4	VIRSorter_NODE_5894_length_1425_cov_2_070073	4	1	4	3.919829353		2.367881523
32	VIRSorter_NODE_601_length_5940_cov_7_417332	9	VIRSorter_NODE_601_length_5940_cov_7_417332	9	1	1	2.007915559		5.327733427
33	VIRSorter_NODE_619_length_5871_cov_6_250344	8	VIRSorter_NODE_619_length_5871_cov_6_250344	8	1	2	3.270228322		4.735763046
34	VIRSorter_NODE_6260_length_1365_cov_2_909924	4	VIRSorter_NODE_6260_length_1365_cov_2_909924	4	1	1	2.373336646		2.367881523
35	VIRSorter_NODE_6325_length_1355_cov_2_607692	4	VIRSorter_NODE_6325_length_1355_cov_2_607692	4	1	1	2.373336646		2.367881523
36	VIRSorter_NODE_687_length_5543_cov_16_015306	6	VIRSorter_NODE_687_length_5543_cov_16_015306	6	1	3	4.161292775		3.551822285
37	VIRSorter_NODE_7044_length_1265_cov_2_846281	5	VIRSorter_NODE_7044_length_1265_cov_2_846281	5	1	1	2.010710958		2.959851904
38	VIRSorter_NODE_73_length_14046_cov_21_789079	13	VIRSorter_NODE_73_length_14046_cov_21_789079	13	1	1	2.874539249		6.69561495
39	VIRSorter_NODE_761_length_5191_cov_5_837227	9	VIRSorter_NODE_761_length_5191_cov_5_837227	9	1	1	2.007915559		5.327733427
40	VIRSorter_NODE_8_length_29989_cov_140_928008-circular	46	VIRSorter_NODE_8_length_29989_cov_140_928008-circular	46	1	2	23.28776881		24.38368219		gene_11-gene_47:2.20384055262403
41	VIRSorter_NODE_985_length_4460_cov_31907_672872-circular	8	VIRSorter_NODE_985_length_4460_cov_31907_672872-circular	8	1	1		6.702223799	4.735763046
42	VIRSorter_NODE_986_length_4460_cov_4_253348	6	VIRSorter_NODE_986_length_4460_cov_4_253348	6	1	1	2.819585876		3.551822285
	## 2 - Complete phage contigs - category 2 (quite sure)
	## Contig_id	Nb genes contigs	Fragment	Nb genes	Category	Nb phage hallmark genes	Phage gene enrichment sig	Non-Caudovirales phage gene enrichment sig	Pfam depletion sig	Uncharacterized enrichment sig	Strand switch depletion sig	Short genes enrichment sig
43	VIRSorter_NODE_1005_length_4402_cov_4_942489	11	VIRSorter_NODE_1005_length_4402_cov_4_942489	11	2	1			6.034552934
44	VIRSorter_NODE_1010_length_4385_cov_7_489145	4	VIRSorter_NODE_1010_length_4385_cov_7_489145	4	2		2.373336646		2.367881523
45	VIRSorter_NODE_1021_length_4340_cov_12_755193	5	VIRSorter_NODE_1021_length_4340_cov_12_755193	5	2		2.010710958		2.959851904
46	VIRSorter_NODE_1029_length_4319_cov_3_820591	9	VIRSorter_NODE_1029_length_4319_cov_3_820591	9	2		2.007915559		5.327733427
47	VIRSorter_NODE_1045_length_4290_cov_4_182527	4	VIRSorter_NODE_1045_length_4290_cov_4_182527	4	2		2.373336646		2.367881523
48	VIRSorter_NODE_1062_length_4256_cov_5_339919	5	VIRSorter_NODE_1062_length_4256_cov_5_339919	5	2		4.899786691		2.959851904
49	VIRSorter_NODE_1069_length_4242_cov_5_731072	5	VIRSorter_NODE_1069_length_4242_cov_5_731072	5	2		2.010710958
50	VIRSorter_NODE_1091_length_4183_cov_8_107316	9	VIRSorter_NODE_1091_length_4183_cov_8_107316	9	2		2.007915559		5.327733427
51	VIRSorter_NODE_10_length_28986_cov_138_792610-circular	38	VIRSorter_NODE_10_length_28986_cov_138_792610-circular	38	2	1	gene_9-gene_30:12.92966948488254		19.85638521
52	VIRSorter_NODE_1104_length_4137_cov_4_703822	5	VIRSorter_NODE_1104_length_4137_cov_4_703822	5	2		2.010710958
53	VIRSorter_NODE_110_length_12185_cov_31_814922	18	VIRSorter_NODE_110_length_12185_cov_31_814922	18	2	2	gene_1-gene_17:4.16076560255862		9.002254341
54	VIRSorter_NODE_11152_length_946_cov_2_116723	4	VIRSorter_NODE_11152_length_946_cov_2_116723	4	2		3.919829353		2.367881523
55	VIRSorter_NODE_1149_length_4035_cov_14_239698	3	VIRSorter_NODE_1149_length_4035_cov_14_239698	3	2		2.939872015
56	VIRSorter_NODE_1153_length_4025_cov_6_318136	7	VIRSorter_NODE_1153_length_4025_cov_6_318136	7	2	1			4.143792666
57	VIRSorter_NODE_116_length_11922_cov_6_128508	17	VIRSorter_NODE_116_length_11922_cov_6_128508	17	2	2	gene_2-gene_11:4.71495547386982		8.507193973
58	VIRSorter_NODE_1194_length_3933_cov_6_571171	5	VIRSorter_NODE_1194_length_3933_cov_6_571171	5	2	2			2.959851904
59	VIRSorter_NODE_1224_length_3873_cov_13_658460	4	VIRSorter_NODE_1224_length_3873_cov_13_658460	4	2		2.373336646		2.367881523
60	VIRSorter_NODE_1237_length_3851_cov_12_266070	7	VIRSorter_NODE_1237_length_3851_cov_12_266070	7	2	1			4.143792666
61	VIRSorter_NODE_1239_length_3848_cov_4_512523	9	VIRSorter_NODE_1239_length_3848_cov_4_512523	9	2	1			3.893591336	2.807072016
62	VIRSorter_NODE_124_length_11780_cov_16_092708	15	VIRSorter_NODE_124_length_11780_cov_16_092708	15	2	1			7.557336417	gene_5-gene_15:2.49210291801755
63	VIRSorter_NODE_1253_length_3828_cov_5_791413	6	VIRSorter_NODE_1253_length_3828_cov_5_791413	6	2	1			3.551822285	2.28585288
64	VIRSorter_NODE_1265_length_3805_cov_7_310133	6	VIRSorter_NODE_1265_length_3805_cov_7_310133	6	2		2.819585876		3.551822285
65	VIRSorter_NODE_126_length_11726_cov_10_454460	17	VIRSorter_NODE_126_length_11726_cov_10_454460	17	2	2			8.507193973	gene_6-gene_16:3.43699507913508
66	VIRSorter_NODE_1270_length_3795_cov_5_052674	8	VIRSorter_NODE_1270_length_3795_cov_5_052674	8	2		2.225810546		4.735763046
67	VIRSorter_NODE_127_length_11723_cov_26_778797	13	VIRSorter_NODE_127_length_11723_cov_26_778797	13	2	1	gene_2-gene_13:2.15779315186461		6.69561495
68	VIRSorter_NODE_1306_length_3719_cov_2_980622	5	VIRSorter_NODE_1306_length_3719_cov_2_980622	5	2		4.899786691		2.959851904
69	VIRSorter_NODE_1308_length_3712_cov_4_111020	4	VIRSorter_NODE_1308_length_3712_cov_4_111020	4	2		3.919829353		2.367881523
70	VIRSorter_NODE_131_length_11669_cov_7_367401	21	VIRSorter_NODE_131_length_11669_cov_7_367401	21	2	1			8.746394718	gene_3-gene_19:3.91793695930035
71	VIRSorter_NODE_1325_length_3681_cov_7_887755	8	VIRSorter_NODE_1325_length_3681_cov_7_887755	8	2		2.225810546		4.735763046
72	VIRSorter_NODE_1383_length_3597_cov_4_208639	4	VIRSorter_NODE_1383_length_3597_cov_4_208639	4	2		2.373336646		2.367881523
73	VIRSorter_NODE_1390_length_3578_cov_4_793926-circular	5	VIRSorter_NODE_1390_length_3578_cov_4_793926-circular	5	2		3.258858876		2.959851904
74	VIRSorter_NODE_13_length_23554_cov_12_157539	35	VIRSorter_NODE_13_length_23554_cov_12_157539	35	2	2	gene_4-gene_33:10.03181134913505		18.17365621
75	VIRSorter_NODE_1402_length_3563_cov_5_420753	5	VIRSorter_NODE_1402_length_3563_cov_5_420753	5	2		2.010710958		2.959851904
76	VIRSorter_NODE_1414_length_3541_cov_4_406007	7	VIRSorter_NODE_1414_length_3541_cov_4_406007	7	2		3.656768643		2.814252482
77	VIRSorter_NODE_1426_length_3517_cov_3_303293	4	VIRSorter_NODE_1426_length_3517_cov_3_303293	4	2		2.373336646		2.367881523
78	VIRSorter_NODE_1444_length_3490_cov_5_866008	6	VIRSorter_NODE_1444_length_3490_cov_5_866008	6	2	1			2.28585288
79	VIRSorter_NODE_1454_length_3481_cov_8_457677	5	VIRSorter_NODE_1454_length_3481_cov_8_457677	5	2		3.258858876		2.959851904
80	VIRSorter_NODE_1466_length_3461_cov_4_251321	4	VIRSorter_NODE_1466_length_3461_cov_4_251321	4	2	1			2.367881523
81	VIRSorter_NODE_1473_length_3450_cov_7_809426	5	VIRSorter_NODE_1473_length_3450_cov_7_809426	5	2	1			2.959851904
82	VIRSorter_NODE_147_length_11136_cov_8_578648	17	VIRSorter_NODE_147_length_11136_cov_8_578648	17	2		gene_1-gene_16:2.51160012140037		8.507193973
83	VIRSorter_NODE_1514_length_3401_cov_3_626718	10	VIRSorter_NODE_1514_length_3401_cov_3_626718	10	2		2.695517672		5.919703808
84	VIRSorter_NODE_1540_length_3360_cov_3_767927	4	VIRSorter_NODE_1540_length_3360_cov_3_767927	4	2		2.373336646		2.367881523
85	VIRSorter_NODE_1542_length_3359_cov_6_743039	5	VIRSorter_NODE_1542_length_3359_cov_6_743039	5	2		2.010710958		2.959851904
86	VIRSorter_NODE_154_length_10954_cov_6_667034	8	VIRSorter_NODE_154_length_10954_cov_6_667034	8	2		2.225810546		3.350780258
87	VIRSorter_NODE_155_length_10929_cov_60_633346	14	VIRSorter_NODE_155_length_10929_cov_60_633346	14	2	1			7.111494072
88	VIRSorter_NODE_1567_length_3336_cov_4_957635	10	VIRSorter_NODE_1567_length_3336_cov_4_957635	10	2		6.271257975		5.919703808
89	VIRSorter_NODE_1568_length_3334_cov_18_178103	7	VIRSorter_NODE_1568_length_3334_cov_18_178103	7	2		2.489303268		4.143792666
90	VIRSorter_NODE_1606_length_3299_cov_3_896424	6	VIRSorter_NODE_1606_length_3299_cov_3_896424	6	2	1			3.551822285
91	VIRSorter_NODE_1645_length_3268_cov_3_751634	6	VIRSorter_NODE_1645_length_3268_cov_3_751634	6	2		4.161292775		3.551822285
92	VIRSorter_NODE_1655_length_3258_cov_6_253512	6	VIRSorter_NODE_1655_length_3258_cov_6_253512	6	2	1			3.551822285
93	VIRSorter_NODE_1710_length_3186_cov_3_943469	8	VIRSorter_NODE_1710_length_3186_cov_3_943469	8	2		2.225810546		4.735763046
94	VIRSorter_NODE_1718_length_3178_cov_4_566443	4	VIRSorter_NODE_1718_length_3178_cov_4_566443	4	2		3.919829353		2.367881523
95	VIRSorter_NODE_1726_length_3165_cov_10_365273	5	VIRSorter_NODE_1726_length_3165_cov_10_365273	5	2		2.010710958		2.959851904
96	VIRSorter_NODE_1730_length_3162_cov_3_100740	4	VIRSorter_NODE_1730_length_3162_cov_3_100740	4	2	1			2.367881523
97	VIRSorter_NODE_1777_length_3103_cov_46_009186	8	VIRSorter_NODE_1777_length_3103_cov_46_009186	8	2		2.225810546		4.735763046
98	VIRSorter_NODE_1783_length_3097_cov_4_176857	9	VIRSorter_NODE_1783_length_3097_cov_4_176857	9	2	1			5.327733427	2.807072016
99	VIRSorter_NODE_178_length_10348_cov_14_831147	12	VIRSorter_NODE_178_length_10348_cov_14_831147	12	2		gene_2-gene_11:5.49310672425347		gene_1-gene_11:5.73352293848458
100	VIRSorter_NODE_1794_length_3081_cov_7_201917	5	VIRSorter_NODE_1794_length_3081_cov_7_201917	5	2		2.010710958		2.959851904
101	VIRSorter_NODE_1818_length_3051_cov_4_037049	4	VIRSorter_NODE_1818_length_3051_cov_4_037049	4	2		2.373336646		2.367881523
102	VIRSorter_NODE_1823_length_3046_cov_6_854564	5	VIRSorter_NODE_1823_length_3046_cov_6_854564	5	2		3.258858876		2.959851904
103	VIRSorter_NODE_1829_length_3036_cov_10_259309	4	VIRSorter_NODE_1829_length_3036_cov_10_259309	4	2	2			2.367881523
104	VIRSorter_NODE_183_length_10206_cov_26_377500	15	VIRSorter_NODE_183_length_10206_cov_26_377500	15	2	1			7.557336417	2.516907851
105	VIRSorter_NODE_1846_length_3020_cov_3_810455	4	VIRSorter_NODE_1846_length_3020_cov_3_810455	4	2		2.373336646		2.367881523
106	VIRSorter_NODE_1848_length_3019_cov_7_612686	5	VIRSorter_NODE_1848_length_3019_cov_7_612686	5	2		2.010710958		2.959851904
107	VIRSorter_NODE_184_length_10185_cov_75_978776	4	VIRSorter_NODE_184_length_10185_cov_75_978776	4	2		2.373336646		2.367881523
108	VIRSorter_NODE_1870_length_3002_cov_3_971496	4	VIRSorter_NODE_1870_length_3002_cov_3_971496	4	2	1			2.367881523
109	VIRSorter_NODE_1886_length_2985_cov_2_444027	6	VIRSorter_NODE_1886_length_2985_cov_2_444027	6	2	1			3.551822285	2.28585288
110	VIRSorter_NODE_189_length_10076_cov_5_757609	10	VIRSorter_NODE_189_length_10076_cov_5_757609	10	2		2.695517672		3.306221853
111	VIRSorter_NODE_195_length_9957_cov_9_752373	8	VIRSorter_NODE_195_length_9957_cov_9_752373	8	2	1			4.735763046
112	VIRSorter_NODE_1969_length_2891_cov_4_968970	7	VIRSorter_NODE_1969_length_2891_cov_4_968970	7	2		2.489303268		4.143792666
113	VIRSorter_NODE_1970_length_2891_cov_3_770451	5	VIRSorter_NODE_1970_length_2891_cov_3_770451	5	2		2.010710958		2.959851904
114	VIRSorter_NODE_200_length_9797_cov_21_049271	11	VIRSorter_NODE_200_length_9797_cov_21_049271	11	2	3	gene_2-gene_11:2.21839641701764		6.034552934
115	VIRSorter_NODE_2050_length_2812_cov_2_151614	4	VIRSorter_NODE_2050_length_2812_cov_2_151614	4	2		3.919829353		2.367881523
116	VIRSorter_NODE_2052_length_2807_cov_10_545785	4	VIRSorter_NODE_2052_length_2807_cov_10_545785	4	2	1			2.367881523
117	VIRSorter_NODE_2055_length_2806_cov_4_167212	5	VIRSorter_NODE_2055_length_2806_cov_4_167212	5	2	1			2.959851904
118	VIRSorter_NODE_2067_length_2797_cov_6_051787	7	VIRSorter_NODE_2067_length_2797_cov_6_051787	7	2		2.489303268		4.143792666
119	VIRSorter_NODE_2070_length_2795_cov_2_789416	5	VIRSorter_NODE_2070_length_2795_cov_2_789416	5	2		2.010710958		2.959851904
120	VIRSorter_NODE_2115_length_2749_cov_13_487379	5	VIRSorter_NODE_2115_length_2749_cov_13_487379	5	2	1			2.959851904
121	VIRSorter_NODE_2157_length_2718_cov_3_678558	5	VIRSorter_NODE_2157_length_2718_cov_3_678558	5	2		2.010710958		2.959851904
122	VIRSorter_NODE_2187_length_2696_cov_4_965543	8	VIRSorter_NODE_2187_length_2696_cov_4_965543	8	2	1			4.735763046
123	VIRSorter_NODE_2193_length_2692_cov_3_333713	4	VIRSorter_NODE_2193_length_2692_cov_3_333713	4	2		2.373336646		2.367881523
124	VIRSorter_NODE_220_length_9497_cov_28_764774	14	VIRSorter_NODE_220_length_9497_cov_28_764774	14	2	1	gene_1-gene_13:6.29734165447151		7.111494072
125	VIRSorter_NODE_2302_length_2606_cov_4_272442	7	VIRSorter_NODE_2302_length_2606_cov_4_272442	7	2		3.656768643		4.143792666
126	VIRSorter_NODE_232_length_9253_cov_28_241139	13	VIRSorter_NODE_232_length_9253_cov_28_241139	13	2	1	gene_2-gene_13:2.15779315186461		6.69561495
127	VIRSorter_NODE_2331_length_2587_cov_3_282385	6	VIRSorter_NODE_2331_length_2587_cov_3_282385	6	2	1			3.551822285	2.28585288
128	VIRSorter_NODE_2343_length_2578_cov_7_422909	4	VIRSorter_NODE_2343_length_2578_cov_7_422909	4	2		2.373336646		2.367881523
129	VIRSorter_NODE_2358_length_2568_cov_7_986072	5	VIRSorter_NODE_2358_length_2568_cov_7_986072	5	2	1			2.959851904
130	VIRSorter_NODE_2373_length_2561_cov_9_729449-circular	5	VIRSorter_NODE_2373_length_2561_cov_9_729449-circular	5	2		2.010710958		2.959851904
131	VIRSorter_NODE_237_length_9174_cov_5_618489	8	VIRSorter_NODE_237_length_9174_cov_5_618489	8	2	1			4.735763046
132	VIRSorter_NODE_2390_length_2551_cov_2_448718	6	VIRSorter_NODE_2390_length_2551_cov_2_448718	6	2	1			2.28585288
133	VIRSorter_NODE_2394_length_2546_cov_5_522280	3	VIRSorter_NODE_2394_length_2546_cov_5_522280	3	2		2.939872015
134	VIRSorter_NODE_2415_length_2537_cov_4_464545	6	VIRSorter_NODE_2415_length_2537_cov_4_464545	6	2		4.161292775		3.551822285
135	VIRSorter_NODE_2416_length_2537_cov_4_195004	5	VIRSorter_NODE_2416_length_2537_cov_4_195004	5	2		2.010710958
136	VIRSorter_NODE_2434_length_2523_cov_3_011345	4	VIRSorter_NODE_2434_length_2523_cov_3_011345	4	2		3.919829353		2.367881523
137	VIRSorter_NODE_244_length_9074_cov_4_740769	7	VIRSorter_NODE_244_length_9074_cov_4_740769	7	2		2.489303268		4.143792666
138	VIRSorter_NODE_2458_length_2509_cov_2_552567	4	VIRSorter_NODE_2458_length_2509_cov_2_552567	4	2	1			2.367881523
139	VIRSorter_NODE_246_length_9065_cov_11_949168	16	VIRSorter_NODE_246_length_9065_cov_11_949168	16	2		gene_1-gene_12:2.72179749156442		8.024368062
140	VIRSorter_NODE_247_length_9062_cov_29_561452	7	VIRSorter_NODE_247_length_9062_cov_29_561452	7	2	1			4.143792666
141	VIRSorter_NODE_248_length_9055_cov_9_362222	16	VIRSorter_NODE_248_length_9055_cov_9_362222	16	2	3	gene_1-gene_12:2.72179749156442		8.024368062
142	VIRSorter_NODE_251_length_9032_cov_8_210761	15	VIRSorter_NODE_251_length_9032_cov_8_210761	15	2	1			gene_3-gene_15:6.37339565574671
143	VIRSorter_NODE_2526_length_2468_cov_3_910899	5	VIRSorter_NODE_2526_length_2468_cov_3_910899	5	2		2.010710958		2.959851904
144	VIRSorter_NODE_253_length_8996_cov_9_563024	8	VIRSorter_NODE_253_length_8996_cov_9_563024	8	2		2.225810546		2.319007203
145	VIRSorter_NODE_2548_length_2459_cov_3_978369	6	VIRSorter_NODE_2548_length_2459_cov_3_978369	6	2		2.819585876		3.551822285
146	VIRSorter_NODE_2559_length_2455_cov_1_518333	5	VIRSorter_NODE_2559_length_2455_cov_1_518333	5	2		2.010710958		2.959851904
147	VIRSorter_NODE_2564_length_2453_cov_3_065471	4	VIRSorter_NODE_2564_length_2453_cov_3_065471	4	2		2.373336646		2.367881523
148	VIRSorter_NODE_2576_length_2447_cov_3_158863	4	VIRSorter_NODE_2576_length_2447_cov_3_158863	4	2	1			2.367881523
149	VIRSorter_NODE_2584_length_2442_cov_5_149379	6	VIRSorter_NODE_2584_length_2442_cov_5_149379	6	2	1			3.551822285
150	VIRSorter_NODE_2616_length_2420_cov_89_079070	7	VIRSorter_NODE_2616_length_2420_cov_89_079070	7	2		2.489303268		4.143792666
151	VIRSorter_NODE_2632_length_2408_cov_3_071398	5	VIRSorter_NODE_2632_length_2408_cov_3_071398	5	2		4.899786691		2.959851904
152	VIRSorter_NODE_2635_length_2406_cov_4_347937	4	VIRSorter_NODE_2635_length_2406_cov_4_347937	4	2		3.919829353		2.367881523
153	VIRSorter_NODE_2653_length_2395_cov_17_752564	6	VIRSorter_NODE_2653_length_2395_cov_17_752564	6	2		4.161292775		3.551822285
154	VIRSorter_NODE_2683_length_2374_cov_50_930142-circular	3	VIRSorter_NODE_2683_length_2374_cov_50_930142-circular	3	2		2.939872015
155	VIRSorter_NODE_269_length_8837_cov_8_233090	17	VIRSorter_NODE_269_length_8837_cov_8_233090	17	2	1			6.804432491
156	VIRSorter_NODE_2783_length_2317_cov_3_719275	3	VIRSorter_NODE_2783_length_2317_cov_3_719275	3	2		2.939872015
157	VIRSorter_NODE_2796_length_2310_cov_6_143237	4	VIRSorter_NODE_2796_length_2310_cov_6_143237	4	2	1			2.367881523
158	VIRSorter_NODE_27_length_17614_cov_14_906885	30	VIRSorter_NODE_27_length_17614_cov_14_906885	30	2	1			gene_3-gene_30:14.21155868268152	gene_3-gene_29:2.70131062047352
159	VIRSorter_NODE_2820_length_2301_cov_4_643366	5	VIRSorter_NODE_2820_length_2301_cov_4_643366	5	2	1			2.959851904
160	VIRSorter_NODE_2858_length_2282_cov_11_851370	4	VIRSorter_NODE_2858_length_2282_cov_11_851370	4	2		2.373336646		2.367881523
161	VIRSorter_NODE_2876_length_2273_cov_2_628945	4	VIRSorter_NODE_2876_length_2273_cov_2_628945	4	2		3.919829353		2.367881523
162	VIRSorter_NODE_2884_length_2267_cov_4_221067	5	VIRSorter_NODE_2884_length_2267_cov_4_221067	5	2	1			2.959851904
163	VIRSorter_NODE_288_length_8450_cov_5_367600	16	VIRSorter_NODE_288_length_8450_cov_5_367600	16	2	1			8.024368062	gene_5-gene_14:2.99424738405191
164	VIRSorter_NODE_2916_length_2253_cov_3_830755	6	VIRSorter_NODE_2916_length_2253_cov_3_830755	6	2		4.161292775		3.551822285
165	VIRSorter_NODE_2931_length_2245_cov_3_140183	4	VIRSorter_NODE_2931_length_2245_cov_3_140183	4	2		3.919829353		2.367881523
166	VIRSorter_NODE_2953_length_2230_cov_13_611494	5	VIRSorter_NODE_2953_length_2230_cov_13_611494	5	2	1			2.959851904
167	VIRSorter_NODE_2958_length_2226_cov_63_602487	5	VIRSorter_NODE_2958_length_2226_cov_63_602487	5	2		2.010710958		2.959851904
168	VIRSorter_NODE_2979_length_2217_cov_3_360777	4	VIRSorter_NODE_2979_length_2217_cov_3_360777	4	2		3.919829353		2.367881523
169	VIRSorter_NODE_2_length_37918_cov_141_617489	53	VIRSorter_NODE_2_length_37918_cov_141_617489	53	2	4	gene_1-gene_24:11.22254034807108		22.60943835	gene_25-gene_53:2.15419774145304
170	VIRSorter_NODE_3076_length_2165_cov_4_110900	4	VIRSorter_NODE_3076_length_2165_cov_4_110900	4	2	2			2.367881523
171	VIRSorter_NODE_3094_length_2155_cov_3_978095	5	VIRSorter_NODE_3094_length_2155_cov_3_978095	5	2		2.010710958		2.959851904
172	VIRSorter_NODE_309_length_8305_cov_10_244727	13	VIRSorter_NODE_309_length_8305_cov_10_244727	13	2	1			6.69561495	2.807286731
173	VIRSorter_NODE_3101_length_2153_cov_4_786940	4	VIRSorter_NODE_3101_length_2153_cov_4_786940	4	2	1			2.367881523
174	VIRSorter_NODE_311_length_8241_cov_8_869045	14	VIRSorter_NODE_311_length_8241_cov_8_869045	14	2			gene_3-gene_12:5.19613465173056	7.111494072	3.121870244
175	VIRSorter_NODE_3121_length_2145_cov_2_466986	5	VIRSorter_NODE_3121_length_2145_cov_2_466986	5	2	1			2.959851904
176	VIRSorter_NODE_316_length_8199_cov_13_695850	15	VIRSorter_NODE_316_length_8199_cov_13_695850	15	2	1			7.557336417	gene_1-gene_14:4.05616979099712
177	VIRSorter_NODE_3197_length_2105_cov_3_646829	5	VIRSorter_NODE_3197_length_2105_cov_3_646829	5	2		2.010710958		2.959851904
178	VIRSorter_NODE_3241_length_2087_cov_6_519193	3	VIRSorter_NODE_3241_length_2087_cov_6_519193	3	2		2.939872015
179	VIRSorter_NODE_3254_length_2081_cov_51_981244	4	VIRSorter_NODE_3254_length_2081_cov_51_981244	4	2	1			2.367881523
180	VIRSorter_NODE_325_length_8129_cov_28_810874	11	VIRSorter_NODE_325_length_8129_cov_28_810874	11	2	1			4.516176325
181	VIRSorter_NODE_331_length_8101_cov_5_674621	12	VIRSorter_NODE_331_length_8101_cov_5_674621	12	2	1			6.325493319	gene_1-gene_10:2.52807060246427
182	VIRSorter_NODE_3321_length_2051_cov_2_639780	4	VIRSorter_NODE_3321_length_2051_cov_2_639780	4	2	1			2.367881523
183	VIRSorter_NODE_3356_length_2037_cov_2_712412	5	VIRSorter_NODE_3356_length_2037_cov_2_712412	5	2		2.010710958		2.959851904
184	VIRSorter_NODE_338_length_7991_cov_6_485887	12	VIRSorter_NODE_338_length_7991_cov_6_485887	12	2	1			6.325493319	gene_2-gene_12:4.21514632951872
185	VIRSorter_NODE_3391_length_2021_cov_4_731434	4	VIRSorter_NODE_3391_length_2021_cov_4_731434	4	2	1			2.367881523
186	VIRSorter_NODE_340_length_7949_cov_4_591335	11	VIRSorter_NODE_340_length_7949_cov_4_591335	11	2	2	gene_2-gene_11:3.24325084116262		6.034552934
187	VIRSorter_NODE_3411_length_2015_cov_3_190306	6	VIRSorter_NODE_3411_length_2015_cov_3_190306	6	2	1			3.551822285
188	VIRSorter_NODE_3416_length_2012_cov_5_439959	5	VIRSorter_NODE_3416_length_2012_cov_5_439959	5	2		4.899786691		2.959851904
189	VIRSorter_NODE_3423_length_2010_cov_116_418414	4	VIRSorter_NODE_3423_length_2010_cov_116_418414	4	2	1			2.367881523
190	VIRSorter_NODE_349_length_7856_cov_4_913344	9	VIRSorter_NODE_349_length_7856_cov_4_913344	9	2		2.957356608		5.327733427
191	VIRSorter_NODE_34_length_17165_cov_6_897253	30	VIRSorter_NODE_34_length_17165_cov_6_897253	30	2		gene_2-gene_12:3.38569376086122		gene_2-gene_30:12.87239612025756	gene_13-gene_30:6.56474842738115
192	VIRSorter_NODE_3521_length_1974_cov_4_727983	4	VIRSorter_NODE_3521_length_1974_cov_4_727983	4	2		3.919829353		2.367881523
193	VIRSorter_NODE_3572_length_1950_cov_2_312401	5	VIRSorter_NODE_3572_length_1950_cov_2_312401	5	2		3.258858876		2.959851904
194	VIRSorter_NODE_361_length_7708_cov_9_955573	15	VIRSorter_NODE_361_length_7708_cov_9_955573	15	2	1			7.557336417
195	VIRSorter_NODE_362_length_7701_cov_4_944285	10	VIRSorter_NODE_362_length_7701_cov_4_944285	10	2	1			5.919703808	2.393098242
196	VIRSorter_NODE_3632_length_1932_cov_3_619606	4	VIRSorter_NODE_3632_length_1932_cov_3_619606	4	2		2.373336646		2.367881523
197	VIRSorter_NODE_3639_length_1929_cov_2_995731	3	VIRSorter_NODE_3639_length_1929_cov_2_995731	3	2		2.939872015
198	VIRSorter_NODE_3674_length_1910_cov_3_877628	4	VIRSorter_NODE_3674_length_1910_cov_3_877628	4	2	1			2.367881523
199	VIRSorter_NODE_367_length_7655_cov_8_917763	14	VIRSorter_NODE_367_length_7655_cov_8_917763	14	2	1			7.111494072
200	VIRSorter_NODE_3700_length_1902_cov_6_249053	4	VIRSorter_NODE_3700_length_1902_cov_6_249053	4	2		2.373336646		2.367881523
201	VIRSorter_NODE_3716_length_1897_cov_4_971770	5	VIRSorter_NODE_3716_length_1897_cov_4_971770	5	2		2.010710958		2.959851904
202	VIRSorter_NODE_3737_length_1891_cov_2_601307	4	VIRSorter_NODE_3737_length_1891_cov_2_601307	4	2		2.373336646
203	VIRSorter_NODE_3738_length_1891_cov_2_485294	4	VIRSorter_NODE_3738_length_1891_cov_2_485294	4	2	1			2.367881523
204	VIRSorter_NODE_3772_length_1881_cov_3_421139	4	VIRSorter_NODE_3772_length_1881_cov_3_421139	4	2		2.373336646		2.367881523
205	VIRSorter_NODE_3822_length_1867_cov_4_717439	4	VIRSorter_NODE_3822_length_1867_cov_4_717439	4	2	1			2.367881523
206	VIRSorter_NODE_3871_length_1854_cov_2_549194	5	VIRSorter_NODE_3871_length_1854_cov_2_549194	5	2	1			2.959851904
207	VIRSorter_NODE_3874_length_1853_cov_3_856507	4	VIRSorter_NODE_3874_length_1853_cov_3_856507	4	2		2.373336646		2.367881523
208	VIRSorter_NODE_3903_length_1843_cov_2_034676	4	VIRSorter_NODE_3903_length_1843_cov_2_034676	4	2		3.919829353		2.367881523
209	VIRSorter_NODE_3957_length_1825_cov_3_192090	4	VIRSorter_NODE_3957_length_1825_cov_3_192090	4	2	1			2.367881523
210	VIRSorter_NODE_400_length_7301_cov_5_390146	15	VIRSorter_NODE_400_length_7301_cov_5_390146	15	2	1			7.557336417	gene_4-gene_15:3.00758107447543
211	VIRSorter_NODE_4049_length_1799_cov_3_330849	4	VIRSorter_NODE_4049_length_1799_cov_3_330849	4	2	1			2.367881523
212	VIRSorter_NODE_416_length_7095_cov_6_568892	15	VIRSorter_NODE_416_length_7095_cov_6_568892	15	2		gene_1-gene_11:2.09621415609510		7.557336417
213	VIRSorter_NODE_4281_length_1741_cov_4_373665	4	VIRSorter_NODE_4281_length_1741_cov_4_373665	4	2		2.373336646		2.367881523
214	VIRSorter_NODE_4361_length_1719_cov_3_036659	5	VIRSorter_NODE_4361_length_1719_cov_3_036659	5	2	1			2.959851904
215	VIRSorter_NODE_4392_length_1713_cov_3_806996	4	VIRSorter_NODE_4392_length_1713_cov_3_806996	4	2		2.373336646		2.367881523
216	VIRSorter_NODE_4393_length_1713_cov_3_142943	4	VIRSorter_NODE_4393_length_1713_cov_3_142943	4	2		2.373336646		2.367881523
217	VIRSorter_NODE_4412_length_1708_cov_6_778584	4	VIRSorter_NODE_4412_length_1708_cov_6_778584	4	2		2.373336646		2.367881523
218	VIRSorter_NODE_447_length_6895_cov_6_000585	7	VIRSorter_NODE_447_length_6895_cov_6_000585	7	2	1			4.143792666
219	VIRSorter_NODE_4490_length_1691_cov_3_108802	4	VIRSorter_NODE_4490_length_1691_cov_3_108802	4	2	1			2.367881523
220	VIRSorter_NODE_4499_length_1689_cov_3_693390	4	VIRSorter_NODE_4499_length_1689_cov_3_693390	4	2		3.919829353		2.367881523
221	VIRSorter_NODE_4504_length_1688_cov_2_832823	3	VIRSorter_NODE_4504_length_1688_cov_2_832823	3	2		2.939872015
222	VIRSorter_NODE_46_length_15550_cov_17_169151	34	VIRSorter_NODE_46_length_15550_cov_17_169151	34	2		gene_1-gene_33:4.86394554733881		17.61510959	gene_8-gene_31:2.85035064787395
223	VIRSorter_NODE_471_length_6723_cov_6_509148	4	VIRSorter_NODE_471_length_6723_cov_6_509148	4	2		3.919829353		2.367881523
224	VIRSorter_NODE_4738_length_1632_cov_2_417248	4	VIRSorter_NODE_4738_length_1632_cov_2_417248	4	2		2.373336646		2.367881523
225	VIRSorter_NODE_47_length_15497_cov_11_306372	22	VIRSorter_NODE_47_length_15497_cov_11_306372	22	2		gene_8-gene_18:3.79026434843227		11.06430699
226	VIRSorter_NODE_4862_length_1606_cov_2_110896	4	VIRSorter_NODE_4862_length_1606_cov_2_110896	4	2	1			2.367881523
227	VIRSorter_NODE_4867_length_1605_cov_3_132903	5	VIRSorter_NODE_4867_length_1605_cov_3_132903	5	2		2.010710958		2.959851904
228	VIRSorter_NODE_4948_length_1588_cov_4_742988	4	VIRSorter_NODE_4948_length_1588_cov_4_742988	4	2		3.919829353		2.367881523
229	VIRSorter_NODE_502_length_6509_cov_5_888131	9	VIRSorter_NODE_502_length_6509_cov_5_888131	9	2		2.007915559		5.327733427
230	VIRSorter_NODE_5107_length_1556_cov_7_831446	4	VIRSorter_NODE_5107_length_1556_cov_7_831446	4	2		2.373336646		2.367881523
231	VIRSorter_NODE_5124_length_1553_cov_1_742991	4	VIRSorter_NODE_5124_length_1553_cov_1_742991	4	2	1			2.367881523
232	VIRSorter_NODE_5179_length_1543_cov_2_816532	4	VIRSorter_NODE_5179_length_1543_cov_2_816532	4	2		2.373336646		2.367881523
233	VIRSorter_NODE_525_length_6358_cov_4_727590	9	VIRSorter_NODE_525_length_6358_cov_4_727590	9	2		2.007915559		5.327733427
234	VIRSorter_NODE_527_length_6346_cov_15_583850	11	VIRSorter_NODE_527_length_6346_cov_15_583850	11	2	2			6.034552934	gene_1-gene_10:2.82910059812825
235	VIRSorter_NODE_5339_length_1513_cov_8_284636	4	VIRSorter_NODE_5339_length_1513_cov_8_284636	4	2	1			2.367881523
236	VIRSorter_NODE_538_length_6307_cov_6_888516	9	VIRSorter_NODE_538_length_6307_cov_6_888516	9	2	1			5.327733427	2.807072016
237	VIRSorter_NODE_540_length_6297_cov_6_927587	9	VIRSorter_NODE_540_length_6297_cov_6_927587	9	2		2.957356608		5.327733427
238	VIRSorter_NODE_5433_length_1497_cov_3_146325	3	VIRSorter_NODE_5433_length_1497_cov_3_146325	3	2		2.939872015
239	VIRSorter_NODE_550_length_6236_cov_19_620612	10	VIRSorter_NODE_550_length_6236_cov_19_620612	10	2		3.720372096		5.919703808
240	VIRSorter_NODE_551_length_6227_cov_4_864215	7	VIRSorter_NODE_551_length_6227_cov_4_864215	7	2		2.489303268		4.143792666
241	VIRSorter_NODE_555_length_6219_cov_23_351557	5	VIRSorter_NODE_555_length_6219_cov_23_351557	5	2		3.258858876		2.959851904
242	VIRSorter_NODE_5583_length_1472_cov_1_705011	4	VIRSorter_NODE_5583_length_1472_cov_1_705011	4	2	1			2.367881523
243	VIRSorter_NODE_5601_length_1469_cov_5_115276	4	VIRSorter_NODE_5601_length_1469_cov_5_115276	4	2	1			2.367881523
244	VIRSorter_NODE_5616_length_1467_cov_3_038952	3	VIRSorter_NODE_5616_length_1467_cov_3_038952	3	2		2.939872015
245	VIRSorter_NODE_563_length_6154_cov_5_832759	7	VIRSorter_NODE_563_length_6154_cov_5_832759	7	2		3.656768643		4.143792666
246	VIRSorter_NODE_5742_length_1447_cov_3_155172	4	VIRSorter_NODE_5742_length_1447_cov_3_155172	4	2	1			2.367881523
247	VIRSorter_NODE_575_length_6062_cov_13_022640	8	VIRSorter_NODE_575_length_6062_cov_13_022640	8	2		2.225810546		3.350780258
248	VIRSorter_NODE_578_length_6039_cov_7_131684	16	VIRSorter_NODE_578_length_6039_cov_7_131684	16	2	1			8.024368062	gene_2-gene_16:5.78284732366188
249	VIRSorter_NODE_5839_length_1434_cov_1_813633-circular	3	VIRSorter_NODE_5839_length_1434_cov_1_813633-circular	3	2		2.939872015
250	VIRSorter_NODE_598_length_5954_cov_10_120868	5	VIRSorter_NODE_598_length_5954_cov_10_120868	5	2		2.010710958		2.959851904
251	VIRSorter_NODE_59_length_14663_cov_55_647043	15	VIRSorter_NODE_59_length_14663_cov_55_647043	15	2	1	gene_2-gene_15:5.65047242695901		7.557336417
252	VIRSorter_NODE_6085_length_1394_cov_3_836445	4	VIRSorter_NODE_6085_length_1394_cov_3_836445	4	2		2.373336646		2.367881523
253	VIRSorter_NODE_608_length_5908_cov_13_505211	13	VIRSorter_NODE_608_length_5908_cov_13_505211	13	2	2			6.69561495	gene_2-gene_13:3.32980036920935
254	VIRSorter_NODE_6131_length_1386_cov_3_643877	4	VIRSorter_NODE_6131_length_1386_cov_3_643877	4	2		2.373336646		2.367881523
255	VIRSorter_NODE_614_length_5903_cov_13_646888	9	VIRSorter_NODE_614_length_5903_cov_13_646888	9	2		2.007915559		3.893591336
256	VIRSorter_NODE_615_length_5900_cov_5_023439	6	VIRSorter_NODE_615_length_5900_cov_5_023439	6	2	2			3.551822285
257	VIRSorter_NODE_627_length_5823_cov_5_703537	7	VIRSorter_NODE_627_length_5823_cov_5_703537	7	2	1			4.143792666
258	VIRSorter_NODE_6322_length_1355_cov_3_625385	3	VIRSorter_NODE_6322_length_1355_cov_3_625385	3	2		2.939872015
259	VIRSorter_NODE_634_length_5762_cov_14_161556	7	VIRSorter_NODE_634_length_5762_cov_14_161556	7	2	1			2.814252482
260	VIRSorter_NODE_637_length_5750_cov_12_956417	6	VIRSorter_NODE_637_length_5750_cov_12_956417	6	2		4.161292775		3.551822285
261	VIRSorter_NODE_650_length_5697_cov_15_282524	5	VIRSorter_NODE_650_length_5697_cov_15_282524	5	2		4.899786691		2.959851904
262	VIRSorter_NODE_654_length_5688_cov_4_855849	7	VIRSorter_NODE_654_length_5688_cov_4_855849	7	2		2.489303268		4.143792666
263	VIRSorter_NODE_67_length_14210_cov_12_915295	12	VIRSorter_NODE_67_length_14210_cov_12_915295	12	2	2	gene_2-gene_12:2.64028220044538		4.770426587
264	VIRSorter_NODE_684_length_5556_cov_22_891474	8	VIRSorter_NODE_684_length_5556_cov_22_891474	8	2		2.225810546		4.735763046
265	VIRSorter_NODE_694_length_5504_cov_5_401725	11	VIRSorter_NODE_694_length_5504_cov_5_401725	11	2	1			4.516176325	gene_1-gene_10:2.82910059812825
266	VIRSorter_NODE_6961_length_1274_cov_4_648893	5	VIRSorter_NODE_6961_length_1274_cov_4_648893	5	2		2.010710958		2.959851904
267	VIRSorter_NODE_699_length_5481_cov_5_462035	12	VIRSorter_NODE_699_length_5481_cov_5_462035	12	2	1			6.325493319	gene_1-gene_10:3.66325416501049
268	VIRSorter_NODE_703_length_5461_cov_4_374954	6	VIRSorter_NODE_703_length_5461_cov_4_374954	6	2		4.161292775		3.551822285
269	VIRSorter_NODE_70_length_14130_cov_40_274529	21	VIRSorter_NODE_70_length_14130_cov_40_274529	21	2		gene_1-gene_10:5.97051349486719		10.53928339	gene_11-gene_21:3.10120297721188
270	VIRSorter_NODE_7133_length_1255_cov_12_287500	4	VIRSorter_NODE_7133_length_1255_cov_12_287500	4	2	1			2.367881523
271	VIRSorter_NODE_717_length_5375_cov_3_180827	6	VIRSorter_NODE_717_length_5375_cov_3_180827	6	2	1			3.551822285
272	VIRSorter_NODE_7328_length_1237_cov_1_858714	4	VIRSorter_NODE_7328_length_1237_cov_1_858714	4	2	1			2.367881523
273	VIRSorter_NODE_741_length_5279_cov_5_380551	13	VIRSorter_NODE_741_length_5279_cov_5_380551	13	2	1	gene_1-gene_11:2.41843345082902		6.69561495
274	VIRSorter_NODE_771_length_5141_cov_14_206842	6	VIRSorter_NODE_771_length_5141_cov_14_206842	6	2		2.819585876		3.551822285
275	VIRSorter_NODE_7981_length_1169_cov_2_485637	3	VIRSorter_NODE_7981_length_1169_cov_2_485637	3	2		2.939872015
276	VIRSorter_NODE_7_length_30690_cov_13_400424	34	VIRSorter_NODE_7_length_30690_cov_13_400424	34	2	4	gene_4-gene_24:4.17563366158169		12.43320612
277	VIRSorter_NODE_803_length_5038_cov_5_849087	9	VIRSorter_NODE_803_length_5038_cov_5_849087	9	2		2.957356608		5.327733427
278	VIRSorter_NODE_813_length_4997_cov_5_955079	8	VIRSorter_NODE_813_length_4997_cov_5_955079	8	2		3.270228322		4.735763046
279	VIRSorter_NODE_829_length_4956_cov_10_693532	8	VIRSorter_NODE_829_length_4956_cov_10_693532	8	2		2.225810546		4.735763046
280	VIRSorter_NODE_84_length_13243_cov_33_113740	25	VIRSorter_NODE_84_length_13243_cov_33_113740	25	2	1			12.66572061	gene_1-gene_20:5.23304850525005
281	VIRSorter_NODE_860_length_4845_cov_8_129854	8	VIRSorter_NODE_860_length_4845_cov_8_129854	8	2	2			4.735763046
282	VIRSorter_NODE_879_length_4798_cov_5_558086	4	VIRSorter_NODE_879_length_4798_cov_5_558086	4	2		2.373336646		2.367881523
283	VIRSorter_NODE_885_length_4777_cov_5_335451	8	VIRSorter_NODE_885_length_4777_cov_5_335451	8	2		3.270228322		4.735763046
284	VIRSorter_NODE_8886_length_1092_cov_4_593057	3	VIRSorter_NODE_8886_length_1092_cov_4_593057	3	2		2.939872015
285	VIRSorter_NODE_912_length_4669_cov_13_474642	8	VIRSorter_NODE_912_length_4669_cov_13_474642	8	2	2			4.735763046	2.319007203
286	VIRSorter_NODE_91_length_12880_cov_22_986121	15	VIRSorter_NODE_91_length_12880_cov_22_986121	15	2		3.004698849		7.557336417
287	VIRSorter_NODE_922_length_4640_cov_13_100981	10	VIRSorter_NODE_922_length_4640_cov_13_100981	10	2		4.905524107		5.919703808
288	VIRSorter_NODE_947_length_4554_cov_4_665926	5	VIRSorter_NODE_947_length_4554_cov_4_665926	5	2	1			2.959851904
289	VIRSorter_NODE_94_length_12808_cov_15_792833	13	VIRSorter_NODE_94_length_12808_cov_15_792833	13	2		gene_2-gene_12:7.80162947546700		6.69561495
290	VIRSorter_NODE_959_length_4514_cov_7_902893	7	VIRSorter_NODE_959_length_4514_cov_7_902893	7	2	1			4.143792666	2.814252482
291	VIRSorter_NODE_95_length_12796_cov_8_195197	12	VIRSorter_NODE_95_length_12796_cov_8_195197	12	2		3.390804273		6.325493319
292	VIRSorter_NODE_96_length_12782_cov_10_285220	19	VIRSorter_NODE_96_length_12782_cov_10_285220	19	2	1	gene_6-gene_19:5.23232903219869		9.507074546
293	VIRSorter_NODE_978_length_4471_cov_6_596241	5	VIRSorter_NODE_978_length_4471_cov_6_596241	5	2		2.010710958		2.959851904
294	VIRSorter_NODE_979_length_4470_cov_76_315515	4	VIRSorter_NODE_979_length_4470_cov_76_315515	4	2		2.373336646		2.367881523
295	VIRSorter_NODE_980_length_4468_cov_66_943123	9	VIRSorter_NODE_980_length_4468_cov_66_943123	9	2	1			5.327733427	2.807072016
296	VIRSorter_NODE_993_length_4445_cov_5_980182	7	VIRSorter_NODE_993_length_4445_cov_5_980182	7	2		2.489303268		4.143792666
297	VIRSorter_NODE_995_length_4441_cov_4_540356	7	VIRSorter_NODE_995_length_4441_cov_4_540356	7	2	1			4.143792666
298	VIRSorter_NODE_99_length_12596_cov_11_855594	14	VIRSorter_NODE_99_length_12596_cov_11_855594	14	2		gene_3-gene_12:2.54428083682660		gene_1-gene_12:5.92755331061875
299	VIRSorter_NODE_9_length_29661_cov_34_051915	42	VIRSorter_NODE_9_length_29661_cov_34_051915	42	2	2	gene_16-gene_40:2.86605521876027		20.023387	gene_2-gene_28:4.93936698583693	2.984373
	## 3 - Complete phage contigs - category 3 (not so sure)
	## Contig_id	Nb genes contigs	Fragment	Nb genes	Category	Nb phage hallmark genes	Phage gene enrichment sig	Non-Caudovirales phage gene enrichment sig	Pfam depletion sig	Uncharacterized enrichment sig	Strand switch depletion sig	Short genes enrichment sig
	VIRSorter_NODE_1000_length_4423_cov_41_686584-circular	8	VIRSorter_NODE_1000_length_4423_cov_41_686584-circular	8	3				4.735763046	4.735763046
	VIRSorter_NODE_1003_length_4404_cov_60_959071-circular	7	VIRSorter_NODE_1003_length_4404_cov_60_959071-circular	7	3				4.143792666	4.143792666
	VIRSorter_NODE_102_length_12422_cov_28_318024	14	VIRSorter_NODE_102_length_12422_cov_28_318024	14	3				7.111494072	7.111494072
	VIRSorter_NODE_1034_length_4309_cov_17_808886-circular	7	VIRSorter_NODE_1034_length_4309_cov_17_808886-circular	7	3				4.143792666	4.143792666
	VIRSorter_NODE_1037_length_4306_cov_15_412374	7	VIRSorter_NODE_1037_length_4306_cov_15_412374	7	3				4.143792666	4.143792666
	VIRSorter_NODE_1043_length_4295_cov_10_957783	9	VIRSorter_NODE_1043_length_4295_cov_10_957783	9	3				5.327733427	2.807072016
	VIRSorter_NODE_1046_length_4289_cov_4_825461	7	VIRSorter_NODE_1046_length_4289_cov_4_825461	7	3				4.143792666	4.143792666
	VIRSorter_NODE_1047_length_4288_cov_583_375384-circular	8	VIRSorter_NODE_1047_length_4288_cov_583_375384-circular	8	3				4.735763046	4.735763046
	VIRSorter_NODE_1050_length_4278_cov_1407_657826-circular	8	VIRSorter_NODE_1050_length_4278_cov_1407_657826-circular	8	3				4.735763046	4.735763046
	VIRSorter_NODE_1057_length_4267_cov_968_740741-circular	9	VIRSorter_NODE_1057_length_4267_cov_968_740741-circular	9	3				5.327733427	5.327733427
	VIRSorter_NODE_1059_length_4267_cov_4_844255	7	VIRSorter_NODE_1059_length_4267_cov_4_844255	7	3				4.143792666	4.143792666
	VIRSorter_NODE_105_length_12375_cov_13_977435	7	VIRSorter_NODE_105_length_12375_cov_13_977435	7	3				4.143792666	4.143792666
	VIRSorter_NODE_1060_length_4258_cov_11_083274	8	VIRSorter_NODE_1060_length_4258_cov_11_083274	8	3				4.735763046	2.319007203
	VIRSorter_NODE_106_length_12329_cov_9_791266	15	VIRSorter_NODE_106_length_12329_cov_9_791266	15	3				gene_1-gene_13:6.37339565574671	gene_1-gene_13:4.78449844013025
	VIRSorter_NODE_1070_length_4238_cov_11_065264	7	VIRSorter_NODE_1070_length_4238_cov_11_065264	7	3				4.143792666	2.814252482
	VIRSorter_NODE_1075_length_4212_cov_254_264373-circular	11	VIRSorter_NODE_1075_length_4212_cov_254_264373-circular	11	3				6.034552934	6.034552934
	VIRSorter_NODE_1080_length_4200_cov_4_568637	8	VIRSorter_NODE_1080_length_4200_cov_4_568637	8	3				4.735763046	2.319007203
	VIRSorter_NODE_1088_length_4189_cov_5_179971	9	VIRSorter_NODE_1088_length_4189_cov_5_179971	9	3				5.327733427	5.327733427
	VIRSorter_NODE_1103_length_4138_cov_22_191036	9	VIRSorter_NODE_1103_length_4138_cov_22_191036	9	3				5.327733427	3.893591336
	VIRSorter_NODE_1106_length_4131_cov_95_891560-circular	8	VIRSorter_NODE_1106_length_4131_cov_95_891560-circular	8	3				4.735763046	4.735763046
	VIRSorter_NODE_1109_length_4119_cov_4_365404	10	VIRSorter_NODE_1109_length_4119_cov_4_365404	10	3				4.441405415	3.306221853
	VIRSorter_NODE_1114_length_4106_cov_6_437176	13	VIRSorter_NODE_1114_length_4106_cov_6_437176	13	3				5.106717735	2.807286731
	VIRSorter_NODE_1122_length_4087_cov_20_866071	8	VIRSorter_NODE_1122_length_4087_cov_20_866071	8	3				4.735763046	3.350780258
	VIRSorter_NODE_1127_length_4078_cov_9_226448	7	VIRSorter_NODE_1127_length_4078_cov_9_226448	7	3				4.143792666	4.143792666
	VIRSorter_NODE_112_length_12161_cov_57_958781	22	VIRSorter_NODE_112_length_12161_cov_57_958781	22	3				11.06430699	gene_5-gene_21:3.85099016966974
	VIRSorter_NODE_1142_length_4051_cov_8_859610	10	VIRSorter_NODE_1142_length_4051_cov_8_859610	10	3				5.919703808	5.919703808
	VIRSorter_NODE_1144_length_4045_cov_16_250376	9	VIRSorter_NODE_1144_length_4045_cov_16_250376	9	3				5.327733427	2.807072016
	VIRSorter_NODE_1148_length_4036_cov_5_776438	7	VIRSorter_NODE_1148_length_4036_cov_5_776438	7	3				4.143792666	4.143792666
	VIRSorter_NODE_114_length_12020_cov_15_651149	15	VIRSorter_NODE_114_length_12020_cov_15_651149	15	3				5.90778606	5.90778606
	VIRSorter_NODE_115_length_11989_cov_27_873555	27	VIRSorter_NODE_115_length_11989_cov_27_873555	27	3				13.75020417	11.84972865
	VIRSorter_NODE_1177_length_3980_cov_65_586752-circular	7	VIRSorter_NODE_1177_length_3980_cov_65_586752-circular	7	3				4.143792666	2.814252482
	VIRSorter_NODE_1183_length_3968_cov_140_916177-circular	9	VIRSorter_NODE_1183_length_3968_cov_140_916177-circular	9	3				5.327733427	5.327733427
	VIRSorter_NODE_118_length_11879_cov_6_876184	7	VIRSorter_NODE_118_length_11879_cov_6_876184	7	3				4.143792666	4.143792666
	VIRSorter_NODE_1206_length_3908_cov_9_811316	12	VIRSorter_NODE_1206_length_3908_cov_9_811316	12	3				6.325493319	gene_1-gene_10:5.14155255767838
	VIRSorter_NODE_1207_length_3907_cov_5_973001	9	VIRSorter_NODE_1207_length_3907_cov_5_973001	9	3				5.327733427	5.327733427
	VIRSorter_NODE_1221_length_3880_cov_1156_723922-circular	9	VIRSorter_NODE_1221_length_3880_cov_1156_723922-circular	9	3				5.327733427	3.893591336
	VIRSorter_NODE_1228_length_3864_cov_75_704647-circular	9	VIRSorter_NODE_1228_length_3864_cov_75_704647-circular	9	3				5.327733427	5.327733427
	VIRSorter_NODE_1230_length_3863_cov_484_581933	9	VIRSorter_NODE_1230_length_3863_cov_484_581933	9	3				5.327733427	5.327733427
	VIRSorter_NODE_1233_length_3853_cov_7_154292	9	VIRSorter_NODE_1233_length_3853_cov_7_154292	9	3				5.327733427	3.893591336
	VIRSorter_NODE_1256_length_3816_cov_283_208189-circular	8	VIRSorter_NODE_1256_length_3816_cov_283_208189-circular	8	3				4.735763046	4.735763046
	VIRSorter_NODE_1257_length_3814_cov_3_158553	12	VIRSorter_NODE_1257_length_3814_cov_3_158553	12	3				6.325493319	6.325493319
	VIRSorter_NODE_125_length_11737_cov_104_606574-circular	18	VIRSorter_NODE_125_length_11737_cov_104_606574-circular	18	3				9.002254341	9.002254341
	VIRSorter_NODE_1271_length_3793_cov_4_447030	7	VIRSorter_NODE_1271_length_3793_cov_4_447030	7	3				4.143792666	4.143792666
	VIRSorter_NODE_1295_length_3740_cov_10_357123-circular	7	VIRSorter_NODE_1295_length_3740_cov_10_357123-circular	7	3				4.143792666	4.143792666
	VIRSorter_NODE_129_length_11694_cov_15_066415	21	VIRSorter_NODE_129_length_11694_cov_15_066415	21	3				7.274913699	gene_1-gene_20:6.72562540437799
	VIRSorter_NODE_1302_length_3727_cov_12_386983	10	VIRSorter_NODE_1302_length_3727_cov_12_386983	10	3				5.919703808	2.393098242
	VIRSorter_NODE_130_length_11670_cov_9_884546	11	VIRSorter_NODE_130_length_11670_cov_9_884546	11	3				4.516176325	4.516176325
	VIRSorter_NODE_1313_length_3702_cov_4_879901	9	VIRSorter_NODE_1313_length_3702_cov_4_879901	9	3				5.327733427	3.893591336
	VIRSorter_NODE_1314_length_3702_cov_4_198519	8	VIRSorter_NODE_1314_length_3702_cov_4_198519	8	3				4.735763046	3.350780258
	VIRSorter_NODE_1316_length_3699_cov_13_636389	8	VIRSorter_NODE_1316_length_3699_cov_13_636389	8	3				4.735763046	2.319007203
	VIRSorter_NODE_1319_length_3694_cov_7_260236	10	VIRSorter_NODE_1319_length_3694_cov_7_260236	10	3				5.919703808	3.306221853
	VIRSorter_NODE_1323_length_3684_cov_11_180766	8	VIRSorter_NODE_1323_length_3684_cov_11_180766	8	3				4.735763046	2.319007203
	VIRSorter_NODE_132_length_11657_cov_8_060536	27	VIRSorter_NODE_132_length_11657_cov_8_060536	27	3				11.84972865	11.84972865
	VIRSorter_NODE_134_length_11626_cov_6_793449	21	VIRSorter_NODE_134_length_11626_cov_6_793449	21	3				10.53928339	gene_2-gene_17:3.40812604835708
	VIRSorter_NODE_1373_length_3605_cov_40_598873-circular	8	VIRSorter_NODE_1373_length_3605_cov_40_598873-circular	8	3				4.735763046	4.735763046
	VIRSorter_NODE_1377_length_3601_cov_4_163001	7	VIRSorter_NODE_1377_length_3601_cov_4_163001	7	3				4.143792666	4.143792666
	VIRSorter_NODE_1380_length_3598_cov_16_318374	10	VIRSorter_NODE_1380_length_3598_cov_16_318374	10	3				5.919703808	3.306221853
	VIRSorter_NODE_1382_length_3597_cov_5_543761	9	VIRSorter_NODE_1382_length_3597_cov_5_543761	9	3				5.327733427	5.327733427
	VIRSorter_NODE_1424_length_3525_cov_110_834870-circular	8	VIRSorter_NODE_1424_length_3525_cov_110_834870-circular	8	3				4.735763046	4.735763046
	VIRSorter_NODE_1428_length_3516_cov_7_898295	11	VIRSorter_NODE_1428_length_3516_cov_7_898295	11	3				6.034552934	6.034552934
	VIRSorter_NODE_1441_length_3493_cov_3_329843	10	VIRSorter_NODE_1441_length_3493_cov_3_329843	10	3				5.919703808	5.919703808
	VIRSorter_NODE_1445_length_3489_cov_4976_754805-circular	7	VIRSorter_NODE_1445_length_3489_cov_4976_754805-circular	7	3				4.143792666	4.143792666
	VIRSorter_NODE_1447_length_3485_cov_6_948397	8	VIRSorter_NODE_1447_length_3485_cov_6_948397	8	3				4.735763046	4.735763046
	VIRSorter_NODE_1467_length_3460_cov_80_130396-circular	7	VIRSorter_NODE_1467_length_3460_cov_80_130396-circular	7	3				4.143792666	4.143792666
	VIRSorter_NODE_1468_length_3456_cov_18_022640-circular	8	VIRSorter_NODE_1468_length_3456_cov_18_022640-circular	8	3				4.735763046	4.735763046
	VIRSorter_NODE_146_length_11155_cov_12_293333	15	VIRSorter_NODE_146_length_11155_cov_12_293333	15	3				5.90778606	4.587623392
	VIRSorter_NODE_1477_length_3443_cov_521_829988-circular	7	VIRSorter_NODE_1477_length_3443_cov_521_829988-circular	7	3				4.143792666	4.143792666
	VIRSorter_NODE_1485_length_3435_cov_152_271006-circular	9	VIRSorter_NODE_1485_length_3435_cov_152_271006-circular	9	3				5.327733427	5.327733427
	VIRSorter_NODE_1488_length_3431_cov_4_917654	10	VIRSorter_NODE_1488_length_3431_cov_4_917654	10	3				5.919703808	5.919703808
	VIRSorter_NODE_1490_length_3428_cov_93_270086-circular	7	VIRSorter_NODE_1490_length_3428_cov_93_270086-circular	7	3				4.143792666	4.143792666
	VIRSorter_NODE_1491_length_3427_cov_10_277284	7	VIRSorter_NODE_1491_length_3427_cov_10_277284	7	3				4.143792666	2.814252482
	VIRSorter_NODE_1493_length_3423_cov_100_745249-circular	7	VIRSorter_NODE_1493_length_3423_cov_100_745249-circular	7	3				4.143792666	4.143792666
	VIRSorter_NODE_1496_length_3421_cov_11_911171-circular	7	VIRSorter_NODE_1496_length_3421_cov_11_911171-circular	7	3				4.143792666	4.143792666
	VIRSorter_NODE_14_length_20490_cov_74_465182	19	VIRSorter_NODE_14_length_20490_cov_74_465182	19	3				9.507074546	9.507074546
	VIRSorter_NODE_1504_length_3413_cov_17_703990	7	VIRSorter_NODE_1504_length_3413_cov_17_703990	7	3				4.143792666	4.143792666
	VIRSorter_NODE_1509_length_3404_cov_53_893998-circular	7	VIRSorter_NODE_1509_length_3404_cov_53_893998-circular	7	3				4.143792666	4.143792666
	VIRSorter_NODE_1515_length_3400_cov_5_091181	8	VIRSorter_NODE_1515_length_3400_cov_5_091181	8	3				4.735763046	4.735763046
	VIRSorter_NODE_1516_length_3393_cov_5_308568	7	VIRSorter_NODE_1516_length_3393_cov_5_308568	7	3				4.143792666	4.143792666
	VIRSorter_NODE_1517_length_3392_cov_73_699131-circular	7	VIRSorter_NODE_1517_length_3392_cov_73_699131-circular	7	3				4.143792666	4.143792666
	VIRSorter_NODE_1518_length_3385_cov_145_467267-circular	7	VIRSorter_NODE_1518_length_3385_cov_145_467267-circular	7	3				4.143792666	4.143792666
	VIRSorter_NODE_1526_length_3373_cov_18_078662-circular	7	VIRSorter_NODE_1526_length_3373_cov_18_078662-circular	7	3				4.143792666	4.143792666
	VIRSorter_NODE_1529_length_3369_cov_1588_875377-circular	7	VIRSorter_NODE_1529_length_3369_cov_1588_875377-circular	7	3				4.143792666	4.143792666
	VIRSorter_NODE_1536_length_3365_cov_419_777341	8	VIRSorter_NODE_1536_length_3365_cov_419_777341	8	3				4.735763046	4.735763046
	VIRSorter_NODE_1541_length_3359_cov_69_404056-circular	7	VIRSorter_NODE_1541_length_3359_cov_69_404056-circular	7	3				4.143792666	4.143792666
	VIRSorter_NODE_1543_length_3358_cov_53_260975-circular	7	VIRSorter_NODE_1543_length_3358_cov_53_260975-circular	7	3				4.143792666	4.143792666
	VIRSorter_NODE_1549_length_3351_cov_36_120146-circular	7	VIRSorter_NODE_1549_length_3351_cov_36_120146-circular	7	3				4.143792666	4.143792666
	VIRSorter_NODE_1550_length_3351_cov_33_635316-circular	7	VIRSorter_NODE_1550_length_3351_cov_33_635316-circular	7	3				4.143792666	4.143792666
	VIRSorter_NODE_1561_length_3341_cov_44_278454-circular	8	VIRSorter_NODE_1561_length_3341_cov_44_278454-circular	8	3				4.735763046	4.735763046
	VIRSorter_NODE_1564_length_3338_cov_120_830643-circular	7	VIRSorter_NODE_1564_length_3338_cov_120_830643-circular	7	3				4.143792666	4.143792666
	VIRSorter_NODE_1565_length_3338_cov_9_296071-circular	7	VIRSorter_NODE_1565_length_3338_cov_9_296071-circular	7	3				4.143792666	4.143792666
	VIRSorter_NODE_1571_length_3333_cov_3_343807	11	VIRSorter_NODE_1571_length_3333_cov_3_343807	11	3				4.516176325	4.516176325
	VIRSorter_NODE_1574_length_3331_cov_95_281746-circular	7	VIRSorter_NODE_1574_length_3331_cov_95_281746-circular	7	3				4.143792666	4.143792666
	VIRSorter_NODE_157_length_10834_cov_6_645051	9	VIRSorter_NODE_157_length_10834_cov_6_645051	9	3				5.327733427	2.807072016
	VIRSorter_NODE_1582_length_3325_cov_3_644343	10	VIRSorter_NODE_1582_length_3325_cov_3_644343	10	3				5.919703808	4.441405415
	VIRSorter_NODE_1583_length_3323_cov_220_085067-circular	7	VIRSorter_NODE_1583_length_3323_cov_220_085067-circular	7	3				4.143792666	4.143792666
	VIRSorter_NODE_1590_length_3317_cov_49_007051-circular	7	VIRSorter_NODE_1590_length_3317_cov_49_007051-circular	7	3				4.143792666	4.143792666
	VIRSorter_NODE_1593_length_3314_cov_28_110156-circular	7	VIRSorter_NODE_1593_length_3314_cov_28_110156-circular	7	3				4.143792666	4.143792666
	VIRSorter_NODE_1599_length_3307_cov_4_767220	7	VIRSorter_NODE_1599_length_3307_cov_4_767220	7	3				4.143792666	2.814252482
	VIRSorter_NODE_15_length_20379_cov_47_756938	23	VIRSorter_NODE_15_length_20379_cov_47_756938	23	3				gene_2-gene_23:11.00215907866651	gene_2-gene_23:7.69710587301778
	VIRSorter_NODE_1625_length_3280_cov_5_691473	7	VIRSorter_NODE_1625_length_3280_cov_5_691473	7	3				4.143792666	4.143792666
	VIRSorter_NODE_162_length_10770_cov_12_782361	11	VIRSorter_NODE_162_length_10770_cov_12_782361	11	3				6.034552934	6.034552934
	VIRSorter_NODE_1639_length_3271_cov_119_532338-circular	7	VIRSorter_NODE_1639_length_3271_cov_119_532338-circular	7	3				4.143792666	4.143792666
	VIRSorter_NODE_1650_length_3263_cov_7_758416	9	VIRSorter_NODE_1650_length_3263_cov_7_758416	9	3				5.327733427	3.893591336
	VIRSorter_NODE_1652_length_3260_cov_8_541342-circular	7	VIRSorter_NODE_1652_length_3260_cov_8_541342-circular	7	3				4.143792666	4.143792666
	VIRSorter_NODE_1658_length_3256_cov_10_108716-circular	7	VIRSorter_NODE_1658_length_3256_cov_10_108716-circular	7	3				4.143792666	4.143792666
	VIRSorter_NODE_165_length_10693_cov_9_957229	22	VIRSorter_NODE_165_length_10693_cov_9_957229	22	3				11.06430699	gene_1-gene_20:2.44823624128756
	VIRSorter_NODE_1660_length_3255_cov_107_423750-circular	7	VIRSorter_NODE_1660_length_3255_cov_107_423750-circular	7	3				4.143792666	4.143792666
	VIRSorter_NODE_1662_length_3254_cov_23_553611-circular	7	VIRSorter_NODE_1662_length_3254_cov_23_553611-circular	7	3				4.143792666	4.143792666
	VIRSorter_NODE_1676_length_3228_cov_40_477151-circular	7	VIRSorter_NODE_1676_length_3228_cov_40_477151-circular	7	3				4.143792666	4.143792666
	VIRSorter_NODE_1682_length_3218_cov_1175_449889-circular	7	VIRSorter_NODE_1682_length_3218_cov_1175_449889-circular	7	3				4.143792666	4.143792666
	VIRSorter_NODE_168_length_10542_cov_51_470964	18	VIRSorter_NODE_168_length_10542_cov_51_470964	18	3				7.275147893	4.671498934
	VIRSorter_NODE_1711_length_3185_cov_34_098403-circular	7	VIRSorter_NODE_1711_length_3185_cov_34_098403-circular	7	3				4.143792666	4.143792666
	VIRSorter_NODE_1712_length_3182_cov_38_124400-circular	7	VIRSorter_NODE_1712_length_3182_cov_38_124400-circular	7	3				4.143792666	4.143792666
	VIRSorter_NODE_1735_length_3157_cov_4_290135	7	VIRSorter_NODE_1735_length_3157_cov_4_290135	7	3				4.143792666	2.814252482
	VIRSorter_NODE_1738_length_3153_cov_12_455778	7	VIRSorter_NODE_1738_length_3153_cov_12_455778	7	3				4.143792666	2.814252482
	VIRSorter_NODE_173_length_10396_cov_7581_398607-circular	13	VIRSorter_NODE_173_length_10396_cov_7581_398607-circular	13	3				gene_1-gene_12:6.10364456967443	gene_1-gene_12:4.54857783784653
	VIRSorter_NODE_1759_length_3129_cov_10_761874-circular	7	VIRSorter_NODE_1759_length_3129_cov_10_761874-circular	7	3				4.143792666	4.143792666
	VIRSorter_NODE_175_length_10364_cov_12_972645	13	VIRSorter_NODE_175_length_10364_cov_12_972645	13	3				6.69561495	gene_1-gene_11:5.51167418886823
	VIRSorter_NODE_1767_length_3116_cov_1532_787651-circular	7	VIRSorter_NODE_1767_length_3116_cov_1532_787651-circular	7	3				4.143792666	4.143792666
	VIRSorter_NODE_1772_length_3110_cov_6_065139-circular	7	VIRSorter_NODE_1772_length_3110_cov_6_065139-circular	7	3				4.143792666	4.143792666
	VIRSorter_NODE_1774_length_3108_cov_3_891910	7	VIRSorter_NODE_1774_length_3108_cov_3_891910	7	3				4.143792666	2.814252482
	VIRSorter_NODE_1781_length_3099_cov_532_437911-circular	7	VIRSorter_NODE_1781_length_3099_cov_532_437911-circular	7	3				4.143792666	4.143792666
	VIRSorter_NODE_17_length_19865_cov_49_414992	12	VIRSorter_NODE_17_length_19865_cov_49_414992	12	3				gene_1-gene_10:5.14155255767838	gene_1-gene_10:5.14155255767838
	VIRSorter_NODE_1828_length_3036_cov_181_866823-circular	8	VIRSorter_NODE_1828_length_3036_cov_181_866823-circular	8	3				4.735763046	4.735763046
	VIRSorter_NODE_1854_length_3012_cov_16_344268	7	VIRSorter_NODE_1854_length_3012_cov_16_344268	7	3				4.143792666	4.143792666
	VIRSorter_NODE_185_length_10176_cov_19_900109-circular	14	VIRSorter_NODE_185_length_10176_cov_19_900109-circular	14	3				7.111494072	gene_2-gene_12:5.33558292981254
	VIRSorter_NODE_1898_length_2973_cov_3_454764	8	VIRSorter_NODE_1898_length_2973_cov_3_454764	8	3				4.735763046	3.350780258
	VIRSorter_NODE_18_length_19527_cov_2008_704293	23	VIRSorter_NODE_18_length_19527_cov_2008_704293	23	3				9.76234108	gene_1-gene_18:8.63427755544170
	VIRSorter_NODE_1905_length_2964_cov_5_968030	10	VIRSorter_NODE_1905_length_2964_cov_5_968030	10	3				4.441405415	3.306221853
	VIRSorter_NODE_1908_length_2961_cov_444_206125-circular	8	VIRSorter_NODE_1908_length_2961_cov_444_206125-circular	8	3				4.735763046	4.735763046
	VIRSorter_NODE_190_length_10054_cov_8_767577	19	VIRSorter_NODE_190_length_10054_cov_8_767577	19	3				9.507074546	7.756915688
	VIRSorter_NODE_192_length_9978_cov_11_928046	11	VIRSorter_NODE_192_length_9978_cov_11_928046	11	3				4.516176325	3.337200958
	VIRSorter_NODE_1930_length_2942_cov_5_074472	8	VIRSorter_NODE_1930_length_2942_cov_5_074472	8	3				4.735763046	3.350780258
	VIRSorter_NODE_1936_length_2933_cov_20_906880	7	VIRSorter_NODE_1936_length_2933_cov_20_906880	7	3				4.143792666	2.814252482
	VIRSorter_NODE_193_length_9976_cov_28_376474	9	VIRSorter_NODE_193_length_9976_cov_28_376474	9	3				5.327733427	2.807072016
	VIRSorter_NODE_1952_length_2915_cov_3_667133	7	VIRSorter_NODE_1952_length_2915_cov_3_667133	7	3				4.143792666	4.143792666
	VIRSorter_NODE_1953_length_2913_cov_11_864941	8	VIRSorter_NODE_1953_length_2913_cov_11_864941	8	3				4.735763046	3.350780258
	VIRSorter_NODE_1976_length_2886_cov_347_462734-circular	8	VIRSorter_NODE_1976_length_2886_cov_347_462734-circular	8	3				4.735763046	4.735763046
	VIRSorter_NODE_197_length_9860_cov_9_948292	18	VIRSorter_NODE_197_length_9860_cov_9_948292	18	3				gene_2-gene_18:8.41028395993010	gene_6-gene_16:3.34008506612702
	VIRSorter_NODE_1983_length_2878_cov_18_132837-circular	7	VIRSorter_NODE_1983_length_2878_cov_18_132837-circular	7	3				4.143792666	4.143792666
	VIRSorter_NODE_1989_length_2870_cov_34_019893-circular	8	VIRSorter_NODE_1989_length_2870_cov_34_019893-circular	8	3				4.735763046	4.735763046
	VIRSorter_NODE_199_length_9833_cov_7_813766	19	VIRSorter_NODE_199_length_9833_cov_7_813766	19	3				gene_1-gene_17:6.62037230205458	gene_1-gene_17:6.62037230205458
	VIRSorter_NODE_19_length_19457_cov_11_620812	34	VIRSorter_NODE_19_length_19457_cov_11_620812	34	3				15.61564478	gene_11-gene_34:8.31428923723410
	VIRSorter_NODE_2006_length_2852_cov_10_122631	7	VIRSorter_NODE_2006_length_2852_cov_10_122631	7	3				4.143792666	2.814252482
	VIRSorter_NODE_2007_length_2851_cov_4_795422	7	VIRSorter_NODE_2007_length_2851_cov_4_795422	7	3				4.143792666	2.814252482
	VIRSorter_NODE_2016_length_2838_cov_4_250090	9	VIRSorter_NODE_2016_length_2838_cov_4_250090	9	3				5.327733427	5.327733427
	VIRSorter_NODE_2021_length_2835_cov_13_689928	7	VIRSorter_NODE_2021_length_2835_cov_13_689928	7	3				4.143792666	2.814252482
	VIRSorter_NODE_2023_length_2834_cov_3_407701	8	VIRSorter_NODE_2023_length_2834_cov_3_407701	8	3				4.735763046	4.735763046
	VIRSorter_NODE_2025_length_2832_cov_3545_275837-circular	7	VIRSorter_NODE_2025_length_2832_cov_3545_275837-circular	7	3				4.143792666	4.143792666
	VIRSorter_NODE_2029_length_2829_cov_2_874549	7	VIRSorter_NODE_2029_length_2829_cov_2_874549	7	3				4.143792666	4.143792666
	VIRSorter_NODE_203_length_9733_cov_21_475821	7	VIRSorter_NODE_203_length_9733_cov_21_475821	7	3				4.143792666	4.143792666
	VIRSorter_NODE_2041_length_2821_cov_5_538322	7	VIRSorter_NODE_2041_length_2821_cov_5_538322	7	3				4.143792666	4.143792666
	VIRSorter_NODE_2065_length_2797_cov_13_315098-circular	8	VIRSorter_NODE_2065_length_2797_cov_13_315098-circular	8	3				4.735763046	4.735763046
	VIRSorter_NODE_2066_length_2797_cov_10_051787-circular	8	VIRSorter_NODE_2066_length_2797_cov_10_051787-circular	8	3				4.735763046	4.735763046
	VIRSorter_NODE_2079_length_2784_cov_4_398314	9	VIRSorter_NODE_2079_length_2784_cov_4_398314	9	3				5.327733427	5.327733427
	VIRSorter_NODE_2085_length_2772_cov_399_248436-circular	8	VIRSorter_NODE_2085_length_2772_cov_399_248436-circular	8	3				4.735763046	4.735763046
	VIRSorter_NODE_208_length_9695_cov_109_002593-circular	13	VIRSorter_NODE_208_length_9695_cov_109_002593-circular	13	3				gene_2-gene_12:5.51167418886823	gene_2-gene_12:5.51167418886823
	VIRSorter_NODE_2098_length_2759_cov_4_504808	8	VIRSorter_NODE_2098_length_2759_cov_4_504808	8	3				4.735763046	2.319007203
	VIRSorter_NODE_2101_length_2757_cov_113_641747-circular	7	VIRSorter_NODE_2101_length_2757_cov_113_641747-circular	7	3				4.143792666	4.143792666
	VIRSorter_NODE_2114_length_2749_cov_25_835189	8	VIRSorter_NODE_2114_length_2749_cov_25_835189	8	3				4.735763046	4.735763046
	VIRSorter_NODE_2143_length_2730_cov_5_604112	7	VIRSorter_NODE_2143_length_2730_cov_5_604112	7	3				4.143792666	2.814252482
	VIRSorter_NODE_2147_length_2726_cov_5_895919	8	VIRSorter_NODE_2147_length_2726_cov_5_895919	8	3				4.735763046	2.319007203
	VIRSorter_NODE_2151_length_2723_cov_42_281484-circular	8	VIRSorter_NODE_2151_length_2723_cov_42_281484-circular	8	3				4.735763046	4.735763046
	VIRSorter_NODE_2155_length_2718_cov_61_720240-circular	7	VIRSorter_NODE_2155_length_2718_cov_61_720240-circular	7	3				4.143792666	4.143792666
	VIRSorter_NODE_2160_length_2716_cov_17_784667-circular	7	VIRSorter_NODE_2160_length_2716_cov_17_784667-circular	7	3				4.143792666	4.143792666
	VIRSorter_NODE_216_length_9611_cov_8_448095	19	VIRSorter_NODE_216_length_9611_cov_8_448095	19	3				9.507074546	4.026250131
	VIRSorter_NODE_2175_length_2705_cov_5_660000	10	VIRSorter_NODE_2175_length_2705_cov_5_660000	10	3				5.919703808	4.441405415
	VIRSorter_NODE_2189_length_2695_cov_18_399242	9	VIRSorter_NODE_2189_length_2695_cov_18_399242	9	3				5.327733427	5.327733427
	VIRSorter_NODE_218_length_9569_cov_11_380282	23	VIRSorter_NODE_218_length_9569_cov_11_380282	23	3				11.59412946	gene_2-gene_23:5.25156884405480
	VIRSorter_NODE_2191_length_2693_cov_45_723654-circular	8	VIRSorter_NODE_2191_length_2693_cov_45_723654-circular	8	3				4.735763046	4.735763046
	VIRSorter_NODE_219_length_9523_cov_5_675433	12	VIRSorter_NODE_219_length_9523_cov_5_675433	12	3				6.325493319	gene_1-gene_10:5.14155255767838
	VIRSorter_NODE_21_length_18687_cov_31_877576	29	VIRSorter_NODE_21_length_18687_cov_31_877576	29	3				12.91378881	5.359267057
	VIRSorter_NODE_2203_length_2688_cov_5_129510	8	VIRSorter_NODE_2203_length_2688_cov_5_129510	8	3				4.735763046	4.735763046
	VIRSorter_NODE_2209_length_2684_cov_3_476987	8	VIRSorter_NODE_2209_length_2684_cov_3_476987	8	3				4.735763046	4.735763046
	VIRSorter_NODE_2213_length_2678_cov_3_565764	9	VIRSorter_NODE_2213_length_2678_cov_3_565764	9	3				5.327733427	5.327733427
	VIRSorter_NODE_2235_length_2659_cov_3_708525	7	VIRSorter_NODE_2235_length_2659_cov_3_708525	7	3				4.143792666	4.143792666
	VIRSorter_NODE_224_length_9453_cov_37_239306	12	VIRSorter_NODE_224_length_9453_cov_37_239306	12	3				6.325493319	2.546981661
	VIRSorter_NODE_2254_length_2641_cov_29_427301	7	VIRSorter_NODE_2254_length_2641_cov_29_427301	7	3				4.143792666	4.143792666
	VIRSorter_NODE_2255_length_2640_cov_8_671180	7	VIRSorter_NODE_2255_length_2640_cov_8_671180	7	3				4.143792666	2.814252482
	VIRSorter_NODE_2271_length_2630_cov_50_007379	9	VIRSorter_NODE_2271_length_2630_cov_50_007379	9	3				5.327733427	3.893591336
	VIRSorter_NODE_228_length_9399_cov_17_733947	19	VIRSorter_NODE_228_length_9399_cov_17_733947	19	3				9.507074546	gene_10-gene_19:2.70104272589989
	VIRSorter_NODE_2303_length_2605_cov_3_849020	8	VIRSorter_NODE_2303_length_2605_cov_3_849020	8	3				4.735763046	3.350780258
	VIRSorter_NODE_2319_length_2598_cov_3_780967	8	VIRSorter_NODE_2319_length_2598_cov_3_780967	8	3				4.735763046	3.350780258
	VIRSorter_NODE_231_length_9261_cov_10_494569	15	VIRSorter_NODE_231_length_9261_cov_10_494569	15	3				7.557336417	gene_1-gene_14:6.96536603655291
	VIRSorter_NODE_233_length_9236_cov_24_598192	13	VIRSorter_NODE_233_length_9236_cov_24_598192	13	3				6.69561495	3.851464302
	VIRSorter_NODE_235_length_9212_cov_10_030250	9	VIRSorter_NODE_235_length_9212_cov_10_030250	9	3				5.327733427	2.807072016
	VIRSorter_NODE_236_length_9181_cov_19_915845	8	VIRSorter_NODE_236_length_9181_cov_19_915845	8	3				4.735763046	4.735763046
	VIRSorter_NODE_2384_length_2556_cov_5_420232	8	VIRSorter_NODE_2384_length_2556_cov_5_420232	8	3				4.735763046	3.350780258
	VIRSorter_NODE_2399_length_2545_cov_8_592771-circular	7	VIRSorter_NODE_2399_length_2545_cov_8_592771-circular	7	3				4.143792666	4.143792666
	VIRSorter_NODE_239_length_9167_cov_72_033033	9	VIRSorter_NODE_239_length_9167_cov_72_033033	9	3				5.327733427	2.807072016
	VIRSorter_NODE_240_length_9139_cov_52_476662	12	VIRSorter_NODE_240_length_9139_cov_52_476662	12	3				6.325493319	gene_1-gene_10:5.14155255767838
	VIRSorter_NODE_2417_length_2537_cov_3_765915	7	VIRSorter_NODE_2417_length_2537_cov_3_765915	7	3				4.143792666	2.814252482
	VIRSorter_NODE_241_length_9107_cov_9_890080	9	VIRSorter_NODE_241_length_9107_cov_9_890080	9	3				5.327733427	3.893591336
	VIRSorter_NODE_2426_length_2528_cov_12_272543	8	VIRSorter_NODE_2426_length_2528_cov_12_272543	8	3				4.735763046	4.735763046
	VIRSorter_NODE_242_length_9094_cov_9_159420	14	VIRSorter_NODE_242_length_9094_cov_9_159420	14	3				5.4912123	gene_2-gene_12:2.63823095369579
	VIRSorter_NODE_245_length_9070_cov_13_616417	8	VIRSorter_NODE_245_length_9070_cov_13_616417	8	3				4.735763046	4.735763046
	VIRSorter_NODE_2463_length_2507_cov_3_743883	9	VIRSorter_NODE_2463_length_2507_cov_3_743883	9	3				5.327733427	2.807072016
	VIRSorter_NODE_2474_length_2497_cov_3_010238	7	VIRSorter_NODE_2474_length_2497_cov_3_010238	7	3				4.143792666	4.143792666
	VIRSorter_NODE_2476_length_2495_cov_6_887705-circular	8	VIRSorter_NODE_2476_length_2495_cov_6_887705-circular	8	3				4.735763046	4.735763046
	VIRSorter_NODE_2484_length_2490_cov_59_305544-circular	7	VIRSorter_NODE_2484_length_2490_cov_59_305544-circular	7	3				4.143792666	4.143792666
	VIRSorter_NODE_2492_length_2487_cov_2_513158	7	VIRSorter_NODE_2492_length_2487_cov_2_513158	7	3				4.143792666	4.143792666
	VIRSorter_NODE_2495_length_2486_cov_4_715343	7	VIRSorter_NODE_2495_length_2486_cov_4_715343	7	3				4.143792666	4.143792666
	VIRSorter_NODE_24_length_18407_cov_15_156114	7	VIRSorter_NODE_24_length_18407_cov_15_156114	7	3				4.143792666	2.814252482
	VIRSorter_NODE_252_length_9006_cov_29_044799	18	VIRSorter_NODE_252_length_9006_cov_29_044799	18	3				9.002254341	7.275147893
	VIRSorter_NODE_2582_length_2442_cov_9_024298	7	VIRSorter_NODE_2582_length_2442_cov_9_024298	7	3				4.143792666	4.143792666
	VIRSorter_NODE_2610_length_2424_cov_10_010975-circular	7	VIRSorter_NODE_2610_length_2424_cov_10_010975-circular	7	3				4.143792666	4.143792666
	VIRSorter_NODE_2614_length_2422_cov_5_915927	7	VIRSorter_NODE_2614_length_2422_cov_5_915927	7	3				4.143792666	2.814252482
	VIRSorter_NODE_2628_length_2412_cov_6_165040	7	VIRSorter_NODE_2628_length_2412_cov_6_165040	7	3				4.143792666	4.143792666
	VIRSorter_NODE_264_length_8889_cov_8_800543	14	VIRSorter_NODE_264_length_8889_cov_8_800543	14	3				5.4912123	gene_2-gene_14:2.63119547217275
	VIRSorter_NODE_2658_length_2391_cov_3_081764	7	VIRSorter_NODE_2658_length_2391_cov_3_081764	7	3				4.143792666	4.143792666
	VIRSorter_NODE_266_length_8876_cov_15_498356	8	VIRSorter_NODE_266_length_8876_cov_15_498356	8	3				4.735763046	4.735763046
	VIRSorter_NODE_267_length_8866_cov_46_317217	11	VIRSorter_NODE_267_length_8866_cov_46_317217	11	3				6.034552934	6.034552934
	VIRSorter_NODE_2682_length_2375_cov_26_985776	7	VIRSorter_NODE_2682_length_2375_cov_26_985776	7	3				4.143792666	4.143792666
	VIRSorter_NODE_268_length_8839_cov_26_708789	15	VIRSorter_NODE_268_length_8839_cov_26_708789	15	3				5.90778606	gene_1-gene_13:4.78449844013025
	VIRSorter_NODE_2695_length_2369_cov_25_681504	7	VIRSorter_NODE_2695_length_2369_cov_25_681504	7	3				4.143792666	2.814252482
	VIRSorter_NODE_2718_length_2358_cov_56_224490	7	VIRSorter_NODE_2718_length_2358_cov_56_224490	7	3				4.143792666	2.814252482
	VIRSorter_NODE_271_length_8798_cov_21_058676	22	VIRSorter_NODE_271_length_8798_cov_21_058676	22	3				11.06430699	9.251533073
	VIRSorter_NODE_273_length_8704_cov_407_145797-circular	11	VIRSorter_NODE_273_length_8704_cov_407_145797-circular	11	3				6.034552934	gene_3-gene_12:3.96428416067447
	VIRSorter_NODE_274_length_8691_cov_16_300602	7	VIRSorter_NODE_274_length_8691_cov_16_300602	7	3				4.143792666	2.814252482
	VIRSorter_NODE_275_length_8672_cov_15_146223-circular	9	VIRSorter_NODE_275_length_8672_cov_15_146223-circular	9	3				5.327733427	5.327733427
	VIRSorter_NODE_276_length_8642_cov_34_678351	16	VIRSorter_NODE_276_length_8642_cov_34_678351	16	3				6.347397702	4.998077812
	VIRSorter_NODE_2830_length_2298_cov_23_621489-circular	7	VIRSorter_NODE_2830_length_2298_cov_23_621489-circular	7	3				4.143792666	4.143792666
	VIRSorter_NODE_2850_length_2285_cov_13_625112	8	VIRSorter_NODE_2850_length_2285_cov_13_625112	8	3				4.735763046	4.735763046
	VIRSorter_NODE_287_length_8454_cov_7_689130	10	VIRSorter_NODE_287_length_8454_cov_7_689130	10	3				5.919703808	5.919703808
	VIRSorter_NODE_2883_length_2267_cov_12_342676	8	VIRSorter_NODE_2883_length_2267_cov_12_342676	8	3				4.735763046	3.350780258
	VIRSorter_NODE_28_length_17511_cov_13_431542	24	VIRSorter_NODE_28_length_17511_cov_13_431542	24	3				12.12810789	4.168720956
	VIRSorter_NODE_2913_length_2255_cov_5_248182	8	VIRSorter_NODE_2913_length_2255_cov_5_248182	8	3				4.735763046	4.735763046
	VIRSorter_NODE_292_length_8411_cov_132_767472	10	VIRSorter_NODE_292_length_8411_cov_132_767472	10	3				5.919703808	2.393098242
	VIRSorter_NODE_2952_length_2231_cov_8_820772	8	VIRSorter_NODE_2952_length_2231_cov_8_820772	8	3				4.735763046	3.350780258
	VIRSorter_NODE_297_length_8382_cov_13_679116	10	VIRSorter_NODE_297_length_8382_cov_13_679116	10	3				5.919703808	2.393098242
	VIRSorter_NODE_29_length_17349_cov_12_410142	16	VIRSorter_NODE_29_length_17349_cov_12_410142	16	3				6.347397702	6.347397702
	VIRSorter_NODE_302_length_8361_cov_160_737539	7	VIRSorter_NODE_302_length_8361_cov_160_737539	7	3				4.143792666	4.143792666
	VIRSorter_NODE_306_length_8338_cov_24_864663	11	VIRSorter_NODE_306_length_8338_cov_24_864663	11	3				6.034552934	6.034552934
	VIRSorter_NODE_30_length_17248_cov_17_555982	21	VIRSorter_NODE_30_length_17248_cov_17_555982	21	3				gene_3-gene_21:4.95162143726122	gene_5-gene_21:3.91793695930035
	VIRSorter_NODE_3135_length_2138_cov_4_004801	7	VIRSorter_NODE_3135_length_2138_cov_4_004801	7	3				4.143792666	4.143792666
	VIRSorter_NODE_3154_length_2128_cov_4_811867	7	VIRSorter_NODE_3154_length_2128_cov_4_811867	7	3				4.143792666	4.143792666
	VIRSorter_NODE_3199_length_2102_cov_4_787982	7	VIRSorter_NODE_3199_length_2102_cov_4_787982	7	3				4.143792666	4.143792666
	VIRSorter_NODE_3213_length_2096_cov_4_535522	8	VIRSorter_NODE_3213_length_2096_cov_4_535522	8	3				4.735763046	3.350780258
	VIRSorter_NODE_321_length_8165_cov_49_889889-circular	10	VIRSorter_NODE_321_length_8165_cov_49_889889-circular	10	3				4.441405415	3.306221853
	VIRSorter_NODE_3220_length_2093_cov_3_337586	9	VIRSorter_NODE_3220_length_2093_cov_3_337586	9	3				5.327733427	2.807072016
	VIRSorter_NODE_3236_length_2089_cov_2_547689	7	VIRSorter_NODE_3236_length_2089_cov_2_547689	7	3				4.143792666	4.143792666
	VIRSorter_NODE_3247_length_2084_cov_542_313948	7	VIRSorter_NODE_3247_length_2084_cov_542_313948	7	3				4.143792666	4.143792666
	VIRSorter_NODE_32_length_17202_cov_7_513443	36	VIRSorter_NODE_32_length_17202_cov_7_513443	36	3				16.70939516	5.634130503
	VIRSorter_NODE_3345_length_2041_cov_11_265358	7	VIRSorter_NODE_3345_length_2041_cov_11_265358	7	3				4.143792666	4.143792666
	VIRSorter_NODE_339_length_7965_cov_9_117573	15	VIRSorter_NODE_339_length_7965_cov_9_117573	15	3				gene_3-gene_15:6.37339565574671	gene_3-gene_15:4.78449844013025
	VIRSorter_NODE_3406_length_2017_cov_4_733435	11	VIRSorter_NODE_3406_length_2017_cov_4_733435	11	3				6.034552934	6.034552934
	VIRSorter_NODE_343_length_7914_cov_6_001909	17	VIRSorter_NODE_343_length_7914_cov_6_001909	17	3				8.507193973	2.338312122
	VIRSorter_NODE_344_length_7913_cov_17_655383	9	VIRSorter_NODE_344_length_7913_cov_17_655383	9	3				5.327733427	3.893591336
	VIRSorter_NODE_346_length_7881_cov_6_843982	14	VIRSorter_NODE_346_length_7881_cov_6_843982	14	3				7.111494072	gene_5-gene_14:4.74361254900634
	VIRSorter_NODE_3476_length_1991_cov_4_372934	7	VIRSorter_NODE_3476_length_1991_cov_4_372934	7	3				4.143792666	4.143792666
	VIRSorter_NODE_3484_length_1989_cov_2_399690	7	VIRSorter_NODE_3484_length_1989_cov_2_399690	7	3				4.143792666	4.143792666
	VIRSorter_NODE_350_length_7840_cov_9_003597	17	VIRSorter_NODE_350_length_7840_cov_9_003597	17	3				gene_2-gene_17:7.91522359213195	gene_4-gene_16:2.25098423046114
	VIRSorter_NODE_3549_length_1965_cov_2_026178	7	VIRSorter_NODE_3549_length_1965_cov_2_026178	7	3				4.143792666	4.143792666
	VIRSorter_NODE_355_length_7807_cov_45_482972	12	VIRSorter_NODE_355_length_7807_cov_45_482972	12	3				6.325493319	gene_3-gene_12:5.14155255767838
	VIRSorter_NODE_3589_length_1945_cov_1_792593	8	VIRSorter_NODE_3589_length_1945_cov_1_792593	8	3				4.735763046	4.735763046
	VIRSorter_NODE_35_length_16974_cov_26_995685	11	VIRSorter_NODE_35_length_16974_cov_26_995685	11	3				6.034552934	6.034552934
	VIRSorter_NODE_3613_length_1940_cov_2_877454	8	VIRSorter_NODE_3613_length_1940_cov_2_877454	8	3				4.735763046	4.735763046
	VIRSorter_NODE_3616_length_1938_cov_2_647371	7	VIRSorter_NODE_3616_length_1938_cov_2_647371	7	3				4.143792666	4.143792666
	VIRSorter_NODE_368_length_7645_cov_9_631752	14	VIRSorter_NODE_368_length_7645_cov_9_631752	14	3				7.111494072	gene_4-gene_13:3.26531415633845
	VIRSorter_NODE_369_length_7640_cov_15_685695	16	VIRSorter_NODE_369_length_7640_cov_15_685695	16	3				8.024368062	6.347397702
	VIRSorter_NODE_371_length_7596_cov_12_855457	18	VIRSorter_NODE_371_length_7596_cov_12_855457	18	3				9.002254341	4.671498934
	VIRSorter_NODE_376_length_7546_cov_12_488586	13	VIRSorter_NODE_376_length_7546_cov_12_488586	13	3				6.69561495	2.807286731
	VIRSorter_NODE_377_length_7534_cov_6_291884	14	VIRSorter_NODE_377_length_7534_cov_6_291884	14	3				5.4912123	2.201076567
	VIRSorter_NODE_380_length_7507_cov_10_681562	18	VIRSorter_NODE_380_length_7507_cov_10_681562	18	3				9.002254341	gene_3-gene_16:5.01409104577500
	VIRSorter_NODE_382_length_7499_cov_2725_056018-circular	10	VIRSorter_NODE_382_length_7499_cov_2725_056018-circular	10	3				5.919703808	4.441405415
	VIRSorter_NODE_3862_length_1856_cov_2_774014	7	VIRSorter_NODE_3862_length_1856_cov_2_774014	7	3				4.143792666	2.814252482
	VIRSorter_NODE_386_length_7473_cov_5_774737	10	VIRSorter_NODE_386_length_7473_cov_5_774737	10	3				5.919703808	4.441405415
	VIRSorter_NODE_3872_length_1854_cov_2_293496	7	VIRSorter_NODE_3872_length_1854_cov_2_293496	7	3				4.143792666	2.814252482
	VIRSorter_NODE_387_length_7467_cov_7_466811	15	VIRSorter_NODE_387_length_7467_cov_7_466811	15	3				7.557336417	7.557336417
	VIRSorter_NODE_392_length_7391_cov_5_411668	9	VIRSorter_NODE_392_length_7391_cov_5_411668	9	3				5.327733427	3.893591336
	VIRSorter_NODE_394_length_7372_cov_11_240536	18	VIRSorter_NODE_394_length_7372_cov_11_240536	18	3				9.002254341	gene_4-gene_16:3.19825178843710
	VIRSorter_NODE_398_length_7322_cov_4_619788	7	VIRSorter_NODE_398_length_7322_cov_4_619788	7	3				4.143792666	4.143792666
	VIRSorter_NODE_399_length_7311_cov_8_723126	10	VIRSorter_NODE_399_length_7311_cov_8_723126	10	3				5.919703808	3.306221853
	VIRSorter_NODE_39_length_16314_cov_237_925518	10	VIRSorter_NODE_39_length_16314_cov_237_925518	10	3				4.441405415	4.441405415
	VIRSorter_NODE_4035_length_1802_cov_3_907270	7	VIRSorter_NODE_4035_length_1802_cov_3_907270	7	3				4.143792666	4.143792666
	VIRSorter_NODE_405_length_7254_cov_58_413807	12	VIRSorter_NODE_405_length_7254_cov_58_413807	12	3				6.325493319	6.325493319
	VIRSorter_NODE_4095_length_1788_cov_4_702827	7	VIRSorter_NODE_4095_length_1788_cov_4_702827	7	3				4.143792666	4.143792666
	VIRSorter_NODE_409_length_7210_cov_7_637037	8	VIRSorter_NODE_409_length_7210_cov_7_637037	8	3				4.735763046	4.735763046
	VIRSorter_NODE_410_length_7193_cov_27_938358	7	VIRSorter_NODE_410_length_7193_cov_27_938358	7	3				4.143792666	4.143792666
	VIRSorter_NODE_415_length_7105_cov_6_027660	8	VIRSorter_NODE_415_length_7105_cov_6_027660	8	3				4.735763046	4.735763046
	VIRSorter_NODE_431_length_6970_cov_5_098192	8	VIRSorter_NODE_431_length_6970_cov_5_098192	8	3				4.735763046	3.350780258
	VIRSorter_NODE_432_length_6968_cov_10_095038	14	VIRSorter_NODE_432_length_6968_cov_10_095038	14	3				7.111494072	gene_5-gene_14:4.74361254900634
	VIRSorter_NODE_433_length_6964_cov_22_514461	13	VIRSorter_NODE_433_length_6964_cov_22_514461	13	3				6.69561495	gene_1-gene_11:2.81432221275147
	VIRSorter_NODE_435_length_6958_cov_6_061278	11	VIRSorter_NODE_435_length_6958_cov_6_061278	11	3				6.034552934	2.375938969
	VIRSorter_NODE_4423_length_1707_cov_3_416465	7	VIRSorter_NODE_4423_length_1707_cov_3_416465	7	3				4.143792666	4.143792666
	VIRSorter_NODE_4424_length_1707_cov_2_982446	7	VIRSorter_NODE_4424_length_1707_cov_2_982446	7	3				4.143792666	2.814252482
	VIRSorter_NODE_445_length_6903_cov_1087_143546-circular	10	VIRSorter_NODE_445_length_6903_cov_1087_143546-circular	10	3				4.441405415	4.441405415
	VIRSorter_NODE_449_length_6890_cov_108_523628-circular	10	VIRSorter_NODE_449_length_6890_cov_108_523628-circular	10	3				4.441405415	3.306221853
	VIRSorter_NODE_452_length_6878_cov_9_438956	9	VIRSorter_NODE_452_length_6878_cov_9_438956	9	3				5.327733427	5.327733427
	VIRSorter_NODE_455_length_6847_cov_7_372792	7	VIRSorter_NODE_455_length_6847_cov_7_372792	7	3				4.143792666	4.143792666
	VIRSorter_NODE_462_length_6784_cov_83_532026	7	VIRSorter_NODE_462_length_6784_cov_83_532026	7	3				4.143792666	4.143792666
	VIRSorter_NODE_463_length_6784_cov_4_297072	7	VIRSorter_NODE_463_length_6784_cov_4_297072	7	3				4.143792666	4.143792666
	VIRSorter_NODE_468_length_6758_cov_7_246308	17	VIRSorter_NODE_468_length_6758_cov_7_246308	17	3				8.507193973	4.253729061
	VIRSorter_NODE_475_length_6712_cov_18_260628	8	VIRSorter_NODE_475_length_6712_cov_18_260628	8	3				4.735763046	4.735763046
	VIRSorter_NODE_4788_length_1621_cov_3_876117	8	VIRSorter_NODE_4788_length_1621_cov_3_876117	8	3				4.735763046	4.735763046
	VIRSorter_NODE_481_length_6650_cov_28_524943	9	VIRSorter_NODE_481_length_6650_cov_28_524943	9	3				5.327733427	3.893591336
	VIRSorter_NODE_482_length_6649_cov_18_557173	11	VIRSorter_NODE_482_length_6649_cov_18_557173	11	3				6.034552934	4.516176325
	VIRSorter_NODE_484_length_6626_cov_8_541774	8	VIRSorter_NODE_484_length_6626_cov_8_541774	8	3				4.735763046	2.319007203
	VIRSorter_NODE_487_length_6598_cov_6_557237	16	VIRSorter_NODE_487_length_6598_cov_6_557237	16	3				8.024368062	8.024368062
	VIRSorter_NODE_492_length_6571_cov_8_599141	13	VIRSorter_NODE_492_length_6571_cov_8_599141	13	3				6.69561495	gene_2-gene_13:4.54857783784653
	VIRSorter_NODE_493_length_6558_cov_4_499000	15	VIRSorter_NODE_493_length_6558_cov_4_499000	15	3				7.557336417	gene_2-gene_15:5.34508426481642
	VIRSorter_NODE_496_length_6547_cov_10_026186	8	VIRSorter_NODE_496_length_6547_cov_10_026186	8	3				4.735763046	4.735763046
	VIRSorter_NODE_497_length_6545_cov_39_931741	7	VIRSorter_NODE_497_length_6545_cov_39_931741	7	3				4.143792666	4.143792666
	VIRSorter_NODE_503_length_6505_cov_6_311473	7	VIRSorter_NODE_503_length_6505_cov_6_311473	7	3				4.143792666	4.143792666
	VIRSorter_NODE_504_length_6487_cov_10_350435	12	VIRSorter_NODE_504_length_6487_cov_10_350435	12	3				6.325493319	gene_3-gene_12:2.52807060246427
	VIRSorter_NODE_507_length_6473_cov_49_753194	11	VIRSorter_NODE_507_length_6473_cov_49_753194	11	3				6.034552934	6.034552934
	VIRSorter_NODE_50_length_15323_cov_8_905292	12	VIRSorter_NODE_50_length_15323_cov_8_905292	12	3				gene_1-gene_11:4.21514632951872	gene_1-gene_11:4.21514632951872
	VIRSorter_NODE_512_length_6452_cov_9_854150	10	VIRSorter_NODE_512_length_6452_cov_9_854150	10	3				5.919703808	2.393098242
	VIRSorter_NODE_519_length_6393_cov_5_752761	8	VIRSorter_NODE_519_length_6393_cov_5_752761	8	3				4.735763046	4.735763046
	VIRSorter_NODE_51_length_15258_cov_40_161481	8	VIRSorter_NODE_51_length_15258_cov_40_161481	8	3				4.735763046	4.735763046
	VIRSorter_NODE_520_length_6390_cov_4_587530	8	VIRSorter_NODE_520_length_6390_cov_4_587530	8	3				4.735763046	3.350780258
	VIRSorter_NODE_521_length_6387_cov_4_233418	8	VIRSorter_NODE_521_length_6387_cov_4_233418	8	3				4.735763046	3.350780258
	VIRSorter_NODE_528_length_6341_cov_208_532453-circular	9	VIRSorter_NODE_528_length_6341_cov_208_532453-circular	9	3				5.327733427	3.893591336
	VIRSorter_NODE_5324_length_1516_cov_2_676249	7	VIRSorter_NODE_5324_length_1516_cov_2_676249	7	3				4.143792666	4.143792666
	VIRSorter_NODE_534_length_6324_cov_6_373903	8	VIRSorter_NODE_534_length_6324_cov_6_373903	8	3				4.735763046	2.319007203
	VIRSorter_NODE_537_length_6309_cov_5_431724	13	VIRSorter_NODE_537_length_6309_cov_5_431724	13	3				6.69561495	gene_4-gene_13:3.44140541539413
	VIRSorter_NODE_541_length_6287_cov_1221_919929-circular	8	VIRSorter_NODE_541_length_6287_cov_1221_919929-circular	8	3				4.735763046	2.319007203
	VIRSorter_NODE_543_length_6265_cov_5_020129	13	VIRSorter_NODE_543_length_6265_cov_5_020129	13	3				5.106717735	gene_2-gene_13:3.32980036920935
	VIRSorter_NODE_547_length_6241_cov_10_262528	11	VIRSorter_NODE_547_length_6241_cov_10_262528	11	3				gene_2-gene_11:5.44258255334236	gene_2-gene_11:3.96428416067447
	VIRSorter_NODE_549_length_6237_cov_7_178098	10	VIRSorter_NODE_549_length_6237_cov_7_178098	10	3				5.919703808	4.441405415
	VIRSorter_NODE_54_length_14921_cov_6_088995	23	VIRSorter_NODE_54_length_14921_cov_6_088995	23	3				gene_1-gene_21:8.61730002127312	gene_1-gene_21:8.61730002127312
	VIRSorter_NODE_558_length_6195_cov_12_943160	11	VIRSorter_NODE_558_length_6195_cov_12_943160	11	3				gene_2-gene_11:5.44258255334236	gene_2-gene_11:5.44258255334236
	VIRSorter_NODE_559_length_6186_cov_10_513130	11	VIRSorter_NODE_559_length_6186_cov_10_513130	11	3				6.034552934	gene_1-gene_10:5.44258255334236
	VIRSorter_NODE_55_length_14881_cov_8_543437	7	VIRSorter_NODE_55_length_14881_cov_8_543437	7	3				4.143792666	4.143792666
	VIRSorter_NODE_561_length_6168_cov_33_733682	13	VIRSorter_NODE_561_length_6168_cov_33_733682	13	3				6.69561495	gene_2-gene_13:3.32980036920935
	VIRSorter_NODE_564_length_6150_cov_52_116653	14	VIRSorter_NODE_564_length_6150_cov_52_116653	14	3				7.111494072	7.111494072
	VIRSorter_NODE_565_length_6141_cov_307_606967-circular	15	VIRSorter_NODE_565_length_6141_cov_307_606967-circular	15	3				7.557336417	4.587623392
	VIRSorter_NODE_568_length_6123_cov_10_748352	8	VIRSorter_NODE_568_length_6123_cov_10_748352	8	3				4.735763046	4.735763046
	VIRSorter_NODE_56_length_14764_cov_21_318309	9	VIRSorter_NODE_56_length_14764_cov_21_318309	9	3				5.327733427	5.327733427
	VIRSorter_NODE_571_length_6085_cov_7_754892	13	VIRSorter_NODE_571_length_6085_cov_7_754892	13	3				6.69561495	6.69561495
	VIRSorter_NODE_576_length_6044_cov_4233_163967-circular	9	VIRSorter_NODE_576_length_6044_cov_4233_163967-circular	9	3				5.327733427	3.893591336
	VIRSorter_NODE_580_length_6033_cov_6_633657	7	VIRSorter_NODE_580_length_6033_cov_6_633657	7	3				4.143792666	4.143792666
	VIRSorter_NODE_587_length_6003_cov_3_685440	14	VIRSorter_NODE_587_length_6003_cov_3_685440	14	3				gene_1-gene_12:5.92755331061875	gene_3-gene_12:3.26531415633845
	VIRSorter_NODE_593_length_5976_cov_4_304509	12	VIRSorter_NODE_593_length_5976_cov_4_304509	12	3				4.770426587	gene_1-gene_10:3.66325416501049
	VIRSorter_NODE_596_length_5965_cov_64_672758-circular	11	VIRSorter_NODE_596_length_5965_cov_64_672758-circular	11	3				6.034552934	gene_1-gene_10:5.44258255334236
	VIRSorter_NODE_602_length_5937_cov_3_987759	13	VIRSorter_NODE_602_length_5937_cov_3_987759	13	3				6.69561495	3.851464302
	VIRSorter_NODE_604_length_5924_cov_22_454422	8	VIRSorter_NODE_604_length_5924_cov_22_454422	8	3				4.735763046	4.735763046
	VIRSorter_NODE_609_length_5906_cov_165_885148-circular	9	VIRSorter_NODE_609_length_5906_cov_165_885148-circular	9	3				5.327733427	5.327733427
	VIRSorter_NODE_611_length_5905_cov_6_844957	15	VIRSorter_NODE_611_length_5905_cov_6_844957	15	3				7.557336417	gene_1-gene_14:5.34508426481642
	VIRSorter_NODE_617_length_5883_cov_5_932395	9	VIRSorter_NODE_617_length_5883_cov_5_932395	9	3				5.327733427	3.893591336
	VIRSorter_NODE_61_length_14522_cov_76_636276	24	VIRSorter_NODE_61_length_14522_cov_76_636276	24	3				12.12810789	gene_8-gene_19:3.46939659179890
	VIRSorter_NODE_620_length_5871_cov_4_042125	10	VIRSorter_NODE_620_length_5871_cov_4_042125	10	3				5.919703808	5.919703808
	VIRSorter_NODE_625_length_5830_cov_9_020606	10	VIRSorter_NODE_625_length_5830_cov_9_020606	10	3				5.919703808	2.393098242
	VIRSorter_NODE_631_length_5780_cov_719_422882-circular	9	VIRSorter_NODE_631_length_5780_cov_719_422882-circular	9	3				5.327733427	3.893591336
	VIRSorter_NODE_636_length_5753_cov_4_939979	12	VIRSorter_NODE_636_length_5753_cov_4_939979	12	3				4.770426587	2.546981661
	VIRSorter_NODE_63_length_14507_cov_10_839676	21	VIRSorter_NODE_63_length_14507_cov_10_839676	21	3				7.274913699	gene_2-gene_17:4.55314124024254
	VIRSorter_NODE_641_length_5724_cov_4_781619	8	VIRSorter_NODE_641_length_5724_cov_4_781619	8	3				4.735763046	2.319007203
	VIRSorter_NODE_647_length_5702_cov_6_344077	10	VIRSorter_NODE_647_length_5702_cov_6_344077	10	3				4.441405415	4.441405415
	VIRSorter_NODE_64_length_14501_cov_85_168490	14	VIRSorter_NODE_64_length_14501_cov_85_168490	14	3				7.111494072	5.4912123
	VIRSorter_NODE_65_length_14452_cov_42_303674	9	VIRSorter_NODE_65_length_14452_cov_42_303674	9	3				5.327733427	5.327733427
	VIRSorter_NODE_665_length_5648_cov_4443_936528-circular	7	VIRSorter_NODE_665_length_5648_cov_4443_936528-circular	7	3				4.143792666	4.143792666
	VIRSorter_NODE_668_length_5630_cov_92_521973	7	VIRSorter_NODE_668_length_5630_cov_92_521973	7	3				4.143792666	2.814252482
	VIRSorter_NODE_669_length_5620_cov_5_739084	12	VIRSorter_NODE_669_length_5620_cov_5_739084	12	3				6.325493319	4.770426587
	VIRSorter_NODE_679_length_5578_cov_7_088720	7	VIRSorter_NODE_679_length_5578_cov_7_088720	7	3				4.143792666	4.143792666
	VIRSorter_NODE_682_length_5567_cov_7_389151	14	VIRSorter_NODE_682_length_5567_cov_7_389151	14	3				gene_1-gene_12:5.92755331061875	gene_4-gene_14:3.81720632084668
	VIRSorter_NODE_685_length_5553_cov_792_487086-circular	8	VIRSorter_NODE_685_length_5553_cov_792_487086-circular	8	3				4.735763046	3.350780258
	VIRSorter_NODE_691_length_5519_cov_6_630307	18	VIRSorter_NODE_691_length_5519_cov_6_630307	18	3				7.275147893	gene_6-gene_18:4.45350522108882
	VIRSorter_NODE_700_length_5473_cov_4_649317	13	VIRSorter_NODE_700_length_5473_cov_4_649317	13	3				6.69561495	6.69561495
	VIRSorter_NODE_712_length_5411_cov_5_158514	8	VIRSorter_NODE_712_length_5411_cov_5_158514	8	3				4.735763046	4.735763046
	VIRSorter_NODE_713_length_5397_cov_6_773306	9	VIRSorter_NODE_713_length_5397_cov_6_773306	9	3				5.327733427	2.807072016
	VIRSorter_NODE_714_length_5393_cov_5_551143	13	VIRSorter_NODE_714_length_5393_cov_5_551143	13	3				6.69561495	2.807286731
	VIRSorter_NODE_715_length_5383_cov_8_660848	10	VIRSorter_NODE_715_length_5383_cov_8_660848	10	3				5.919703808	2.393098242
	VIRSorter_NODE_720_length_5367_cov_5_428652	9	VIRSorter_NODE_720_length_5367_cov_5_428652	9	3				5.327733427	2.807072016
	VIRSorter_NODE_721_length_5367_cov_4_943712	13	VIRSorter_NODE_721_length_5367_cov_4_943712	13	3				6.69561495	gene_2-gene_13:4.54857783784653
	VIRSorter_NODE_725_length_5350_cov_9_296317	12	VIRSorter_NODE_725_length_5350_cov_9_296317	12	3				6.325493319	gene_1-gene_11:2.07490897300306
	VIRSorter_NODE_729_length_5332_cov_4_573053	13	VIRSorter_NODE_729_length_5332_cov_4_573053	13	3				6.69561495	gene_1-gene_11:3.99329757990236
	VIRSorter_NODE_72_length_14080_cov_6_736399	12	VIRSorter_NODE_72_length_14080_cov_6_736399	12	3				6.325493319	gene_2-gene_12:5.73352293848458
	VIRSorter_NODE_736_length_5295_cov_193_135687-circular	10	VIRSorter_NODE_736_length_5295_cov_193_135687-circular	10	3				5.919703808	5.919703808
	VIRSorter_NODE_743_length_5273_cov_5_449023	12	VIRSorter_NODE_743_length_5273_cov_5_449023	12	3				6.325493319	4.770426587
	VIRSorter_NODE_745_length_5261_cov_8_744718	10	VIRSorter_NODE_745_length_5261_cov_8_744718	10	3				5.919703808	2.393098242
	VIRSorter_NODE_748_length_5245_cov_3_731599	16	VIRSorter_NODE_748_length_5245_cov_3_731599	16	3				8.024368062	gene_4-gene_16:6.24845691913841
	VIRSorter_NODE_755_length_5219_cov_2745_445778-circular	8	VIRSorter_NODE_755_length_5219_cov_2745_445778-circular	8	3				4.735763046	3.350780258
	VIRSorter_NODE_75_length_14016_cov_27_556479	24	VIRSorter_NODE_75_length_14016_cov_27_556479	24	3				gene_3-gene_24:10.94416713168883	gene_3-gene_24:9.13139321908048
	VIRSorter_NODE_762_length_5188_cov_4_238847	7	VIRSorter_NODE_762_length_5188_cov_4_238847	7	3				4.143792666	4.143792666
	VIRSorter_NODE_763_length_5187_cov_12_207911	11	VIRSorter_NODE_763_length_5187_cov_12_207911	11	3				6.034552934	3.337200958
	VIRSorter_NODE_774_length_5132_cov_7_000000	7	VIRSorter_NODE_774_length_5132_cov_7_000000	7	3				4.143792666	2.814252482
	VIRSorter_NODE_775_length_5129_cov_4_832479	7	VIRSorter_NODE_775_length_5129_cov_4_832479	7	3				4.143792666	4.143792666
	VIRSorter_NODE_782_length_5100_cov_505_488206-circular	9	VIRSorter_NODE_782_length_5100_cov_505_488206-circular	9	3				5.327733427	3.893591336
	VIRSorter_NODE_789_length_5078_cov_16_082819	7	VIRSorter_NODE_789_length_5078_cov_16_082819	7	3				4.143792666	2.814252482
	VIRSorter_NODE_78_length_13661_cov_13_694032	25	VIRSorter_NODE_78_length_13661_cov_13_694032	25	3				10.79823214	9.24893183
	VIRSorter_NODE_810_length_5008_cov_4093_605088-circular	7	VIRSorter_NODE_810_length_5008_cov_4093_605088-circular	7	3				4.143792666	2.814252482
	VIRSorter_NODE_823_length_4967_cov_1709_433428-circular	8	VIRSorter_NODE_823_length_4967_cov_1709_433428-circular	8	3				4.735763046	4.735763046
	VIRSorter_NODE_825_length_4964_cov_6_544917	10	VIRSorter_NODE_825_length_4964_cov_6_544917	10	3				4.441405415	4.441405415
	VIRSorter_NODE_828_length_4960_cov_65_739653-circular	10	VIRSorter_NODE_828_length_4960_cov_65_739653-circular	10	3				5.919703808	5.919703808
	VIRSorter_NODE_83_length_13312_cov_25_475447	13	VIRSorter_NODE_83_length_13312_cov_25_475447	13	3				5.106717735	gene_1-gene_10:2.30622185284791
	VIRSorter_NODE_843_length_4907_cov_28_954040-circular	7	VIRSorter_NODE_843_length_4907_cov_28_954040-circular	7	3				4.143792666	4.143792666
	VIRSorter_NODE_844_length_4907_cov_17_654369	7	VIRSorter_NODE_844_length_4907_cov_17_654369	7	3				4.143792666	2.814252482
	VIRSorter_NODE_848_length_4886_cov_1362_005589-circular	10	VIRSorter_NODE_848_length_4886_cov_1362_005589-circular	10	3				5.919703808	5.919703808
	VIRSorter_NODE_853_length_4879_cov_5_503939	7	VIRSorter_NODE_853_length_4879_cov_5_503939	7	3				4.143792666	4.143792666
	VIRSorter_NODE_856_length_4859_cov_6_772481-circular	11	VIRSorter_NODE_856_length_4859_cov_6_772481-circular	11	3				6.034552934	6.034552934
	VIRSorter_NODE_862_length_4840_cov_5_263323	8	VIRSorter_NODE_862_length_4840_cov_5_263323	8	3				4.735763046	3.350780258
	VIRSorter_NODE_865_length_4828_cov_3_564215	8	VIRSorter_NODE_865_length_4828_cov_3_564215	8	3				4.735763046	2.319007203
	VIRSorter_NODE_866_length_4824_cov_5_851332	9	VIRSorter_NODE_866_length_4824_cov_5_851332	9	3				5.327733427	5.327733427
	VIRSorter_NODE_867_length_4821_cov_447_119807-circular	10	VIRSorter_NODE_867_length_4821_cov_447_119807-circular	10	3				5.919703808	5.919703808
	VIRSorter_NODE_870_length_4811_cov_3267_391085-circular	8	VIRSorter_NODE_870_length_4811_cov_3267_391085-circular	8	3				4.735763046	4.735763046
	VIRSorter_NODE_872_length_4805_cov_775_769053-circular	8	VIRSorter_NODE_872_length_4805_cov_775_769053-circular	8	3				4.735763046	4.735763046
	VIRSorter_NODE_877_length_4798_cov_9_126502	7	VIRSorter_NODE_877_length_4798_cov_9_126502	7	3				4.143792666	4.143792666
	VIRSorter_NODE_887_length_4769_cov_12_351082-circular	11	VIRSorter_NODE_887_length_4769_cov_12_351082-circular	11	3				6.034552934	6.034552934
	VIRSorter_NODE_888_length_4766_cov_16_102951	13	VIRSorter_NODE_888_length_4766_cov_16_102951	13	3				6.69561495	6.69561495
	VIRSorter_NODE_895_length_4731_cov_16_663174	7	VIRSorter_NODE_895_length_4731_cov_16_663174	7	3				4.143792666	2.814252482
	VIRSorter_NODE_900_length_4712_cov_14_708181	7	VIRSorter_NODE_900_length_4712_cov_14_708181	7	3				4.143792666	4.143792666
	VIRSorter_NODE_906_length_4695_cov_18_790948-circular	7	VIRSorter_NODE_906_length_4695_cov_18_790948-circular	7	3				4.143792666	4.143792666
	VIRSorter_NODE_908_length_4694_cov_2539_937487-circular	9	VIRSorter_NODE_908_length_4694_cov_2539_937487-circular	9	3				5.327733427	5.327733427
	VIRSorter_NODE_910_length_4688_cov_3_517375	10	VIRSorter_NODE_910_length_4688_cov_3_517375	10	3				4.441405415	4.441405415
	VIRSorter_NODE_923_length_4638_cov_193_237617-circular	9	VIRSorter_NODE_923_length_4638_cov_193_237617-circular	9	3				5.327733427	3.893591336
	VIRSorter_NODE_924_length_4638_cov_59_366354-circular	8	VIRSorter_NODE_924_length_4638_cov_59_366354-circular	8	3				4.735763046	4.735763046
	VIRSorter_NODE_925_length_4638_cov_5_019638	12	VIRSorter_NODE_925_length_4638_cov_5_019638	12	3				gene_1-gene_10:5.14155255767838	gene_2-gene_12:3.03617096236783
	VIRSorter_NODE_933_length_4617_cov_1913_302718-circular	9	VIRSorter_NODE_933_length_4617_cov_1913_302718-circular	9	3				5.327733427	3.893591336
	VIRSorter_NODE_937_length_4590_cov_34_236384	13	VIRSorter_NODE_937_length_4590_cov_34_236384	13	3				6.69561495	6.69561495
	VIRSorter_NODE_940_length_4574_cov_5_194512	9	VIRSorter_NODE_940_length_4574_cov_5_194512	9	3				5.327733427	5.327733427
	VIRSorter_NODE_942_length_4563_cov_222_054791-circular	10	VIRSorter_NODE_942_length_4563_cov_222_054791-circular	10	3				5.919703808	5.919703808
	VIRSorter_NODE_943_length_4559_cov_119_396314-circular	8	VIRSorter_NODE_943_length_4559_cov_119_396314-circular	8	3				4.735763046	4.735763046
	VIRSorter_NODE_958_length_4518_cov_5_493614	7	VIRSorter_NODE_958_length_4518_cov_5_493614	7	3				4.143792666	2.814252482
	VIRSorter_NODE_962_length_4510_cov_5_577104	15	VIRSorter_NODE_962_length_4510_cov_5_577104	15	3				7.557336417	7.557336417
	VIRSorter_NODE_973_length_4484_cov_77_600813-circular	7	VIRSorter_NODE_973_length_4484_cov_77_600813-circular	7	3				4.143792666	4.143792666
	VIRSorter_NODE_974_length_4479_cov_6_755199	10	VIRSorter_NODE_974_length_4479_cov_6_755199	10	3				5.919703808	4.441405415
	VIRSorter_NODE_976_length_4472_cov_4_122029	11	VIRSorter_NODE_976_length_4472_cov_4_122029	11	3				6.034552934	gene_2-gene_11:2.82910059812825
	VIRSorter_NODE_977_length_4472_cov_3_927553	7	VIRSorter_NODE_977_length_4472_cov_3_927553	7	3				4.143792666	4.143792666
	VIRSorter_NODE_97_length_12698_cov_144_944554	15	VIRSorter_NODE_97_length_12698_cov_144_944554	15	3				7.557336417	gene_1-gene_11:2.49210291801755
	VIRSorter_NODE_9843_length_1024_cov_1_946336	7	VIRSorter_NODE_9843_length_1024_cov_1_946336	7	3				4.143792666	4.143792666
	VIRSorter_NODE_991_length_4449_cov_32_357988-circular	7	VIRSorter_NODE_991_length_4449_cov_32_357988-circular	7	3				4.143792666	4.143792666
	VIRSorter_NODE_996_length_4437_cov_5_145596	7	VIRSorter_NODE_996_length_4437_cov_5_145596	7	3				4.143792666	4.143792666
	VIRSorter_NODE_998_length_4430_cov_3_885029	9	VIRSorter_NODE_998_length_4430_cov_3_885029	9	3				5.327733427	2.807072016
	## 4 - Prophages - category 1 (pretty sure)
	## Contig_id	Nb genes contigs	Fragment	Nb genes	Category	Nb phage hallmark genes	Phage gene enrichment sig	Non-Caudovirales phage gene enrichment sig	Pfam depletion sig	Uncharacterized enrichment sig	Strand switch depletion sig	Short genes enrichment sig
	## 5 - Prophages - category 2 (quite sure)
	## Contig_id	Nb genes contigs	Fragment	Nb genes	Category	Nb phage hallmark genes	Phage gene enrichment sig	Non-Caudovirales phage gene enrichment sig	Pfam depletion sig	Uncharacterized enrichment sig	Strand switch depletion sig	Short genes enrichment sig
	VIRSorter_NODE_212_length_9636_cov_8_231709	14	VIRSorter_NODE_212_length_9636_cov_8_231709-gene_4-gene_14	11	2		gene_4-gene_13:2.54428083682660		gene_4-gene_14:5.33558292981254
	## 6 - Prophages - category 3 (not so sure)
	## Contig_id	Nb genes contigs	Fragment	Nb genes	Category	Nb phage hallmark genes	Phage gene enrichment sig	Non-Caudovirales phage gene enrichment sig	Pfam depletion sig	Uncharacterized enrichment sig	Strand switch depletion sig	Short genes enrichment sig
