# Supplementary material for: Virus and Potential Host Microbes from Viral-Enriched Metagenomic Characterization in the High-Altitude Wetland, Salar de Huasco, Chile
Source: Microorganisms. 2020 Jul 20;8(7):1077. doi: 10.3390/microorganisms8071077 (PMC7409041; doi:10.3390/microorganisms8071077)
Supplement: Supplementary file 1 [file microorganisms-08-01077-s001.zip › TableS2_VIRSorter_global-phage-signal_H3.csv]

	## 1 - Complete phage contigs - category 1 (pretty sure)
	## Contig_id	Nb genes contigs	Fragment	Nb genes	Category	Nb phage hallmark genes	Phage gene enrichment sig	Non-Caudovirales phage gene enrichment sig	Pfam depletion sig	Uncharacterized enrichment sig	Strand switch depletion sig	Short genes enrichment sig
1	VIRSorter_NODE_1079_length_4431_cov_85_612888-circular	5	VIRSorter_NODE_1079_length_4431_cov_85_612888-circular	5	1	1	2.010710958	4.633275968	2.959851904
2	VIRSorter_NODE_1093_length_4399_cov_763_358195-circular	5	VIRSorter_NODE_1093_length_4399_cov_763_358195-circular	5	1	2	4.899786691	14.07987139	2.959851904
3	VIRSorter_NODE_1135_length_4232_cov_35_682787	8	VIRSorter_NODE_1135_length_4232_cov_35_682787	8	1	1	2.225810546		4.735763046
4	VIRSorter_NODE_114_length_15881_cov_216_743334	19	VIRSorter_NODE_114_length_15881_cov_216_743334	19	1	1	2.541379314
5	VIRSorter_NODE_1155_length_4188_cov_8_872974	5	VIRSorter_NODE_1155_length_4188_cov_8_872974	5	1	3	3.258858876		2.959851904
6	VIRSorter_NODE_1164_length_4158_cov_14_577382	8	VIRSorter_NODE_1164_length_4158_cov_14_577382	8	1	1	3.270228322		4.735763046
7	VIRSorter_NODE_1186_length_4088_cov_13_671460	5	VIRSorter_NODE_1186_length_4088_cov_13_671460	5	1	2	3.258858876
8	VIRSorter_NODE_1187_length_4085_cov_5_700248-circular	8	VIRSorter_NODE_1187_length_4085_cov_5_700248-circular	8	1	1	2.225810546		4.735763046
9	VIRSorter_NODE_1264_length_3869_cov_4_405873	6	VIRSorter_NODE_1264_length_3869_cov_4_405873	6	1	1	2.819585876		3.551822285
10	VIRSorter_NODE_1482_length_3348_cov_4_353477	3	VIRSorter_NODE_1482_length_3348_cov_4_353477	3	1	1	2.939872015
11	VIRSorter_NODE_1513_length_3298_cov_13_152020	5	VIRSorter_NODE_1513_length_3298_cov_13_152020	5	1	1	3.258858876		2.959851904
12	VIRSorter_NODE_1583_length_3198_cov_458_863506	3	VIRSorter_NODE_1583_length_3198_cov_458_863506	3	1	2	2.939872015
13	VIRSorter_NODE_1745_length_2950_cov_9_140933	4	VIRSorter_NODE_1745_length_2950_cov_9_140933	4	1	1	2.373336646		2.367881523
14	VIRSorter_NODE_1783_length_2893_cov_4_652220	5	VIRSorter_NODE_1783_length_2893_cov_4_652220	5	1	1	2.010710958		2.959851904
15	VIRSorter_NODE_1817_length_2841_cov_3_463029	4	VIRSorter_NODE_1817_length_2841_cov_3_463029	4	1	2	2.373336646		2.367881523
16	VIRSorter_NODE_1861_length_2787_cov_103_148243	5	VIRSorter_NODE_1861_length_2787_cov_103_148243	5	1	1	2.010710958		2.959851904
17	VIRSorter_NODE_2048_length_2556_cov_3_475410	5	VIRSorter_NODE_2048_length_2556_cov_3_475410	5	1	1	3.258858876		2.959851904
18	VIRSorter_NODE_2302_length_2288_cov_13_049261	4	VIRSorter_NODE_2302_length_2288_cov_13_049261	4	1	1	2.373336646		2.367881523
19	VIRSorter_NODE_2363_length_2231_cov_20_169577	3	VIRSorter_NODE_2363_length_2231_cov_20_169577	3	1	1		2.339516645
20	VIRSorter_NODE_2717_length_1957_cov_3_127234	5	VIRSorter_NODE_2717_length_1957_cov_3_127234	5	1	1	2.010710958		2.959851904
21	VIRSorter_NODE_2993_length_1771_cov_3_984266	3	VIRSorter_NODE_2993_length_1771_cov_3_984266	3	1	1	2.939872015
22	VIRSorter_NODE_404_length_8582_cov_24_968922	12	VIRSorter_NODE_404_length_8582_cov_24_968922	12	1	2	7.288735687		6.325493319
23	VIRSorter_NODE_453_length_8159_cov_10_583416	9	VIRSorter_NODE_453_length_8159_cov_10_583416	9	1	1	2.007915559		5.327733427
24	VIRSorter_NODE_469_length_8020_cov_22_861519	9	VIRSorter_NODE_469_length_8020_cov_22_861519	9	1	3	2.957356608		5.327733427
25	VIRSorter_NODE_502_length_7758_cov_17_727119	9	VIRSorter_NODE_502_length_7758_cov_17_727119	9	1	1	2.957356608		5.327733427
26	VIRSorter_NODE_572_length_7266_cov_10_264318	8	VIRSorter_NODE_572_length_7266_cov_10_264318	8	1	1	4.514188755		4.735763046
27	VIRSorter_NODE_6927_length_798_cov_2_693136	4	VIRSorter_NODE_6927_length_798_cov_2_693136	4	1	1	2.373336646		2.367881523
28	VIRSorter_NODE_698_length_6182_cov_12_267178	10	VIRSorter_NODE_698_length_6182_cov_12_267178	10	1	1	3.720372096		5.919703808
29	VIRSorter_NODE_783_length_5645_cov_5_876208	8	VIRSorter_NODE_783_length_5645_cov_5_876208	8	1	1	5.998349912		4.735763046
30	VIRSorter_NODE_854_length_5240_cov_6_809836	6	VIRSorter_NODE_854_length_5240_cov_6_809836	6	1	1	5.879744029		3.551822285
	## 2 - Complete phage contigs - category 2 (quite sure)
	## Contig_id	Nb genes contigs	Fragment	Nb genes	Category	Nb phage hallmark genes	Phage gene enrichment sig	Non-Caudovirales phage gene enrichment sig	Pfam depletion sig	Uncharacterized enrichment sig	Strand switch depletion sig	Short genes enrichment sig
31	VIRSorter_NODE_1005_length_4650_cov_36_412187	9	VIRSorter_NODE_1005_length_4650_cov_36_412187	9	2	1			5.327733427
32	VIRSorter_NODE_1027_length_4587_cov_12_687996	6	VIRSorter_NODE_1027_length_4587_cov_12_687996	6	2		2.819585876		3.551822285
33	VIRSorter_NODE_1032_length_4579_cov_15_611135	4	VIRSorter_NODE_1032_length_4579_cov_15_611135	4	2		2.373336646		2.367881523
34	VIRSorter_NODE_1044_length_4560_cov_11_243285	7	VIRSorter_NODE_1044_length_4560_cov_11_243285	7	2		2.489303268		4.143792666
35	VIRSorter_NODE_104_length_16372_cov_89_764663	20	VIRSorter_NODE_104_length_16372_cov_89_764663	20	2	1			10.01986368	6.798176072
36	VIRSorter_NODE_1057_length_4528_cov_10_587972	6	VIRSorter_NODE_1057_length_4528_cov_10_587972	6	2	1			3.551822285	2.28585288
37	VIRSorter_NODE_1059_length_4522_cov_18_112380	8	VIRSorter_NODE_1059_length_4522_cov_18_112380	8	2		2.225810546		4.735763046
38	VIRSorter_NODE_1062_length_4511_cov_16_588869	10	VIRSorter_NODE_1062_length_4511_cov_16_588869	10	2	1			3.306221853	2.393098242
39	VIRSorter_NODE_1063_length_4497_cov_8_267222	6	VIRSorter_NODE_1063_length_4497_cov_8_267222	6	2		2.819585876		3.551822285
40	VIRSorter_NODE_1083_length_4418_cov_7_699289	4	VIRSorter_NODE_1083_length_4418_cov_7_699289	4	2	1			2.367881523
41	VIRSorter_NODE_1086_length_4412_cov_16_398210	5	VIRSorter_NODE_1086_length_4412_cov_16_398210	5	2		3.258858876		2.959851904
42	VIRSorter_NODE_1097_length_4376_cov_8_413793	7	VIRSorter_NODE_1097_length_4376_cov_8_413793	7	2	2			4.143792666
43	VIRSorter_NODE_1104_length_4345_cov_5_388112	3	VIRSorter_NODE_1104_length_4345_cov_5_388112	3	2		2.939872015
44	VIRSorter_NODE_1106_length_4337_cov_14_108828	13	VIRSorter_NODE_1106_length_4337_cov_14_108828	13	2	1			6.69561495	gene_2-gene_13:4.54857783784653
45	VIRSorter_NODE_1109_length_4327_cov_4_785112	8	VIRSorter_NODE_1109_length_4327_cov_4_785112	8	2	1			4.735763046
46	VIRSorter_NODE_1120_length_4284_cov_5_287302	6	VIRSorter_NODE_1120_length_4284_cov_5_287302	6	2		2.819585876		3.551822285
47	VIRSorter_NODE_1124_length_4275_cov_6_733412	4	VIRSorter_NODE_1124_length_4275_cov_6_733412	4	2		2.373336646		2.367881523
48	VIRSorter_NODE_1139_length_4221_cov_15_588814	4	VIRSorter_NODE_1139_length_4221_cov_15_588814	4	2		2.373336646		2.367881523
49	VIRSorter_NODE_1147_length_4207_cov_5_315751	7	VIRSorter_NODE_1147_length_4207_cov_5_315751	7	2	1			4.143792666
50	VIRSorter_NODE_1153_length_4192_cov_3_649263	11	VIRSorter_NODE_1153_length_4192_cov_3_649263	11	2	1			6.034552934	3.337200958
51	VIRSorter_NODE_1174_length_4121_cov_41_456468	7	VIRSorter_NODE_1174_length_4121_cov_41_456468	7	2		2.489303268		4.143792666
52	VIRSorter_NODE_1179_length_4110_cov_20_950185	9	VIRSorter_NODE_1179_length_4110_cov_20_950185	9	2	1			3.893591336	2.807072016
53	VIRSorter_NODE_1195_length_4067_cov_8_434197	4	VIRSorter_NODE_1195_length_4067_cov_8_434197	4	2		2.373336646		2.367881523
54	VIRSorter_NODE_1202_length_4026_cov_3_599597	9	VIRSorter_NODE_1202_length_4026_cov_3_599597	9	2		2.957356608		5.327733427
55	VIRSorter_NODE_1214_length_3990_cov_3_445997	4	VIRSorter_NODE_1214_length_3990_cov_3_445997	4	2	2			2.367881523
56	VIRSorter_NODE_1234_length_3931_cov_11_803922	7	VIRSorter_NODE_1234_length_3931_cov_11_803922	7	2		5.075491357		4.143792666
57	VIRSorter_NODE_1235_length_3925_cov_5_501292	7	VIRSorter_NODE_1235_length_3925_cov_5_501292	7	2	1			4.143792666	2.814252482
58	VIRSorter_NODE_1237_length_3921_cov_5_087688	8	VIRSorter_NODE_1237_length_3921_cov_5_087688	8	2		2.225810546		4.735763046
59	VIRSorter_NODE_1244_length_3907_cov_7_755192	7	VIRSorter_NODE_1244_length_3907_cov_7_755192	7	2		2.489303268		4.143792666
60	VIRSorter_NODE_1283_length_3810_cov_4_443409	6	VIRSorter_NODE_1283_length_3810_cov_4_443409	6	2		2.819585876		3.551822285
61	VIRSorter_NODE_1286_length_3804_cov_11_336356	9	VIRSorter_NODE_1286_length_3804_cov_11_336356	9	2		2.957356608		5.327733427
62	VIRSorter_NODE_1299_length_3759_cov_4_510529	7	VIRSorter_NODE_1299_length_3759_cov_4_510529	7	2		2.489303268		4.143792666
63	VIRSorter_NODE_132_length_15093_cov_96_936694	30	VIRSorter_NODE_132_length_15093_cov_96_936694	30	2	1			15.39549944	gene_1-gene_25:4.35956892336115
64	VIRSorter_NODE_1332_length_3695_cov_18_810165	9	VIRSorter_NODE_1332_length_3695_cov_18_810165	9	2	1			5.327733427	2.807072016
65	VIRSorter_NODE_1356_length_3638_cov_11_300586	5	VIRSorter_NODE_1356_length_3638_cov_11_300586	5	2	1			2.959851904
66	VIRSorter_NODE_1366_length_3605_cov_5_547606	5	VIRSorter_NODE_1366_length_3605_cov_5_547606	5	2		2.010710958		2.959851904
67	VIRSorter_NODE_1389_length_3546_cov_8_999714	6	VIRSorter_NODE_1389_length_3546_cov_8_999714	6	2		4.161292775		3.551822285
68	VIRSorter_NODE_1404_length_3519_cov_10_498268	6	VIRSorter_NODE_1404_length_3519_cov_10_498268	6	2		4.161292775		3.551822285
69	VIRSorter_NODE_1407_length_3506_cov_6_036221	5	VIRSorter_NODE_1407_length_3506_cov_6_036221	5	2		2.010710958		2.959851904
70	VIRSorter_NODE_1416_length_3487_cov_2_981061	7	VIRSorter_NODE_1416_length_3487_cov_2_981061	7	2	1			4.143792666
71	VIRSorter_NODE_1430_length_3439_cov_4_343085	6	VIRSorter_NODE_1430_length_3439_cov_4_343085	6	2	1			3.551822285	2.28585288
72	VIRSorter_NODE_1445_length_3420_cov_4_193462	5	VIRSorter_NODE_1445_length_3420_cov_4_193462	5	2	1			2.959851904
73	VIRSorter_NODE_1470_length_3362_cov_5_475960	8	VIRSorter_NODE_1470_length_3362_cov_5_475960	8	2	1			4.735763046
74	VIRSorter_NODE_149_length_14233_cov_96_966497	17	VIRSorter_NODE_149_length_14233_cov_96_966497	17	2		gene_8-gene_17:2.16406959511499		8.507193973	gene_1-gene_11:3.43699507913508
75	VIRSorter_NODE_1510_length_3306_cov_2_876038	5	VIRSorter_NODE_1510_length_3306_cov_2_876038	5	2		4.899786691		2.959851904
76	VIRSorter_NODE_1511_length_3305_cov_4_214769	5	VIRSorter_NODE_1511_length_3305_cov_4_214769	5	2	1			2.959851904
77	VIRSorter_NODE_1560_length_3222_cov_6_111146	5	VIRSorter_NODE_1560_length_3222_cov_6_111146	5	2		3.258858876		2.959851904
78	VIRSorter_NODE_158_length_13869_cov_125_203996	28	VIRSorter_NODE_158_length_13869_cov_125_203996	28	2	1	gene_18-gene_27:2.62677050589594		14.29641706	gene_2-gene_17:5.51580213227400
79	VIRSorter_NODE_1634_length_3125_cov_8_661889	4	VIRSorter_NODE_1634_length_3125_cov_8_661889	4	2		2.373336646		2.367881523
80	VIRSorter_NODE_1669_length_3071_cov_11_702586	7	VIRSorter_NODE_1669_length_3071_cov_11_702586	7	2		2.489303268		4.143792666
81	VIRSorter_NODE_1686_length_3049_cov_4_085838	4	VIRSorter_NODE_1686_length_3049_cov_4_085838	4	2	1			2.367881523
82	VIRSorter_NODE_1700_length_3020_cov_3_600675	5	VIRSorter_NODE_1700_length_3020_cov_3_600675	5	2		2.010710958		2.959851904
83	VIRSorter_NODE_1709_length_3000_cov_25_557895	4	VIRSorter_NODE_1709_length_3000_cov_25_557895	4	2		2.373336646		2.367881523
84	VIRSorter_NODE_1724_length_2978_cov_13_647964	4	VIRSorter_NODE_1724_length_2978_cov_13_647964	4	2	1			2.367881523
85	VIRSorter_NODE_1747_length_2947_cov_5_871024	4	VIRSorter_NODE_1747_length_2947_cov_5_871024	4	2	1			2.367881523
86	VIRSorter_NODE_175_length_13181_cov_17_288588	18	VIRSorter_NODE_175_length_13181_cov_17_288588	18	2		gene_2-gene_17:4.50291688546880		4.671498934
87	VIRSorter_NODE_1764_length_2922_cov_3_964423	3	VIRSorter_NODE_1764_length_2922_cov_3_964423	3	2		2.939872015
88	VIRSorter_NODE_179_length_12920_cov_11_609483	20	VIRSorter_NODE_179_length_12920_cov_11_609483	20	2		gene_9-gene_20:3.49490072005545		10.01986368	gene_1-gene_15:2.01958321029374
89	VIRSorter_NODE_180_length_12900_cov_6_121682	22	VIRSorter_NODE_180_length_12900_cov_6_121682	22	2	3			11.06430699	gene_2-gene_16:5.27096396268301
90	VIRSorter_NODE_1856_length_2799_cov_5_741983	4	VIRSorter_NODE_1856_length_2799_cov_5_741983	4	2		3.919829353		2.367881523
91	VIRSorter_NODE_1857_length_2798_cov_3_486693	4	VIRSorter_NODE_1857_length_2798_cov_3_486693	4	2	1			2.367881523
92	VIRSorter_NODE_1896_length_2730_cov_3_518879	7	VIRSorter_NODE_1896_length_2730_cov_3_518879	7	2		2.489303268		2.814252482
93	VIRSorter_NODE_1906_length_2712_cov_10_656756	5	VIRSorter_NODE_1906_length_2712_cov_10_656756	5	2		2.010710958		2.959851904
94	VIRSorter_NODE_1960_length_2648_cov_3_959506	4	VIRSorter_NODE_1960_length_2648_cov_3_959506	4	2	1			2.367881523
95	VIRSorter_NODE_196_length_12464_cov_33_563059	19	VIRSorter_NODE_196_length_12464_cov_33_563059	19	2	1			6.33027403	gene_4-gene_14:3.25293489040812
96	VIRSorter_NODE_1976_length_2629_cov_12_444056	4	VIRSorter_NODE_1976_length_2629_cov_12_444056	4	2		2.373336646		2.367881523
97	VIRSorter_NODE_2035_length_2568_cov_14_274174	5	VIRSorter_NODE_2035_length_2568_cov_14_274174	5	2	1			2.959851904
98	VIRSorter_NODE_208_length_11916_cov_18_185819	22	VIRSorter_NODE_208_length_11916_cov_18_185819	22	2	1			9.251533073
99	VIRSorter_NODE_20_length_30945_cov_455_121140	35	VIRSorter_NODE_20_length_30945_cov_455_121140	35	2	4	gene_5-gene_25:4.14220990609474		12.95326248
100	VIRSorter_NODE_216_length_11782_cov_29_110770	23	VIRSorter_NODE_216_length_11782_cov_29_110770	23	2		7.346151662		11.59412946
101	VIRSorter_NODE_2186_length_2407_cov_4_821429	4	VIRSorter_NODE_2186_length_2407_cov_4_821429	4	2		2.373336646		2.367881523
102	VIRSorter_NODE_219_length_11715_cov_7_451973	17	VIRSorter_NODE_219_length_11715_cov_7_451973	17	2	2			8.507193973	gene_2-gene_13:3.99227533707924
103	VIRSorter_NODE_2206_length_2390_cov_5_834690	5	VIRSorter_NODE_2206_length_2390_cov_5_834690	5	2	1			2.959851904
104	VIRSorter_NODE_223_length_11526_cov_10_316712	21	VIRSorter_NODE_223_length_11526_cov_10_316712	21	2		gene_6-gene_17:2.27686092021616		10.53928339
105	VIRSorter_NODE_2245_length_2351_cov_4_406794	4	VIRSorter_NODE_2245_length_2351_cov_4_406794	4	2		2.373336646		2.367881523
106	VIRSorter_NODE_2277_length_2316_cov_3_905352	4	VIRSorter_NODE_2277_length_2316_cov_3_905352	4	2	1			2.367881523
107	VIRSorter_NODE_2289_length_2303_cov_2_225534	5	VIRSorter_NODE_2289_length_2303_cov_2_225534	5	2	1			2.959851904
108	VIRSorter_NODE_2294_length_2296_cov_3_764837	6	VIRSorter_NODE_2294_length_2296_cov_3_764837	6	2		2.819585876		3.551822285
109	VIRSorter_NODE_229_length_11362_cov_7_679402	11	VIRSorter_NODE_229_length_11362_cov_7_679402	11	2	1			6.034552934
110	VIRSorter_NODE_232_length_11288_cov_24_993056	14	VIRSorter_NODE_232_length_11288_cov_24_993056	14	2	2			7.111494072	gene_4-gene_14:2.63823095369579
111	VIRSorter_NODE_2355_length_2242_cov_10_405121	5	VIRSorter_NODE_2355_length_2242_cov_10_405121	5	2		2.010710958		2.959851904
112	VIRSorter_NODE_235_length_11249_cov_10_328122	15	VIRSorter_NODE_235_length_11249_cov_10_328122	15	2		gene_2-gene_12:2.09621415609510		5.90778606
113	VIRSorter_NODE_2364_length_2231_cov_4_958180	5	VIRSorter_NODE_2364_length_2231_cov_4_958180	5	2		3.258858876		2.959851904
114	VIRSorter_NODE_2374_length_2224_cov_4_370678	4	VIRSorter_NODE_2374_length_2224_cov_4_370678	4	2		2.373336646		2.367881523
115	VIRSorter_NODE_240_length_11121_cov_17_220857	13	VIRSorter_NODE_240_length_11121_cov_17_220857	13	2	1			6.69561495	gene_4-gene_13:3.44140541539413
116	VIRSorter_NODE_2427_length_2178_cov_3_318417	5	VIRSorter_NODE_2427_length_2178_cov_3_318417	5	2		2.010710958		2.959851904
117	VIRSorter_NODE_2431_length_2172_cov_6_225791	4	VIRSorter_NODE_2431_length_2172_cov_6_225791	4	2	1			2.367881523
118	VIRSorter_NODE_2453_length_2161_cov_4_113485	6	VIRSorter_NODE_2453_length_2161_cov_4_113485	6	2	1			3.551822285
119	VIRSorter_NODE_2468_length_2152_cov_7_247496	4	VIRSorter_NODE_2468_length_2152_cov_7_247496	4	2		2.373336646
120	VIRSorter_NODE_2469_length_2151_cov_19_996660	4	VIRSorter_NODE_2469_length_2151_cov_19_996660	4	2		2.373336646		2.367881523
121	VIRSorter_NODE_2477_length_2143_cov_2_733238	5	VIRSorter_NODE_2477_length_2143_cov_2_733238	5	2		2.010710958		2.959851904
122	VIRSorter_NODE_2512_length_2107_cov_16_422515	5	VIRSorter_NODE_2512_length_2107_cov_16_422515	5	2		3.258858876		2.959851904
123	VIRSorter_NODE_2528_length_2093_cov_7_406771	4	VIRSorter_NODE_2528_length_2093_cov_7_406771	4	2	1			2.367881523
124	VIRSorter_NODE_256_length_10798_cov_27_853765	23	VIRSorter_NODE_256_length_10798_cov_27_853765	23	2	3	gene_3-gene_18:2.04671332309772		11.59412946	gene_10-gene_23:2.27677220397445
125	VIRSorter_NODE_2575_length_2065_cov_8_187065	4	VIRSorter_NODE_2575_length_2065_cov_8_187065	4	2		2.373336646		2.367881523
126	VIRSorter_NODE_261_length_10708_cov_13_695579	5	VIRSorter_NODE_261_length_10708_cov_13_695579	5	2	1			2.959851904
127	VIRSorter_NODE_2676_length_1985_cov_3_583938	3	VIRSorter_NODE_2676_length_1985_cov_3_583938	3	2		2.939872015
128	VIRSorter_NODE_2680_length_1984_cov_3_288751	6	VIRSorter_NODE_2680_length_1984_cov_3_288751	6	2	1			3.551822285
129	VIRSorter_NODE_269_length_10561_cov_178_625262	11	VIRSorter_NODE_269_length_10561_cov_178_625262	11	2		gene_2-gene_11:7.38548684283801		6.034552934
130	VIRSorter_NODE_270_length_10560_cov_27_216564	16	VIRSorter_NODE_270_length_10560_cov_27_216564	16	2		gene_3-gene_16:3.16867596270962		gene_2-gene_16:7.43239768075082
131	VIRSorter_NODE_2827_length_1866_cov_4_332965	3	VIRSorter_NODE_2827_length_1866_cov_4_332965	3	2		2.939872015
132	VIRSorter_NODE_285_length_10316_cov_12_285352	18	VIRSorter_NODE_285_length_10316_cov_12_285352	18	2	1			9.002254341	gene_6-gene_17:3.89536532407118
133	VIRSorter_NODE_292_length_10210_cov_21_443131	8	VIRSorter_NODE_292_length_10210_cov_21_443131	8	2		3.270228322		4.735763046
134	VIRSorter_NODE_2987_length_1775_cov_4_933140	3	VIRSorter_NODE_2987_length_1775_cov_4_933140	3	2		2.939872015
135	VIRSorter_NODE_29_length_27202_cov_270_202122	41	VIRSorter_NODE_29_length_27202_cov_270_202122	41	2	1			17.69964153	gene_4-gene_31:4.48465486720511
136	VIRSorter_NODE_300_length_10081_cov_8_050070	11	VIRSorter_NODE_300_length_10081_cov_8_050070	11	2	4	gene_2-gene_11:9.32245212700814		6.034552934
137	VIRSorter_NODE_301_length_10043_cov_39_430817	18	VIRSorter_NODE_301_length_10043_cov_39_430817	18	2	1			7.275147893
138	VIRSorter_NODE_3022_length_1753_cov_2_296231	4	VIRSorter_NODE_3022_length_1753_cov_2_296231	4	2	1			2.367881523
139	VIRSorter_NODE_303_length_10033_cov_23_737723	17	VIRSorter_NODE_303_length_10033_cov_23_737723	17	2		gene_2-gene_14:2.31823674779077		6.804432491
140	VIRSorter_NODE_3079_length_1718_cov_2_733614	3	VIRSorter_NODE_3079_length_1718_cov_2_733614	3	2		2.939872015
141	VIRSorter_NODE_3116_length_1702_cov_3_227687	5	VIRSorter_NODE_3116_length_1702_cov_3_227687	5	2	1			2.959851904
142	VIRSorter_NODE_313_length_9833_cov_16_476785	17	VIRSorter_NODE_313_length_9833_cov_16_476785	17	2	2			gene_1-gene_14:6.73128283051955
143	VIRSorter_NODE_329_length_9583_cov_29_512594	8	VIRSorter_NODE_329_length_9583_cov_29_512594	8	2		2.225810546		4.735763046
144	VIRSorter_NODE_330_length_9579_cov_20_650252	17	VIRSorter_NODE_330_length_9579_cov_20_650252	17	2	1			8.507193973	gene_3-gene_17:3.23962993958242
145	VIRSorter_NODE_3376_length_1568_cov_57_739590	4	VIRSorter_NODE_3376_length_1568_cov_57_739590	4	2		2.373336646		2.367881523
146	VIRSorter_NODE_337_length_9538_cov_18_823368	15	VIRSorter_NODE_337_length_9538_cov_18_823368	15	2		gene_5-gene_15:2.09621415609510		7.557336417
147	VIRSorter_NODE_3424_length_1552_cov_3_674015	4	VIRSorter_NODE_3424_length_1552_cov_3_674015	4	2	1			2.367881523
148	VIRSorter_NODE_357_length_9197_cov_16_247101	19	VIRSorter_NODE_357_length_9197_cov_16_247101	19	2		gene_6-gene_16:5.42482727408026		9.507074546
149	VIRSorter_NODE_3605_length_1470_cov_3_870164	4	VIRSorter_NODE_3605_length_1470_cov_3_870164	4	2	1			2.367881523
150	VIRSorter_NODE_3646_length_1452_cov_3_972799	4	VIRSorter_NODE_3646_length_1452_cov_3_972799	4	2	1			2.367881523
151	VIRSorter_NODE_370_length_9042_cov_31_049182	13	VIRSorter_NODE_370_length_9042_cov_31_049182	13	2	1			6.69561495
152	VIRSorter_NODE_373_length_9001_cov_7_055108	5	VIRSorter_NODE_373_length_9001_cov_7_055108	5	2		2.010710958
153	VIRSorter_NODE_383_length_8928_cov_96_919644	7	VIRSorter_NODE_383_length_8928_cov_96_919644	7	2		3.656768643		4.143792666
154	VIRSorter_NODE_4101_length_1286_cov_3263_880585	3	VIRSorter_NODE_4101_length_1286_cov_3263_880585	3	2			5.155269828
155	VIRSorter_NODE_429_length_8378_cov_7_703352	14	VIRSorter_NODE_429_length_8378_cov_7_703352	14	2	1			gene_2-gene_14:6.51952369142495
156	VIRSorter_NODE_431_length_8372_cov_9_126368	15	VIRSorter_NODE_431_length_8372_cov_9_126368	15	2		gene_5-gene_15:4.42708644601944		5.90778606
157	VIRSorter_NODE_443_length_8223_cov_11_976126	12	VIRSorter_NODE_443_length_8223_cov_11_976126	12	2	1			gene_1-gene_11:5.73352293848458	gene_1-gene_11:2.07490897300306
158	VIRSorter_NODE_449_length_8201_cov_16_938252	13	VIRSorter_NODE_449_length_8201_cov_16_938252	13	2		11.7394454		6.69561495
159	VIRSorter_NODE_454_length_8152_cov_7_001606	13	VIRSorter_NODE_454_length_8152_cov_7_001606	13	2	1			gene_1-gene_11:5.51167418886823
160	VIRSorter_NODE_458_length_8128_cov_25_107890	13	VIRSorter_NODE_458_length_8128_cov_25_107890	13	2	2			6.69561495	gene_4-gene_13:2.30622185284791
161	VIRSorter_NODE_4672_length_1143_cov_3_809743	3	VIRSorter_NODE_4672_length_1143_cov_3_809743	3	2		2.939872015
162	VIRSorter_NODE_480_length_7920_cov_632_723331-circular	10	VIRSorter_NODE_480_length_7920_cov_632_723331-circular	10	2			8.94486393	4.441405415
163	VIRSorter_NODE_482_length_7907_cov_54_067117	5	VIRSorter_NODE_482_length_7907_cov_54_067117	5	2		4.899786691		2.959851904
164	VIRSorter_NODE_501_length_7758_cov_128_495521	11	VIRSorter_NODE_501_length_7758_cov_128_495521	11	2	1			6.034552934	gene_2-gene_11:2.82910059812825
165	VIRSorter_NODE_5087_length_1062_cov_3_096326	3	VIRSorter_NODE_5087_length_1062_cov_3_096326	3	2		2.939872015
166	VIRSorter_NODE_521_length_7583_cov_5_711610	14	VIRSorter_NODE_521_length_7583_cov_5_711610	14	2	1	gene_4-gene_14:2.24234219177334		7.111494072
167	VIRSorter_NODE_540_length_7480_cov_17_338182	8	VIRSorter_NODE_540_length_7480_cov_17_338182	8	2		2.225810546		4.735763046
168	VIRSorter_NODE_54_length_21497_cov_87_019821	27	VIRSorter_NODE_54_length_21497_cov_87_019821	27	2	3	gene_2-gene_18:7.30743239323506		gene_1-gene_26:13.15823379056911
169	VIRSorter_NODE_552_length_7414_cov_5_303574	13	VIRSorter_NODE_552_length_7414_cov_5_303574	13	2		gene_2-gene_11:2.72037209588228		6.69561495
170	VIRSorter_NODE_565_length_7308_cov_13_290638	8	VIRSorter_NODE_565_length_7308_cov_13_290638	8	2	2			4.735763046
171	VIRSorter_NODE_577_length_7201_cov_8_457599	13	VIRSorter_NODE_577_length_7201_cov_8_457599	13	2	1			5.106717735	gene_4-gene_13:4.91970380806202
172	VIRSorter_NODE_57_length_21362_cov_29_564979	29	VIRSorter_NODE_57_length_21362_cov_29_564979	29	2	1	gene_7-gene_28:2.18529763312223		12.91378881	gene_1-gene_24:3.04001471411891
173	VIRSorter_NODE_586_length_7117_cov_13_041348	12	VIRSorter_NODE_586_length_7117_cov_13_041348	12	2	2			6.325493319	2.546981661
174	VIRSorter_NODE_588_length_7080_cov_17_413096	12	VIRSorter_NODE_588_length_7080_cov_17_413096	12	2	1			6.325493319	gene_2-gene_12:3.03617096236783
175	VIRSorter_NODE_592_length_7059_cov_4_695317	13	VIRSorter_NODE_592_length_7059_cov_4_695317	13	2	1	gene_4-gene_13:2.72037209588228		5.106717735
176	VIRSorter_NODE_595_length_7017_cov_38_863689	12	VIRSorter_NODE_595_length_7017_cov_38_863689	12	2	1			4.770426587	gene_3-gene_12:2.52807060246427
177	VIRSorter_NODE_601_length_6945_cov_38_313788	5	VIRSorter_NODE_601_length_6945_cov_38_313788	5	2		4.899786691		2.959851904
178	VIRSorter_NODE_612_length_6871_cov_67_406250	12	VIRSorter_NODE_612_length_6871_cov_67_406250	12	2	1			6.325493319	gene_3-gene_12:2.52807060246427
179	VIRSorter_NODE_619_length_6818_cov_35_595446	7	VIRSorter_NODE_619_length_6818_cov_35_595446	7	2	1			4.143792666
180	VIRSorter_NODE_624_length_6784_cov_6_056621	15	VIRSorter_NODE_624_length_6784_cov_6_056621	15	2	1			5.90778606	gene_2-gene_13:3.00758107447543
181	VIRSorter_NODE_632_length_6734_cov_8_571792	13	VIRSorter_NODE_632_length_6734_cov_8_571792	13	2		gene_2-gene_13:3.16895552290664		5.106717735
182	VIRSorter_NODE_633_length_6728_cov_4_313502	11	VIRSorter_NODE_633_length_6728_cov_4_313502	11	2	1			6.034552934	gene_2-gene_11:2.82910059812825
183	VIRSorter_NODE_635_length_6704_cov_8_508949	6	VIRSorter_NODE_635_length_6704_cov_8_508949	6	2	1			2.28585288
184	VIRSorter_NODE_640_length_6662_cov_5_787195	14	VIRSorter_NODE_640_length_6662_cov_5_787195	14	2	1			5.4912123	gene_2-gene_11:2.13013059379223
185	VIRSorter_NODE_648_length_6614_cov_13_129898	5	VIRSorter_NODE_648_length_6614_cov_13_129898	5	2		2.010710958		2.959851904
186	VIRSorter_NODE_656_length_6539_cov_16_126619	10	VIRSorter_NODE_656_length_6539_cov_16_126619	10	2		3.720372096		5.919703808
187	VIRSorter_NODE_672_length_6388_cov_12_249329	7	VIRSorter_NODE_672_length_6388_cov_12_249329	7	2	1			4.143792666	2.814252482
188	VIRSorter_NODE_677_length_6346_cov_4_692100	9	VIRSorter_NODE_677_length_6346_cov_4_692100	9	2		2.957356608
189	VIRSorter_NODE_682_length_6331_cov_413_875398-circular	11	VIRSorter_NODE_682_length_6331_cov_413_875398-circular	11	2	2	gene_2-gene_11:3.24325084116262	gene_2-gene_11:14.09878120916427	4.516176325
190	VIRSorter_NODE_686_length_6287_cov_8_340982	9	VIRSorter_NODE_686_length_6287_cov_8_340982	9	2	1			3.893591336
191	VIRSorter_NODE_6_length_42118_cov_28_673062	54	VIRSorter_NODE_6_length_42118_cov_28_673062	54	2	8	gene_7-gene_43:19.69586032902696		gene_6-gene_54:21.98774836297934
192	VIRSorter_NODE_717_length_6083_cov_10_465163	4	VIRSorter_NODE_717_length_6083_cov_10_465163	4	2		2.373336646		2.367881523
193	VIRSorter_NODE_71_length_19376_cov_25_690544	32	VIRSorter_NODE_71_length_19376_cov_25_690544	32	2	1			16.5021431	7.729268086
194	VIRSorter_NODE_750_length_5843_cov_5_326192	5	VIRSorter_NODE_750_length_5843_cov_5_326192	5	2		2.010710958		2.959851904
195	VIRSorter_NODE_780_length_5656_cov_47_702553	10	VIRSorter_NODE_780_length_5656_cov_47_702553	10	2		4.905524107		4.441405415
196	VIRSorter_NODE_787_length_5635_cov_4_291398	5	VIRSorter_NODE_787_length_5635_cov_4_291398	5	2		2.010710958		2.959851904
197	VIRSorter_NODE_790_length_5591_cov_98_368136	11	VIRSorter_NODE_790_length_5591_cov_98_368136	11	2	1			6.034552934	3.337200958
198	VIRSorter_NODE_806_length_5523_cov_18_087601	7	VIRSorter_NODE_806_length_5523_cov_18_087601	7	2		3.656768643		2.814252482
199	VIRSorter_NODE_808_length_5514_cov_5_592416	7	VIRSorter_NODE_808_length_5514_cov_5_592416	7	2		5.075491357		4.143792666
200	VIRSorter_NODE_826_length_5430_cov_22_190884	9	VIRSorter_NODE_826_length_5430_cov_22_190884	9	2	1			5.327733427	3.893591336
201	VIRSorter_NODE_830_length_5385_cov_12_642026-circular	6	VIRSorter_NODE_830_length_5385_cov_12_642026-circular	6	2		2.819585876		3.551822285
202	VIRSorter_NODE_856_length_5237_cov_5_700309	7	VIRSorter_NODE_856_length_5237_cov_5_700309	7	2		2.489303268		2.814252482
203	VIRSorter_NODE_857_length_5236_cov_3_801583	5	VIRSorter_NODE_857_length_5236_cov_3_801583	5	2		2.010710958		2.959851904
204	VIRSorter_NODE_858_length_5234_cov_4_939757	10	VIRSorter_NODE_858_length_5234_cov_4_939757	10	2	1			4.441405415	2.393098242
205	VIRSorter_NODE_859_length_5232_cov_16_480974	12	VIRSorter_NODE_859_length_5232_cov_16_480974	12	2	1			6.325493319	gene_1-gene_11:3.03617096236783
206	VIRSorter_NODE_878_length_5170_cov_42_826197	8	VIRSorter_NODE_878_length_5170_cov_42_826197	8	2		5.998349912		4.735763046
207	VIRSorter_NODE_893_length_5136_cov_14_998229	10	VIRSorter_NODE_893_length_5136_cov_14_998229	10	2	1			5.919703808	3.306221853
208	VIRSorter_NODE_895_length_5134_cov_55_810199	9	VIRSorter_NODE_895_length_5134_cov_55_810199	9	2		2.957356608		5.327733427
209	VIRSorter_NODE_910_length_5045_cov_112_820842	7	VIRSorter_NODE_910_length_5045_cov_112_820842	7	2		3.656768643		4.143792666
210	VIRSorter_NODE_920_length_4997_cov_5_780251	6	VIRSorter_NODE_920_length_4997_cov_5_780251	6	2		2.819585876		3.551822285
211	VIRSorter_NODE_92_length_17271_cov_14_825743	25	VIRSorter_NODE_92_length_17271_cov_14_825743	25	2	1			gene_1-gene_22:10.88980946936623	2.852937283
212	VIRSorter_NODE_931_length_4938_cov_4_550686	8	VIRSorter_NODE_931_length_4938_cov_4_550686	8	2		2.225810546		3.350780258
213	VIRSorter_NODE_942_length_4902_cov_10_404786	13	VIRSorter_NODE_942_length_4902_cov_10_404786	13	2	1			6.69561495	5.106717735
214	VIRSorter_NODE_944_length_4890_cov_5_795657	6	VIRSorter_NODE_944_length_4890_cov_5_795657	6	2	1			3.551822285	2.28585288
215	VIRSorter_NODE_95_length_16827_cov_154_595218	20	VIRSorter_NODE_95_length_16827_cov_154_595218	20	2	2	gene_7-gene_20:8.06917787149770		10.01986368
216	VIRSorter_NODE_969_length_4802_cov_4_019381	7	VIRSorter_NODE_969_length_4802_cov_4_019381	7	2	1			4.143792666	2.814252482
217	VIRSorter_NODE_979_length_4763_cov_8_177782	8	VIRSorter_NODE_979_length_4763_cov_8_177782	8	2	1			4.735763046	2.319007203
	## 3 - Complete phage contigs - category 3 (not so sure)
	## Contig_id	Nb genes contigs	Fragment	Nb genes	Category	Nb phage hallmark genes	Phage gene enrichment sig	Non-Caudovirales phage gene enrichment sig	Pfam depletion sig	Uncharacterized enrichment sig	Strand switch depletion sig	Short genes enrichment sig
	VIRSorter_NODE_1004_length_4661_cov_7_720799	9	VIRSorter_NODE_1004_length_4661_cov_7_720799	9	3				5.327733427	5.327733427
	VIRSorter_NODE_1036_length_4572_cov_5_917202	8	VIRSorter_NODE_1036_length_4572_cov_5_917202	8	3				4.735763046	2.319007203
	VIRSorter_NODE_1047_length_4550_cov_44_628031	7	VIRSorter_NODE_1047_length_4550_cov_44_628031	7	3				4.143792666	2.814252482
	VIRSorter_NODE_1048_length_4547_cov_8901_122217-circular	7	VIRSorter_NODE_1048_length_4547_cov_8901_122217-circular	7	3				4.143792666	4.143792666
	VIRSorter_NODE_1051_length_4542_cov_12_738801	10	VIRSorter_NODE_1051_length_4542_cov_12_738801	10	3				5.919703808	4.441405415
	VIRSorter_NODE_1054_length_4533_cov_19_450871	8	VIRSorter_NODE_1054_length_4533_cov_19_450871	8	3				4.735763046	4.735763046
	VIRSorter_NODE_1056_length_4529_cov_7_993295	10	VIRSorter_NODE_1056_length_4529_cov_7_993295	10	3				5.919703808	2.393098242
	VIRSorter_NODE_1061_length_4513_cov_9_196949	12	VIRSorter_NODE_1061_length_4513_cov_9_196949	12	3				6.325493319	3.551649119
	VIRSorter_NODE_1065_length_4482_cov_7_493336	12	VIRSorter_NODE_1065_length_4482_cov_7_493336	12	3				6.325493319	gene_1-gene_11:3.03617096236783
	VIRSorter_NODE_1066_length_4482_cov_4_635645	11	VIRSorter_NODE_1066_length_4482_cov_4_635645	11	3				6.034552934	4.516176325
	VIRSorter_NODE_1068_length_4477_cov_81_480326	9	VIRSorter_NODE_1068_length_4477_cov_81_480326	9	3				5.327733427	3.893591336
	VIRSorter_NODE_106_length_16204_cov_92_568085	10	VIRSorter_NODE_106_length_16204_cov_92_568085	10	3				5.919703808	2.393098242
	VIRSorter_NODE_107_length_16082_cov_54_488551-circular	12	VIRSorter_NODE_107_length_16082_cov_54_488551-circular	12	3				6.325493319	gene_2-gene_11:5.14155255767838
	VIRSorter_NODE_1082_length_4424_cov_3_825132	12	VIRSorter_NODE_1082_length_4424_cov_3_825132	12	3				6.325493319	gene_1-gene_11:5.73352293848458
	VIRSorter_NODE_108_length_16076_cov_37_507084	24	VIRSorter_NODE_108_length_16076_cov_37_507084	24	3				8.746991352	gene_1-gene_22:7.63911392604009
	VIRSorter_NODE_1092_length_4401_cov_6_776576	11	VIRSorter_NODE_1092_length_4401_cov_6_776576	11	3				6.034552934	6.034552934
	VIRSorter_NODE_1122_length_4280_cov_7_971598	13	VIRSorter_NODE_1122_length_4280_cov_7_971598	13	3				6.69561495	6.69561495
	VIRSorter_NODE_1126_length_4265_cov_29_194537	7	VIRSorter_NODE_1126_length_4265_cov_29_194537	7	3				4.143792666	2.814252482
	VIRSorter_NODE_1131_length_4246_cov_3_680029	11	VIRSorter_NODE_1131_length_4246_cov_3_680029	11	3				6.034552934	4.516176325
	VIRSorter_NODE_1136_length_4231_cov_13_034722	8	VIRSorter_NODE_1136_length_4231_cov_13_034722	8	3				4.735763046	4.735763046
	VIRSorter_NODE_1137_length_4227_cov_104_226510	7	VIRSorter_NODE_1137_length_4227_cov_104_226510	7	3				4.143792666	4.143792666
	VIRSorter_NODE_1162_length_4159_cov_3_490741	7	VIRSorter_NODE_1162_length_4159_cov_3_490741	7	3				4.143792666	4.143792666
	VIRSorter_NODE_1163_length_4158_cov_17_214233	8	VIRSorter_NODE_1163_length_4158_cov_17_214233	8	3				4.735763046	3.350780258
	VIRSorter_NODE_1169_length_4140_cov_625_656304-circular	8	VIRSorter_NODE_1169_length_4140_cov_625_656304-circular	8	3				4.735763046	4.735763046
	VIRSorter_NODE_1181_length_4108_cov_5_186528	7	VIRSorter_NODE_1181_length_4108_cov_5_186528	7	3				4.143792666	2.814252482
	VIRSorter_NODE_118_length_15686_cov_22_292944	28	VIRSorter_NODE_118_length_15686_cov_22_292944	28	3				14.29641706	8.106549846
	VIRSorter_NODE_1200_length_4055_cov_8_310000	10	VIRSorter_NODE_1200_length_4055_cov_8_310000	10	3				5.919703808	3.306221853
	VIRSorter_NODE_1201_length_4046_cov_4_198447	8	VIRSorter_NODE_1201_length_4046_cov_4_198447	8	3				4.735763046	4.735763046
	VIRSorter_NODE_1203_length_4023_cov_16_927167	10	VIRSorter_NODE_1203_length_4023_cov_16_927167	10	3				4.441405415	2.393098242
	VIRSorter_NODE_1205_length_4006_cov_3_267274	7	VIRSorter_NODE_1205_length_4006_cov_3_267274	7	3				4.143792666	2.814252482
	VIRSorter_NODE_120_length_15469_cov_141_420916	27	VIRSorter_NODE_120_length_15469_cov_141_420916	27	3				11.84972865	gene_9-gene_26:4.09171533696638
	VIRSorter_NODE_1215_length_3986_cov_11_880183	7	VIRSorter_NODE_1215_length_3986_cov_11_880183	7	3				4.143792666	4.143792666
	VIRSorter_NODE_1217_length_3983_cov_10_228615	13	VIRSorter_NODE_1217_length_3983_cov_10_228615	13	3				6.69561495	gene_1-gene_11:5.51167418886823
	VIRSorter_NODE_1220_length_3975_cov_10_858418	9	VIRSorter_NODE_1220_length_3975_cov_10_858418	9	3				5.327733427	2.807072016
	VIRSorter_NODE_1223_length_3969_cov_17_530915	10	VIRSorter_NODE_1223_length_3969_cov_17_530915	10	3				5.919703808	2.393098242
	VIRSorter_NODE_1232_length_3947_cov_6_367934	10	VIRSorter_NODE_1232_length_3947_cov_6_367934	10	3				5.919703808	3.306221853
	VIRSorter_NODE_1245_length_3904_cov_9_235646	7	VIRSorter_NODE_1245_length_3904_cov_9_235646	7	3				4.143792666	2.814252482
	VIRSorter_NODE_1248_length_3901_cov_15_190588	8	VIRSorter_NODE_1248_length_3901_cov_15_190588	8	3				4.735763046	2.319007203
	VIRSorter_NODE_124_length_15244_cov_19_333728	30	VIRSorter_NODE_124_length_15244_cov_19_333728	30	3				15.39549944	gene_1-gene_29:3.56293010625908
	VIRSorter_NODE_125_length_15212_cov_9_163225	33	VIRSorter_NODE_125_length_15212_cov_9_163225	33	3				13.39870614	gene_1-gene_31:4.33563019258297
	VIRSorter_NODE_1289_length_3794_cov_4_635464	11	VIRSorter_NODE_1289_length_3794_cov_4_635464	11	3				6.034552934	gene_1-gene_10:5.44258255334236
	VIRSorter_NODE_1305_length_3749_cov_5_688143	8	VIRSorter_NODE_1305_length_3749_cov_5_688143	8	3				4.735763046	4.735763046
	VIRSorter_NODE_1327_length_3706_cov_7_381813	7	VIRSorter_NODE_1327_length_3706_cov_7_381813	7	3				4.143792666	2.814252482
	VIRSorter_NODE_1331_length_3697_cov_7_744646	7	VIRSorter_NODE_1331_length_3697_cov_7_744646	7	3				4.143792666	4.143792666
	VIRSorter_NODE_1334_length_3692_cov_5_185043	12	VIRSorter_NODE_1334_length_3692_cov_5_185043	12	3				6.325493319	gene_1-gene_10:5.14155255767838
	VIRSorter_NODE_1348_length_3666_cov_2_668790	10	VIRSorter_NODE_1348_length_3666_cov_2_668790	10	3				5.919703808	4.441405415
	VIRSorter_NODE_1353_length_3646_cov_8_146199	10	VIRSorter_NODE_1353_length_3646_cov_8_146199	10	3				5.919703808	4.441405415
	VIRSorter_NODE_135_length_14706_cov_34_003959	14	VIRSorter_NODE_135_length_14706_cov_34_003959	14	3				5.4912123	5.4912123
	VIRSorter_NODE_1378_length_3573_cov_13_305003	8	VIRSorter_NODE_1378_length_3573_cov_13_305003	8	3				4.735763046	4.735763046
	VIRSorter_NODE_1382_length_3562_cov_8_844597	9	VIRSorter_NODE_1382_length_3562_cov_8_844597	9	3				5.327733427	2.807072016
	VIRSorter_NODE_1435_length_3434_cov_3_315478	8	VIRSorter_NODE_1435_length_3434_cov_3_315478	8	3				4.735763046	4.735763046
	VIRSorter_NODE_143_length_14404_cov_9_568890	20	VIRSorter_NODE_143_length_14404_cov_9_568890	20	3				10.01986368	5.547043478
	VIRSorter_NODE_1441_length_3428_cov_4_547229	8	VIRSorter_NODE_1441_length_3428_cov_4_547229	8	3				4.735763046	4.735763046
	VIRSorter_NODE_1457_length_3390_cov_68_706747	8	VIRSorter_NODE_1457_length_3390_cov_68_706747	8	3				4.735763046	3.350780258
	VIRSorter_NODE_1465_length_3373_cov_41_022604	9	VIRSorter_NODE_1465_length_3373_cov_41_022604	9	3				5.327733427	5.327733427
	VIRSorter_NODE_146_length_14354_cov_139_924540	20	VIRSorter_NODE_146_length_14354_cov_139_924540	20	3				10.01986368	6.798176072
	VIRSorter_NODE_1476_length_3355_cov_5_677576	9	VIRSorter_NODE_1476_length_3355_cov_5_677576	9	3				5.327733427	5.327733427
	VIRSorter_NODE_150_length_14182_cov_60_823459	34	VIRSorter_NODE_150_length_14182_cov_60_823459	34	3				17.61510959	11.07489263
	VIRSorter_NODE_1518_length_3278_cov_4_042817	9	VIRSorter_NODE_1518_length_3278_cov_4_042817	9	3				5.327733427	2.807072016
	VIRSorter_NODE_151_length_14172_cov_25_334561	25	VIRSorter_NODE_151_length_14172_cov_25_334561	25	3				10.79823214	7.893549943
	VIRSorter_NODE_1529_length_3264_cov_3_820193	7	VIRSorter_NODE_1529_length_3264_cov_3_820193	7	3				4.143792666	2.814252482
	VIRSorter_NODE_1531_length_3263_cov_4_228180	8	VIRSorter_NODE_1531_length_3263_cov_4_228180	8	3				4.735763046	4.735763046
	VIRSorter_NODE_1548_length_3234_cov_6_647373	11	VIRSorter_NODE_1548_length_3234_cov_6_647373	11	3				6.034552934	4.516176325
	VIRSorter_NODE_155_length_14014_cov_37_602765	15	VIRSorter_NODE_155_length_14014_cov_37_602765	15	3				7.557336417	gene_3-gene_14:4.22635854311261
	VIRSorter_NODE_1561_length_3222_cov_5_254184	10	VIRSorter_NODE_1561_length_3222_cov_5_254184	10	3				5.919703808	4.441405415
	VIRSorter_NODE_1562_length_3221_cov_85_952937	7	VIRSorter_NODE_1562_length_3221_cov_85_952937	7	3				4.143792666	2.814252482
	VIRSorter_NODE_1568_length_3214_cov_3_821779	10	VIRSorter_NODE_1568_length_3214_cov_3_821779	10	3				5.919703808	3.306221853
	VIRSorter_NODE_1589_length_3196_cov_3_735435	9	VIRSorter_NODE_1589_length_3196_cov_3_735435	9	3				5.327733427	3.893591336
	VIRSorter_NODE_1595_length_3183_cov_21_710038	8	VIRSorter_NODE_1595_length_3183_cov_21_710038	8	3				4.735763046	3.350780258
	VIRSorter_NODE_159_length_13799_cov_36_039072	26	VIRSorter_NODE_159_length_13799_cov_36_039072	26	3				11.32224336	gene_1-gene_25:3.63013869654067
	VIRSorter_NODE_1600_length_3178_cov_9_885687	7	VIRSorter_NODE_1600_length_3178_cov_9_885687	7	3				4.143792666	2.814252482
	VIRSorter_NODE_1609_length_3162_cov_3_256839	10	VIRSorter_NODE_1609_length_3162_cov_3_256839	10	3				4.441405415	3.306221853
	VIRSorter_NODE_1626_length_3133_cov_2_480832	10	VIRSorter_NODE_1626_length_3133_cov_2_480832	10	3				5.919703808	2.393098242
	VIRSorter_NODE_1631_length_3130_cov_7_674472	10	VIRSorter_NODE_1631_length_3130_cov_7_674472	10	3				5.919703808	4.441405415
	VIRSorter_NODE_1655_length_3088_cov_4_139136	8	VIRSorter_NODE_1655_length_3088_cov_4_139136	8	3				4.735763046	2.319007203
	VIRSorter_NODE_1656_length_3087_cov_7_483768	7	VIRSorter_NODE_1656_length_3087_cov_7_483768	7	3				4.143792666	2.814252482
	VIRSorter_NODE_1657_length_3086_cov_3_462554	7	VIRSorter_NODE_1657_length_3086_cov_3_462554	7	3				4.143792666	2.814252482
	VIRSorter_NODE_1663_length_3082_cov_31_106706	10	VIRSorter_NODE_1663_length_3082_cov_31_106706	10	3				4.441405415	4.441405415
	VIRSorter_NODE_166_length_13539_cov_47_820528	19	VIRSorter_NODE_166_length_13539_cov_47_820528	19	3				9.507074546	gene_2-gene_19:7.18799771777906
	VIRSorter_NODE_168_length_13430_cov_16_824523	19	VIRSorter_NODE_168_length_13430_cov_16_824523	19	3				7.756915688	gene_1-gene_13:5.95525226098639
	VIRSorter_NODE_1690_length_3043_cov_3_068273	7	VIRSorter_NODE_1690_length_3043_cov_3_068273	7	3				4.143792666	2.814252482
	VIRSorter_NODE_169_length_13402_cov_9_451937	31	VIRSorter_NODE_169_length_13402_cov_9_451937	31	3				15.94796128	9.574104902
	VIRSorter_NODE_1755_length_2932_cov_3_287452	7	VIRSorter_NODE_1755_length_2932_cov_3_287452	7	3				4.143792666	4.143792666
	VIRSorter_NODE_1762_length_2923_cov_4_112971	9	VIRSorter_NODE_1762_length_2923_cov_4_112971	9	3				5.327733427	3.893591336
	VIRSorter_NODE_176_length_13021_cov_7_090005	24	VIRSorter_NODE_176_length_13021_cov_7_090005	24	3				12.12810789	5.143429569
	VIRSorter_NODE_1808_length_2851_cov_11_653791	7	VIRSorter_NODE_1808_length_2851_cov_11_653791	7	3				4.143792666	2.814252482
	VIRSorter_NODE_1822_length_2836_cov_4_035599	11	VIRSorter_NODE_1822_length_2836_cov_4_035599	11	3				6.034552934	4.516176325
	VIRSorter_NODE_1824_length_2836_cov_2_948580	9	VIRSorter_NODE_1824_length_2836_cov_2_948580	9	3				5.327733427	3.893591336
	VIRSorter_NODE_1849_length_2807_cov_43_266715	8	VIRSorter_NODE_1849_length_2807_cov_43_266715	8	3				4.735763046	3.350780258
	VIRSorter_NODE_1850_length_2806_cov_5_694512	10	VIRSorter_NODE_1850_length_2806_cov_5_694512	10	3				4.441405415	3.306221853
	VIRSorter_NODE_185_length_12745_cov_19_146730	14	VIRSorter_NODE_185_length_12745_cov_19_146730	14	3				7.111494072	gene_5-gene_14:2.13013059379223
	VIRSorter_NODE_1873_length_2772_cov_2_463379	8	VIRSorter_NODE_1873_length_2772_cov_2_463379	8	3				4.735763046	3.350780258
	VIRSorter_NODE_187_length_12725_cov_140_459511	22	VIRSorter_NODE_187_length_12725_cov_140_459511	22	3				7.75925378	gene_5-gene_19:3.95080129429659
	VIRSorter_NODE_1901_length_2721_cov_2_346962	7	VIRSorter_NODE_1901_length_2721_cov_2_346962	7	3				4.143792666	2.814252482
	VIRSorter_NODE_192_length_12554_cov_23_323546	15	VIRSorter_NODE_192_length_12554_cov_23_323546	15	3				7.557336417	gene_6-gene_15:4.59748451332810
	VIRSorter_NODE_1931_length_2683_cov_4_820015	9	VIRSorter_NODE_1931_length_2683_cov_4_820015	9	3				5.327733427	5.327733427
	VIRSorter_NODE_1932_length_2680_cov_2_411429	7	VIRSorter_NODE_1932_length_2680_cov_2_411429	7	3				4.143792666	2.814252482
	VIRSorter_NODE_1949_length_2667_cov_14_861026	7	VIRSorter_NODE_1949_length_2667_cov_14_861026	7	3				4.143792666	2.814252482
	VIRSorter_NODE_1956_length_2654_cov_2_941901	7	VIRSorter_NODE_1956_length_2654_cov_2_941901	7	3				4.143792666	4.143792666
	VIRSorter_NODE_1979_length_2624_cov_18_314519	8	VIRSorter_NODE_1979_length_2624_cov_18_314519	8	3				4.735763046	4.735763046
	VIRSorter_NODE_1993_length_2612_cov_4_605397	8	VIRSorter_NODE_1993_length_2612_cov_4_605397	8	3				4.735763046	3.350780258
	VIRSorter_NODE_201_length_12329_cov_9_242219	29	VIRSorter_NODE_201_length_12329_cov_9_242219	29	3				14.84492175	gene_1-gene_28:9.32943515356201
	VIRSorter_NODE_2049_length_2556_cov_3_048381	7	VIRSorter_NODE_2049_length_2556_cov_3_048381	7	3				4.143792666	2.814252482
	VIRSorter_NODE_2062_length_2541_cov_9_308126	8	VIRSorter_NODE_2062_length_2541_cov_9_308126	8	3				4.735763046	2.319007203
	VIRSorter_NODE_2065_length_2540_cov_2_789135	7	VIRSorter_NODE_2065_length_2540_cov_2_789135	7	3				4.143792666	4.143792666
	VIRSorter_NODE_206_length_11999_cov_9_496316	31	VIRSorter_NODE_206_length_11999_cov_9_496316	31	3				15.94796128	13.98819311
	VIRSorter_NODE_2112_length_2479_cov_3_484323	8	VIRSorter_NODE_2112_length_2479_cov_3_484323	8	3				4.735763046	3.350780258
	VIRSorter_NODE_2122_length_2466_cov_4_016591	7	VIRSorter_NODE_2122_length_2466_cov_4_016591	7	3				4.143792666	4.143792666
	VIRSorter_NODE_2153_length_2429_cov_4_346672	7	VIRSorter_NODE_2153_length_2429_cov_4_346672	7	3				4.143792666	2.814252482
	VIRSorter_NODE_2166_length_2416_cov_8_849640	7	VIRSorter_NODE_2166_length_2416_cov_8_849640	7	3				4.143792666	4.143792666
	VIRSorter_NODE_218_length_11734_cov_435_432486	15	VIRSorter_NODE_218_length_11734_cov_435_432486	15	3				7.557336417	gene_2-gene_15:6.96536603655291
	VIRSorter_NODE_2194_length_2399_cov_6_348549	9	VIRSorter_NODE_2194_length_2399_cov_6_348549	9	3				5.327733427	2.807072016
	VIRSorter_NODE_2234_length_2364_cov_20_391511	8	VIRSorter_NODE_2234_length_2364_cov_20_391511	8	3				4.735763046	4.735763046
	VIRSorter_NODE_2259_length_2335_cov_3_489474	8	VIRSorter_NODE_2259_length_2335_cov_3_489474	8	3				4.735763046	2.319007203
	VIRSorter_NODE_2270_length_2323_cov_3_289683	7	VIRSorter_NODE_2270_length_2323_cov_3_289683	7	3				4.143792666	2.814252482
	VIRSorter_NODE_2281_length_2308_cov_4_513094	8	VIRSorter_NODE_2281_length_2308_cov_4_513094	8	3				4.735763046	3.350780258
	VIRSorter_NODE_2338_length_2255_cov_5_133636	9	VIRSorter_NODE_2338_length_2255_cov_5_133636	9	3				5.327733427	5.327733427
	VIRSorter_NODE_2353_length_2247_cov_4_939325	7	VIRSorter_NODE_2353_length_2247_cov_4_939325	7	3				4.143792666	4.143792666
	VIRSorter_NODE_2420_length_2183_cov_3_140038	8	VIRSorter_NODE_2420_length_2183_cov_3_140038	8	3				4.735763046	3.350780258
	VIRSorter_NODE_243_length_11046_cov_94_315986	23	VIRSorter_NODE_243_length_11046_cov_94_315986	23	3				11.59412946	gene_1-gene_22:9.18938516605817
	VIRSorter_NODE_246_length_10998_cov_13_490633	16	VIRSorter_NODE_246_length_10998_cov_13_490633	16	3				8.024368062	gene_1-gene_15:5.78284732366188
	VIRSorter_NODE_2536_length_2087_cov_3_779528	7	VIRSorter_NODE_2536_length_2087_cov_3_779528	7	3				4.143792666	4.143792666
	VIRSorter_NODE_2549_length_2080_cov_4_584198	7	VIRSorter_NODE_2549_length_2080_cov_4_584198	7	3				4.143792666	4.143792666
	VIRSorter_NODE_265_length_10652_cov_120_390205	27	VIRSorter_NODE_265_length_10652_cov_120_390205	27	3				10.26618501	4.504843056
	VIRSorter_NODE_2716_length_1957_cov_4_456362	8	VIRSorter_NODE_2716_length_1957_cov_4_456362	8	3				4.735763046	3.350780258
	VIRSorter_NODE_277_length_10426_cov_7_640054	23	VIRSorter_NODE_277_length_10426_cov_7_640054	23	3				11.59412946	gene_2-gene_23:7.69710587301778
	VIRSorter_NODE_282_length_10330_cov_24_362628	21	VIRSorter_NODE_282_length_10330_cov_24_362628	21	3				8.746394718	gene_9-gene_20:5.21154996698395
	VIRSorter_NODE_283_length_10329_cov_8_116702	8	VIRSorter_NODE_283_length_10329_cov_8_116702	8	3				4.735763046	4.735763046
	VIRSorter_NODE_289_length_10291_cov_21_409242	12	VIRSorter_NODE_289_length_10291_cov_21_409242	12	3				4.770426587	3.551649119
	VIRSorter_NODE_290_length_10283_cov_9_957274	11	VIRSorter_NODE_290_length_10283_cov_9_957274	11	3				6.034552934	gene_2-gene_11:2.82910059812825
	VIRSorter_NODE_295_length_10180_cov_57_046123	11	VIRSorter_NODE_295_length_10180_cov_57_046123	11	3				gene_2-gene_11:5.44258255334236	gene_2-gene_11:5.44258255334236
	VIRSorter_NODE_3072_length_1721_cov_5_910564	7	VIRSorter_NODE_3072_length_1721_cov_5_910564	7	3				4.143792666	4.143792666
	VIRSorter_NODE_312_length_9861_cov_157_386396	17	VIRSorter_NODE_312_length_9861_cov_157_386396	17	3				8.507193973	8.507193973
	VIRSorter_NODE_316_length_9807_cov_44_503486	10	VIRSorter_NODE_316_length_9807_cov_44_503486	10	3				5.919703808	5.919703808
	VIRSorter_NODE_3176_length_1672_cov_3_670377	8	VIRSorter_NODE_3176_length_1672_cov_3_670377	8	3				4.735763046	4.735763046
	VIRSorter_NODE_321_length_9721_cov_6_162218	21	VIRSorter_NODE_321_length_9721_cov_6_162218	21	3				gene_1-gene_19:9.35534263262736	gene_2-gene_19:4.43261684466806
	VIRSorter_NODE_324_length_9619_cov_5_862087	14	VIRSorter_NODE_324_length_9619_cov_5_862087	14	3				gene_1-gene_12:5.92755331061875	gene_2-gene_12:3.81720632084668
	VIRSorter_NODE_3251_length_1629_cov_3_520330	8	VIRSorter_NODE_3251_length_1629_cov_3_520330	8	3				4.735763046	4.735763046
	VIRSorter_NODE_3273_length_1615_cov_2_826923	7	VIRSorter_NODE_3273_length_1615_cov_2_826923	7	3				4.143792666	4.143792666
	VIRSorter_NODE_335_length_9539_cov_16_819064	11	VIRSorter_NODE_335_length_9539_cov_16_819064	11	3				6.034552934	6.034552934
	VIRSorter_NODE_3388_length_1564_cov_2_407555	8	VIRSorter_NODE_3388_length_1564_cov_2_407555	8	3				4.735763046	4.735763046
	VIRSorter_NODE_338_length_9528_cov_27_595693	19	VIRSorter_NODE_338_length_9528_cov_27_595693	19	3				5.10335335	4.026250131
	VIRSorter_NODE_3470_length_1533_cov_5_719892	7	VIRSorter_NODE_3470_length_1533_cov_5_719892	7	3				4.143792666	4.143792666
	VIRSorter_NODE_356_length_9207_cov_116_104349	17	VIRSorter_NODE_356_length_9207_cov_116_104349	17	3				8.507193973	gene_3-gene_13:3.43699507913508
	VIRSorter_NODE_358_length_9170_cov_5_481843	10	VIRSorter_NODE_358_length_9170_cov_5_481843	10	3				5.919703808	4.441405415
	VIRSorter_NODE_363_length_9099_cov_9_470588	11	VIRSorter_NODE_363_length_9099_cov_9_470588	11	3				6.034552934	6.034552934
	VIRSorter_NODE_364_length_9092_cov_16_950426	11	VIRSorter_NODE_364_length_9092_cov_16_950426	11	3				6.034552934	6.034552934
	VIRSorter_NODE_371_length_9033_cov_60_182000	12	VIRSorter_NODE_371_length_9033_cov_60_182000	12	3				6.325493319	gene_2-gene_12:4.21514632951872
	VIRSorter_NODE_376_length_8989_cov_11_334229	9	VIRSorter_NODE_376_length_8989_cov_11_334229	9	3				5.327733427	3.893591336
	VIRSorter_NODE_378_length_8968_cov_14_130035	13	VIRSorter_NODE_378_length_8968_cov_14_130035	13	3				6.69561495	gene_1-gene_12:2.32513291186210
	VIRSorter_NODE_379_length_8964_cov_10_450219	15	VIRSorter_NODE_379_length_8964_cov_10_450219	15	3				7.557336417	gene_3-gene_15:6.37339565574671
	VIRSorter_NODE_385_length_8898_cov_10_580459	10	VIRSorter_NODE_385_length_8898_cov_10_580459	10	3				5.919703808	3.306221853
	VIRSorter_NODE_395_length_8658_cov_7_015227	11	VIRSorter_NODE_395_length_8658_cov_7_015227	11	3				6.034552934	2.375938969
	VIRSorter_NODE_406_length_8563_cov_31_679948	14	VIRSorter_NODE_406_length_8563_cov_31_679948	14	3				7.111494072	gene_5-gene_14:2.13013059379223
	VIRSorter_NODE_413_length_8507_cov_5_800757	10	VIRSorter_NODE_413_length_8507_cov_5_800757	10	3				5.919703808	3.306221853
	VIRSorter_NODE_414_length_8506_cov_35_530943	19	VIRSorter_NODE_414_length_8506_cov_35_530943	19	3				9.507074546	5.10335335
	VIRSorter_NODE_417_length_8474_cov_8_770044	11	VIRSorter_NODE_417_length_8474_cov_8_770044	11	3				4.516176325	gene_2-gene_11:2.82910059812825
	VIRSorter_NODE_418_length_8461_cov_8_112301	12	VIRSorter_NODE_418_length_8461_cov_8_112301	12	3				6.325493319	2.546981661
	VIRSorter_NODE_423_length_8404_cov_6_075219	10	VIRSorter_NODE_423_length_8404_cov_6_075219	10	3				5.919703808	3.306221853
	VIRSorter_NODE_424_length_8396_cov_6_474763	19	VIRSorter_NODE_424_length_8396_cov_6_474763	19	3				9.507074546	7.756915688
	VIRSorter_NODE_428_length_8381_cov_28_084194	15	VIRSorter_NODE_428_length_8381_cov_28_084194	15	3				7.557336417	4.587623392
	VIRSorter_NODE_437_length_8282_cov_40_336575	9	VIRSorter_NODE_437_length_8282_cov_40_336575	9	3				5.327733427	3.893591336
	VIRSorter_NODE_439_length_8272_cov_21_315565	12	VIRSorter_NODE_439_length_8272_cov_21_315565	12	3				6.325493319	4.770426587
	VIRSorter_NODE_448_length_8204_cov_25_467787	10	VIRSorter_NODE_448_length_8204_cov_25_467787	10	3				5.919703808	5.919703808
	VIRSorter_NODE_450_length_8191_cov_10_390733	16	VIRSorter_NODE_450_length_8191_cov_10_390733	16	3				8.024368062	gene_2-gene_16:3.34877440900749
	VIRSorter_NODE_470_length_8013_cov_29_278839	12	VIRSorter_NODE_470_length_8013_cov_29_278839	12	3				6.325493319	gene_1-gene_11:5.73352293848458
	VIRSorter_NODE_471_length_8008_cov_14_822960	14	VIRSorter_NODE_471_length_8008_cov_14_822960	14	3				7.111494072	3.121870244
	VIRSorter_NODE_473_length_7984_cov_20_423761	18	VIRSorter_NODE_473_length_7984_cov_20_423761	18	3				9.002254341	gene_1-gene_10:2.78819290161879
	VIRSorter_NODE_478_length_7952_cov_11_176776	9	VIRSorter_NODE_478_length_7952_cov_11_176776	9	3				5.327733427	3.893591336
	VIRSorter_NODE_479_length_7939_cov_9_947615	9	VIRSorter_NODE_479_length_7939_cov_9_947615	9	3				5.327733427	2.807072016
	VIRSorter_NODE_490_length_7846_cov_7_816327	12	VIRSorter_NODE_490_length_7846_cov_7_816327	12	3				6.325493319	2.546981661
	VIRSorter_NODE_495_length_7828_cov_7_428921	9	VIRSorter_NODE_495_length_7828_cov_7_428921	9	3				5.327733427	5.327733427
	VIRSorter_NODE_497_length_7802_cov_26_463792	17	VIRSorter_NODE_497_length_7802_cov_26_463792	17	3				8.507193973	gene_1-gene_16:2.75381799084718
	VIRSorter_NODE_503_length_7755_cov_21_282208	7	VIRSorter_NODE_503_length_7755_cov_21_282208	7	3				4.143792666	2.814252482
	VIRSorter_NODE_50_length_21816_cov_140_653417	30	VIRSorter_NODE_50_length_21816_cov_140_653417	30	3				4.865102112	3.206084123
	VIRSorter_NODE_515_length_7649_cov_7_078088	11	VIRSorter_NODE_515_length_7649_cov_7_078088	11	3				6.034552934	3.337200958
	VIRSorter_NODE_524_length_7554_cov_23_830511	21	VIRSorter_NODE_524_length_7554_cov_23_830511	21	3				10.53928339	4.874048349
	VIRSorter_NODE_526_length_7541_cov_19_104595	18	VIRSorter_NODE_526_length_7541_cov_19_104595	18	3				7.275147893	gene_3-gene_15:4.45350522108882
	VIRSorter_NODE_527_length_7538_cov_10_980623	13	VIRSorter_NODE_527_length_7538_cov_10_980623	13	3				6.69561495	gene_2-gene_13:3.32980036920935
	VIRSorter_NODE_535_length_7492_cov_7_494689	16	VIRSorter_NODE_535_length_7492_cov_7_494689	16	3				8.024368062	3.85306262
	VIRSorter_NODE_538_length_7483_cov_13_007001	10	VIRSorter_NODE_538_length_7483_cov_13_007001	10	3				5.919703808	3.306221853
	VIRSorter_NODE_541_length_7476_cov_6_096348	12	VIRSorter_NODE_541_length_7476_cov_6_096348	12	3				6.325493319	gene_3-gene_12:2.52807060246427
	VIRSorter_NODE_546_length_7444_cov_8_727703	7	VIRSorter_NODE_546_length_7444_cov_8_727703	7	3				4.143792666	4.143792666
	VIRSorter_NODE_549_length_7430_cov_8_016542	8	VIRSorter_NODE_549_length_7430_cov_8_016542	8	3				4.735763046	2.319007203
	VIRSorter_NODE_551_length_7415_cov_16_397554	7	VIRSorter_NODE_551_length_7415_cov_16_397554	7	3				4.143792666	4.143792666
	VIRSorter_NODE_556_length_7387_cov_4_873432	16	VIRSorter_NODE_556_length_7387_cov_4_873432	16	3				6.347397702	gene_4-gene_16:4.65955970352195
	VIRSorter_NODE_562_length_7325_cov_12_616506	7	VIRSorter_NODE_562_length_7325_cov_12_616506	7	3				4.143792666	4.143792666
	VIRSorter_NODE_571_length_7272_cov_30_588472	15	VIRSorter_NODE_571_length_7272_cov_30_588472	15	3				7.557336417	3.473713146
	VIRSorter_NODE_573_length_7259_cov_8_958634	16	VIRSorter_NODE_573_length_7259_cov_8_958634	16	3				gene_2-gene_16:7.43239768075082	gene_2-gene_16:3.34877440900749
	VIRSorter_NODE_578_length_7199_cov_16_634239	13	VIRSorter_NODE_578_length_7199_cov_16_634239	13	3				6.69561495	gene_3-gene_13:3.99329757990236
	VIRSorter_NODE_583_length_7129_cov_30_169918	14	VIRSorter_NODE_583_length_7129_cov_30_169918	14	3				7.111494072	5.4912123
	VIRSorter_NODE_589_length_7078_cov_9_737149	10	VIRSorter_NODE_589_length_7078_cov_9_737149	10	3				5.919703808	4.441405415
	VIRSorter_NODE_591_length_7059_cov_58_117647	11	VIRSorter_NODE_591_length_7059_cov_58_117647	11	3				6.034552934	4.516176325
	VIRSorter_NODE_594_length_7031_cov_10_022506	9	VIRSorter_NODE_594_length_7031_cov_10_022506	9	3				5.327733427	5.327733427
	VIRSorter_NODE_599_length_6986_cov_27_855576	8	VIRSorter_NODE_599_length_6986_cov_27_855576	8	3				4.735763046	4.735763046
	VIRSorter_NODE_600_length_6979_cov_5_872473	9	VIRSorter_NODE_600_length_6979_cov_5_872473	9	3				5.327733427	3.893591336
	VIRSorter_NODE_602_length_6941_cov_17_809614	13	VIRSorter_NODE_602_length_6941_cov_17_809614	13	3				6.69561495	6.69561495
	VIRSorter_NODE_603_length_6935_cov_4_573983	8	VIRSorter_NODE_603_length_6935_cov_4_573983	8	3				4.735763046	4.735763046
	VIRSorter_NODE_605_length_6919_cov_5_793415	15	VIRSorter_NODE_605_length_6919_cov_5_793415	15	3				gene_3-gene_15:4.78449844013025	gene_3-gene_15:3.52924500747852
	VIRSorter_NODE_606_length_6913_cov_70_527413	15	VIRSorter_NODE_606_length_6913_cov_70_527413	15	3				5.90778606	gene_1-gene_10:3.11918612066021
	VIRSorter_NODE_608_length_6912_cov_6_614554	11	VIRSorter_NODE_608_length_6912_cov_6_614554	11	3				6.034552934	6.034552934
	VIRSorter_NODE_610_length_6904_cov_8_237991	13	VIRSorter_NODE_610_length_6904_cov_8_237991	13	3				6.69561495	gene_2-gene_13:3.32980036920935
	VIRSorter_NODE_613_length_6859_cov_8_652851	12	VIRSorter_NODE_613_length_6859_cov_8_652851	12	3				6.325493319	gene_2-gene_12:5.73352293848458
	VIRSorter_NODE_615_length_6836_cov_23_038932	11	VIRSorter_NODE_615_length_6836_cov_23_038932	11	3				6.034552934	2.375938969
	VIRSorter_NODE_637_length_6684_cov_8_663599	10	VIRSorter_NODE_637_length_6684_cov_8_663599	10	3				4.441405415	4.441405415
	VIRSorter_NODE_641_length_6658_cov_50_126458	11	VIRSorter_NODE_641_length_6658_cov_50_126458	11	3				6.034552934	4.516176325
	VIRSorter_NODE_659_length_6508_cov_12_598354	9	VIRSorter_NODE_659_length_6508_cov_12_598354	9	3				5.327733427	3.893591336
	VIRSorter_NODE_667_length_6430_cov_5_877333	9	VIRSorter_NODE_667_length_6430_cov_5_877333	9	3				5.327733427	3.893591336
	VIRSorter_NODE_668_length_6424_cov_7_122154	9	VIRSorter_NODE_668_length_6424_cov_7_122154	9	3				5.327733427	5.327733427
	VIRSorter_NODE_670_length_6420_cov_11_374548	10	VIRSorter_NODE_670_length_6420_cov_11_374548	10	3				5.919703808	4.441405415
	VIRSorter_NODE_683_length_6321_cov_10_506064	13	VIRSorter_NODE_683_length_6321_cov_10_506064	13	3				6.69561495	gene_1-gene_12:3.32980036920935
	VIRSorter_NODE_685_length_6291_cov_25_926876	8	VIRSorter_NODE_685_length_6291_cov_25_926876	8	3				4.735763046	4.735763046
	VIRSorter_NODE_688_length_6259_cov_61_274500	7	VIRSorter_NODE_688_length_6259_cov_61_274500	7	3				4.143792666	2.814252482
	VIRSorter_NODE_690_length_6237_cov_39_540278	9	VIRSorter_NODE_690_length_6237_cov_39_540278	9	3				5.327733427	3.893591336
	VIRSorter_NODE_694_length_6215_cov_16_444968	7	VIRSorter_NODE_694_length_6215_cov_16_444968	7	3				4.143792666	2.814252482
	VIRSorter_NODE_709_length_6138_cov_5_708861	18	VIRSorter_NODE_709_length_6138_cov_5_708861	18	3				7.275147893	3.621526295
	VIRSorter_NODE_70_length_19481_cov_137_956708	17	VIRSorter_NODE_70_length_19481_cov_137_956708	17	3				6.804432491	gene_1-gene_15:5.67370285423681
	VIRSorter_NODE_713_length_6110_cov_10_697936	8	VIRSorter_NODE_713_length_6110_cov_10_697936	8	3				4.735763046	3.350780258
	VIRSorter_NODE_725_length_6046_cov_4_392088	13	VIRSorter_NODE_725_length_6046_cov_4_392088	13	3				6.69561495	gene_3-gene_13:3.99329757990236
	VIRSorter_NODE_729_length_6018_cov_5_782827	10	VIRSorter_NODE_729_length_6018_cov_5_782827	10	3				5.919703808	4.441405415
	VIRSorter_NODE_730_length_6016_cov_4_489683	8	VIRSorter_NODE_730_length_6016_cov_4_489683	8	3				4.735763046	2.319007203
	VIRSorter_NODE_748_length_5851_cov_4_520876	8	VIRSorter_NODE_748_length_5851_cov_4_520876	8	3				4.735763046	4.735763046
	VIRSorter_NODE_74_length_18671_cov_23_063762	29	VIRSorter_NODE_74_length_18671_cov_23_063762	29	3				14.84492175	gene_1-gene_15:6.55733641735912
	VIRSorter_NODE_754_length_5778_cov_6_039140	10	VIRSorter_NODE_754_length_5778_cov_6_039140	10	3				5.919703808	2.393098242
	VIRSorter_NODE_756_length_5758_cov_6_944415	12	VIRSorter_NODE_756_length_5758_cov_6_944415	12	3				6.325493319	3.551649119
	VIRSorter_NODE_757_length_5756_cov_25_671286	10	VIRSorter_NODE_757_length_5756_cov_25_671286	10	3				5.919703808	2.393098242
	VIRSorter_NODE_75_length_18574_cov_30_591555	23	VIRSorter_NODE_75_length_18574_cov_30_591555	23	3				11.59412946	gene_1-gene_22:7.69710587301778
	VIRSorter_NODE_769_length_5696_cov_18_182592	8	VIRSorter_NODE_769_length_5696_cov_18_182592	8	3				4.735763046	2.319007203
	VIRSorter_NODE_785_length_5637_cov_70_344142	9	VIRSorter_NODE_785_length_5637_cov_70_344142	9	3				5.327733427	2.807072016
	VIRSorter_NODE_793_length_5581_cov_5_793702	9	VIRSorter_NODE_793_length_5581_cov_5_793702	9	3				5.327733427	3.893591336
	VIRSorter_NODE_804_length_5534_cov_10_286914	16	VIRSorter_NODE_804_length_5534_cov_10_286914	16	3				8.024368062	gene_1-gene_14:6.84042729994461
	VIRSorter_NODE_812_length_5475_cov_7_878044	11	VIRSorter_NODE_812_length_5475_cov_7_878044	11	3				6.034552934	6.034552934
	VIRSorter_NODE_814_length_5471_cov_10_281204	10	VIRSorter_NODE_814_length_5471_cov_10_281204	10	3				5.919703808	4.441405415
	VIRSorter_NODE_822_length_5439_cov_8_433692	8	VIRSorter_NODE_822_length_5439_cov_8_433692	8	3				4.735763046	2.319007203
	VIRSorter_NODE_829_length_5397_cov_7_959753	7	VIRSorter_NODE_829_length_5397_cov_7_959753	7	3				4.143792666	2.814252482
	VIRSorter_NODE_831_length_5384_cov_5_508726	12	VIRSorter_NODE_831_length_5384_cov_5_508726	12	3				6.325493319	4.770426587
	VIRSorter_NODE_832_length_5383_cov_179_696134	12	VIRSorter_NODE_832_length_5383_cov_179_696134	12	3				6.325493319	gene_1-gene_11:4.21514632951872
	VIRSorter_NODE_834_length_5376_cov_22_345424	10	VIRSorter_NODE_834_length_5376_cov_22_345424	10	3				5.919703808	3.306221853
	VIRSorter_NODE_836_length_5360_cov_15_607352	12	VIRSorter_NODE_836_length_5360_cov_15_607352	12	3				gene_1-gene_10:5.14155255767838	gene_1-gene_10:2.52807060246427
	VIRSorter_NODE_847_length_5278_cov_22_917672	11	VIRSorter_NODE_847_length_5278_cov_22_917672	11	3				6.034552934	2.375938969
	VIRSorter_NODE_872_length_5194_cov_5_209963	11	VIRSorter_NODE_872_length_5194_cov_5_209963	11	3				6.034552934	3.337200958
	VIRSorter_NODE_896_length_5134_cov_5_751526	9	VIRSorter_NODE_896_length_5134_cov_5_751526	9	3				5.327733427	3.893591336
	VIRSorter_NODE_905_length_5075_cov_94_235458	10	VIRSorter_NODE_905_length_5075_cov_94_235458	10	3				5.919703808	3.306221853
	VIRSorter_NODE_912_length_5033_cov_5_973885	7	VIRSorter_NODE_912_length_5033_cov_5_973885	7	3				4.143792666	4.143792666
	VIRSorter_NODE_913_length_5031_cov_5_641680	12	VIRSorter_NODE_913_length_5031_cov_5_641680	12	3				6.325493319	gene_1-gene_11:5.73352293848458
	VIRSorter_NODE_91_length_17545_cov_54_797827	29	VIRSorter_NODE_91_length_17545_cov_54_797827	29	3				14.84492175	7.421772704
	VIRSorter_NODE_922_length_4983_cov_5_027192	7	VIRSorter_NODE_922_length_4983_cov_5_027192	7	3				4.143792666	2.814252482
	VIRSorter_NODE_923_length_4974_cov_6_328115	7	VIRSorter_NODE_923_length_4974_cov_6_328115	7	3				4.143792666	2.814252482
	VIRSorter_NODE_925_length_4967_cov_5_399023	7	VIRSorter_NODE_925_length_4967_cov_5_399023	7	3				4.143792666	2.814252482
	VIRSorter_NODE_936_length_4919_cov_4_287212	14	VIRSorter_NODE_936_length_4919_cov_4_287212	14	3				7.111494072	gene_3-gene_12:3.26531415633845
	VIRSorter_NODE_937_length_4916_cov_18_226085	11	VIRSorter_NODE_937_length_4916_cov_18_226085	11	3				4.516176325	gene_1-gene_10:2.82910059812825
	VIRSorter_NODE_939_length_4914_cov_13_644989	17	VIRSorter_NODE_939_length_4914_cov_13_644989	17	3				8.507193973	6.804432491
	VIRSorter_NODE_947_length_4884_cov_5_673431	9	VIRSorter_NODE_947_length_4884_cov_5_673431	9	3				5.327733427	2.807072016
	VIRSorter_NODE_972_length_4780_cov_27_698201	8	VIRSorter_NODE_972_length_4780_cov_27_698201	8	3				4.735763046	2.319007203
	VIRSorter_NODE_986_length_4729_cov_12_269790	10	VIRSorter_NODE_986_length_4729_cov_12_269790	10	3				5.919703808	5.919703808
	VIRSorter_NODE_98_length_16788_cov_15_955896	14	VIRSorter_NODE_98_length_16788_cov_15_955896	14	3				7.111494072	4.202297827
	VIRSorter_NODE_995_length_4698_cov_33_437863	12	VIRSorter_NODE_995_length_4698_cov_33_437863	12	3				6.325493319	3.551649119
	## 4 - Prophages - category 1 (pretty sure)
	## Contig_id	Nb genes contigs	Fragment	Nb genes	Category	Nb phage hallmark genes	Phage gene enrichment sig	Non-Caudovirales phage gene enrichment sig	Pfam depletion sig	Uncharacterized enrichment sig	Strand switch depletion sig	Short genes enrichment sig
	VIRSorter_NODE_36_length_26033_cov_16_830279	32	VIRSorter_NODE_36_length_26033_cov_16_830279-gene_1-gene_21	21	1	1	gene_1-gene_21:6.52518485525148		gene_1-gene_19:7.05636929546151
	## 5 - Prophages - category 2 (quite sure)
	## Contig_id	Nb genes contigs	Fragment	Nb genes	Category	Nb phage hallmark genes	Phage gene enrichment sig	Non-Caudovirales phage gene enrichment sig	Pfam depletion sig	Uncharacterized enrichment sig	Strand switch depletion sig	Short genes enrichment sig
	VIRSorter_NODE_215_length_11802_cov_408_041543	15	VIRSorter_NODE_215_length_11802_cov_408_041543-gene_6-gene_15	10	2		gene_6-gene_15:2.39815280114836		gene_6-gene_15:3.11918612066021
	## 6 - Prophages - category 3 (not so sure)
	## Contig_id	Nb genes contigs	Fragment	Nb genes	Category	Nb phage hallmark genes	Phage gene enrichment sig	Non-Caudovirales phage gene enrichment sig	Pfam depletion sig	Uncharacterized enrichment sig	Strand switch depletion sig	Short genes enrichment sig
	VIRSorter_NODE_287_length_10301_cov_38_400644	20	VIRSorter_NODE_287_length_10301_cov_38_400644-gene_1-gene_12	12	3				gene_1-gene_12:5.28410063413256	gene_1-gene_10:2.62186147985226
	VIRSorter_NODE_90_length_17660_cov_36_560011	16	VIRSorter_NODE_90_length_17660_cov_36_560011-gene_5-gene_16	12	3				gene_5-gene_16:4.10141980650431	gene_5-gene_16:4.10141980650431
