# Supplementary material for: Virus and Potential Host Microbes from Viral-Enriched Metagenomic Characterization in the High-Altitude Wetland, Salar de Huasco, Chile
Source: Microorganisms. 2020 Jul 20;8(7):1077. doi: 10.3390/microorganisms8071077 (PMC7409041; doi:10.3390/microorganisms8071077)
Supplement: Supplementary file 1 [file microorganisms-08-01077-s001.zip › TableS3_H0_vibrant_results_full.tsv]

protein	scaffold	KO	AMG	Pfam	VOG	order	family	subfamily	tpm
NODE_636_length_5753_1	NODE_636_length_5753	unannotated	NON	unannotated	unannotated	unknown	unknown	unknown	0.0
NODE_636_length_5753_2	NODE_636_length_5753	unannotated	NON	unannotated	unannotated	unknown	unknown	unknown	0.0
NODE_636_length_5753_3	NODE_636_length_5753	unannotated	NON	unannotated	unannotated	unknown	unknown	unknown	0.4836641535478881
NODE_636_length_5753_4	NODE_636_length_5753	unannotated	NON	unannotated	unannotated	unknown	unknown	unknown	1.3312736107555734
NODE_636_length_5753_5	NODE_636_length_5753	unannotated	NON	unannotated	VOG01113	unknown	unknown	unknown	1.3182219086893423
NODE_636_length_5753_6	NODE_636_length_5753	unannotated	NON	unannotated	unannotated	unknown	unknown	unknown	3.2399671008750093
NODE_636_length_5753_7	NODE_636_length_5753	unannotated	NON	unannotated	unannotated	unknown	unknown	unknown	5.675202113383337
NODE_636_length_5753_8	NODE_636_length_5753	unannotated	NON	PF05869.11	VOG01116	unknown	unknown	unknown	1.2059070375454073
NODE_636_length_5753_9	NODE_636_length_5753	K06400	NON	PF00239.21	VOG00520	unknown	unknown	unknown	0.0
NODE_636_length_5753_10	NODE_636_length_5753	unannotated	NON	unannotated	unannotated	unknown	unknown	unknown	2.4299753256562573
NODE_636_length_5753_11	NODE_636_length_5753	unannotated	NON	unannotated	unannotated	unknown	unknown	unknown	1.933111361304818
NODE_636_length_5753_12	NODE_636_length_5753	unannotated	NON	unannotated	unannotated	unknown	unknown	unknown	2.5857429747367866
NODE_636_length_5753_13	NODE_636_length_5753	unannotated	NON	unannotated	unannotated	unknown	unknown	unknown	1.3182219086893423
NODE_636_length_5753_14	NODE_636_length_5753	unannotated	NON	unannotated	unannotated	unknown	unknown	unknown	0.0
NODE_1722_length_3171_1	NODE_1722_length_3171	unannotated	NON	unannotated	VOG00519	Caudovirales	Siphoviridae	unassigned	3.4396394919754463
NODE_1722_length_3171_2	NODE_1722_length_3171	unannotated	NON	unannotated	unannotated	Caudovirales	Siphoviridae	unassigned	5.102224976935981
NODE_1722_length_3171_3	NODE_1722_length_3171	unannotated	NON	unannotated	unannotated	Caudovirales	Siphoviridae	unassigned	7.8434203567015865
NODE_1722_length_3171_4	NODE_1722_length_3171	unannotated	NON	unannotated	unannotated	Caudovirales	Siphoviridae	unassigned	5.746095499415081
NODE_879_length_4798_1	NODE_879_length_4798	unannotated	NON	unannotated	unannotated	unknown	unknown	unknown	1.3312736107555734
NODE_879_length_4798_2	NODE_879_length_4798	unannotated	NON	unannotated	unannotated	unknown	unknown	unknown	3.895093704701996
NODE_879_length_4798_3	NODE_879_length_4798	unannotated	NON	unannotated	VOG06177	unknown	unknown	unknown	1.3022628056785752
NODE_879_length_4798_4	NODE_879_length_4798	unannotated	NON	unannotated	unannotated	unknown	unknown	unknown	0.0
NODE_879_length_4798_5	NODE_879_length_4798	unannotated	NON	unannotated	unannotated	unknown	unknown	unknown	0.0
NODE_1898_length_2973_1	NODE_1898_length_2973	unannotated	NON	unannotated	unannotated	unknown	unknown	unknown	1.545501548118539
NODE_1898_length_2973_2	NODE_1898_length_2973	unannotated	NON	unannotated	unannotated	unknown	unknown	unknown	5.0931301017542765
NODE_1898_length_2973_3	NODE_1898_length_2973	unannotated	NON	unannotated	unannotated	unknown	unknown	unknown	6.167827279188665
NODE_1898_length_2973_4	NODE_1898_length_2973	unannotated	NON	unannotated	unannotated	unknown	unknown	unknown	0.7228958854102845
NODE_1898_length_2973_5	NODE_1898_length_2973	unannotated	NON	unannotated	unannotated	unknown	unknown	unknown	0.9209495526459788
NODE_1898_length_2973_6	NODE_1898_length_2973	unannotated	NON	unannotated	unannotated	unknown	unknown	unknown	0.0
NODE_1898_length_2973_7	NODE_1898_length_2973	unannotated	NON	unannotated	unannotated	unknown	unknown	unknown	0.8248995993025332
NODE_1898_length_2973_8	NODE_1898_length_2973	unannotated	NON	PF02195.18	VOG00153	unknown	unknown	unknown	0.0
NODE_1323_length_3684_1	NODE_1323_length_3684	K01185	NON	unannotated	VOG00308	Caudovirales	Siphoviridae	unassigned	8.403664667894557
NODE_1323_length_3684_2	NODE_1323_length_3684	unannotated	NON	unannotated	unannotated	Caudovirales	Siphoviridae	unassigned	0.8963908979087527
NODE_1323_length_3684_3	NODE_1323_length_3684	unannotated	NON	unannotated	unannotated	Caudovirales	Siphoviridae	unassigned	3.201396063959831
NODE_1323_length_3684_4	NODE_1323_length_3684	unannotated	NON	PF18454.1	VOG02259	Caudovirales	Siphoviridae	unassigned	3.332065291060232
NODE_1323_length_3684_5	NODE_1323_length_3684	unannotated	NON	unannotated	unannotated	Caudovirales	Siphoviridae	unassigned	2.6891726937262583
NODE_1323_length_3684_6	NODE_1323_length_3684	unannotated	NON	unannotated	unannotated	Caudovirales	Siphoviridae	unassigned	0.0
NODE_1323_length_3684_7	NODE_1323_length_3684	unannotated	NON	unannotated	unannotated	Caudovirales	Siphoviridae	unassigned	1.2684776857199331
NODE_1323_length_3684_8	NODE_1323_length_3684	unannotated	NON	unannotated	unannotated	Caudovirales	Siphoviridae	unassigned	0.0
NODE_836_length_4943_1	NODE_836_length_4943	K19304	NON	PF01551.22	VOG00410	Caudovirales	Siphoviridae	unassigned	0.8845962808310059
NODE_836_length_4943_2	NODE_836_length_4943	unannotated	NON	unannotated	unannotated	Caudovirales	Siphoviridae	unassigned	1.7020080340039607
NODE_836_length_4943_3	NODE_836_length_4943	unannotated	NON	unannotated	unannotated	Caudovirales	Siphoviridae	unassigned	0.0
NODE_836_length_4943_4	NODE_836_length_4943	unannotated	NON	unannotated	unannotated	Caudovirales	Siphoviridae	unassigned	1.0843438281154267
NODE_836_length_4943_5	NODE_836_length_4943	unannotated	NON	unannotated	unannotated	Caudovirales	Siphoviridae	unassigned	0.0
NODE_836_length_4943_6	NODE_836_length_4943	unannotated	NON	unannotated	unannotated	Caudovirales	Siphoviridae	unassigned	0.28853784267449123
NODE_836_length_4943_7	NODE_836_length_4943	unannotated	NON	unannotated	VOG01797	Caudovirales	Siphoviridae	unassigned	2.3685125351247533
NODE_836_length_4943_8	NODE_836_length_4943	unannotated	NON	unannotated	VOG02539	Caudovirales	Siphoviridae	unassigned	4.963238193118933
NODE_6336_length_1353_1	NODE_6336_length_1353	unannotated	NON	PF03837.14	VOG10469	unknown	unknown	unknown	0.4228258952399777
NODE_6336_length_1353_2	NODE_6336_length_1353	unannotated	NON	unannotated	unannotated	unknown	unknown	unknown	1.6199835504375046
NODE_6336_length_1353_3	NODE_6336_length_1353	unannotated	NON	unannotated	unannotated	unknown	unknown	unknown	0.0
NODE_6336_length_1353_4	NODE_6336_length_1353	unannotated	NON	unannotated	unannotated	unknown	unknown	unknown	0.0
NODE_2325_length_2594_1	NODE_2325_length_2594	unannotated	NON	unannotated	VOG00056	unknown	unknown	unknown	63.526007489508004
NODE_2325_length_2594_2	NODE_2325_length_2594	unannotated	NON	unannotated	unannotated	unknown	unknown	unknown	77.0199946261404
NODE_2325_length_2594_3	NODE_2325_length_2594	unannotated	NON	unannotated	unannotated	unknown	unknown	unknown	39.511967210451594
NODE_2325_length_2594_4	NODE_2325_length_2594	unannotated	NON	unannotated	unannotated	unknown	unknown	unknown	2.401047047969873
NODE_3072_length_2167_1	NODE_3072_length_2167	unannotated	NON	unannotated	unannotated	unknown	unknown	unknown	0.0
NODE_3072_length_2167_2	NODE_3072_length_2167	unannotated	NON	unannotated	VOG12503	unknown	unknown	unknown	0.4979949432826404
NODE_3072_length_2167_3	NODE_3072_length_2167	unannotated	NON	unannotated	unannotated	unknown	unknown	unknown	2.4420905872514096
NODE_3072_length_2167_4	NODE_3072_length_2167	unannotated	NON	unannotated	unannotated	unknown	unknown	unknown	0.0
NODE_1718_length_3178_1	NODE_1718_length_3178	unannotated	NON	unannotated	unannotated	unknown	unknown	unknown	0.0
NODE_1718_length_3178_2	NODE_1718_length_3178	unannotated	NON	unannotated	unannotated	unknown	unknown	unknown	1.7927817958175054
NODE_1718_length_3178_3	NODE_1718_length_3178	unannotated	NON	unannotated	unannotated	unknown	unknown	unknown	1.70741123411191
NODE_1718_length_3178_4	NODE_1718_length_3178	unannotated	NON	unannotated	VOG08328	unknown	unknown	unknown	2.335204807166312
NODE_9_length_29661_1	NODE_9_length_29661	unannotated	NON	unannotated	unannotated	Caudovirales	Siphoviridae	unassigned	0.0
NODE_9_length_29661_2	NODE_9_length_29661	K03546	NON	unannotated	VOG00654	Caudovirales	Siphoviridae	unassigned	5.179297861783956
NODE_9_length_29661_3	NODE_9_length_29661	unannotated	NON	unannotated	unannotated	Caudovirales	Siphoviridae	unassigned	0.0
NODE_9_length_29661_4	NODE_9_length_29661	unannotated	NON	unannotated	unannotated	Caudovirales	Siphoviridae	unassigned	0.0
NODE_9_length_29661_5	NODE_9_length_29661	unannotated	NON	unannotated	unannotated	Caudovirales	Siphoviridae	unassigned	1.0504580834868196
NODE_9_length_29661_6	NODE_9_length_29661	unannotated	NON	unannotated	unannotated	Caudovirales	Siphoviridae	unassigned	0.8099917752187523
NODE_9_length_29661_7	NODE_9_length_29661	unannotated	NON	unannotated	unannotated	Caudovirales	Siphoviridae	unassigned	1.207712287601613
NODE_9_length_29661_8	NODE_9_length_29661	unannotated	NON	unannotated	unannotated	Caudovirales	Siphoviridae	unassigned	15.51445784842072
NODE_9_length_29661_9	NODE_9_length_29661	unannotated	NON	unannotated	unannotated	Caudovirales	Siphoviridae	unassigned	5.70430571396479
NODE_9_length_29661_10	NODE_9_length_29661	unannotated	NON	unannotated	unannotated	Caudovirales	Siphoviridae	unassigned	6.491106502097864
NODE_9_length_29661_11	NODE_9_length_29661	unannotated	NON	unannotated	VOG02625	Caudovirales	Siphoviridae	unassigned	0.0
NODE_9_length_29661_12	NODE_9_length_29661	unannotated	NON	unannotated	unannotated	Caudovirales	Siphoviridae	unassigned	1.1692055190114166
NODE_9_length_29661_13	NODE_9_length_29661	unannotated	NON	unannotated	unannotated	Caudovirales	Siphoviridae	unassigned	18.311487214089304
NODE_9_length_29661_14	NODE_9_length_29661	unannotated	NON	unannotated	unannotated	Caudovirales	Siphoviridae	unassigned	15.359506958548854
NODE_9_length_29661_15	NODE_9_length_29661	unannotated	NON	unannotated	unannotated	Caudovirales	Siphoviridae	unassigned	6.012377973778219
NODE_9_length_29661_16	NODE_9_length_29661	unannotated	NON	unannotated	unannotated	Caudovirales	Siphoviridae	unassigned	11.335175598555448
NODE_9_length_29661_17	NODE_9_length_29661	unannotated	NON	unannotated	unannotated	Caudovirales	Siphoviridae	unassigned	26.828600817691544
NODE_9_length_29661_18	NODE_9_length_29661	unannotated	NON	unannotated	VOG21124	Caudovirales	Siphoviridae	unassigned	16.876495300133925
NODE_9_length_29661_19	NODE_9_length_29661	unannotated	NON	unannotated	unannotated	Caudovirales	Siphoviridae	unassigned	0.0
NODE_9_length_29661_20	NODE_9_length_29661	unannotated	NON	unannotated	unannotated	Caudovirales	Siphoviridae	unassigned	5.602443111929704
NODE_9_length_29661_21	NODE_9_length_29661	unannotated	NON	unannotated	unannotated	Caudovirales	Siphoviridae	unassigned	14.54348497627466
NODE_9_length_29661_22	NODE_9_length_29661	K12983	NON	PF00535.26	VOG04743	Caudovirales	Siphoviridae	unassigned	20.26089015821153
NODE_9_length_29661_23	NODE_9_length_29661	unannotated	NON	unannotated	unannotated	Caudovirales	Siphoviridae	unassigned	7.289925976968772
NODE_9_length_29661_24	NODE_9_length_29661	unannotated	NON	unannotated	unannotated	Caudovirales	Siphoviridae	unassigned	12.88226440108387
NODE_9_length_29661_25	NODE_9_length_29661	unannotated	NON	unannotated	unannotated	Caudovirales	Siphoviridae	unassigned	0.0
NODE_9_length_29661_26	NODE_9_length_29661	unannotated	NON	unannotated	unannotated	Caudovirales	Siphoviridae	unassigned	8.588767413883422
NODE_9_length_29661_27	NODE_9_length_29661	unannotated	NON	unannotated	unannotated	Caudovirales	Siphoviridae	unassigned	0.0
NODE_9_length_29661_28	NODE_9_length_29661	unannotated	NON	unannotated	unannotated	Caudovirales	Siphoviridae	unassigned	9.288260948725561
NODE_9_length_29661_29	NODE_9_length_29661	unannotated	NON	unannotated	unannotated	Caudovirales	Siphoviridae	unassigned	8.447662912229083
NODE_9_length_29661_30	NODE_9_length_29661	K01358	NON	PF00574.23	VOG01630	Caudovirales	Siphoviridae	unassigned	12.825285154694463
NODE_9_length_29661_31	NODE_9_length_29661	unannotated	NON	unannotated	unannotated	Caudovirales	Siphoviridae	unassigned	6.1446150259874175
NODE_9_length_29661_32	NODE_9_length_29661	unannotated	NON	unannotated	VOG20937	Caudovirales	Siphoviridae	unassigned	0.0
NODE_9_length_29661_33	NODE_9_length_29661	unannotated	NON	unannotated	unannotated	Caudovirales	Siphoviridae	unassigned	8.580459857261202
NODE_9_length_29661_34	NODE_9_length_29661	unannotated	NON	unannotated	VOG01165	Caudovirales	Siphoviridae	unassigned	21.170082908057775
NODE_9_length_29661_35	NODE_9_length_29661	unannotated	NON	unannotated	unannotated	Caudovirales	Siphoviridae	unassigned	15.409096504798168
NODE_9_length_29661_36	NODE_9_length_29661	unannotated	NON	unannotated	unannotated	Caudovirales	Siphoviridae	unassigned	6.167827279188665
NODE_9_length_29661_37	NODE_9_length_29661	unannotated	NON	unannotated	unannotated	Caudovirales	Siphoviridae	unassigned	1.7128488495071708
NODE_9_length_29661_38	NODE_9_length_29661	unannotated	NON	unannotated	unannotated	Caudovirales	Siphoviridae	unassigned	1.7576292115857899
NODE_9_length_29661_39	NODE_9_length_29661	K06909	NON	unannotated	VOG00381	Caudovirales	Siphoviridae	unassigned	9.039235945298346
NODE_9_length_29661_40	NODE_9_length_29661	unannotated	NON	unannotated	VOG04522	Caudovirales	Siphoviridae	unassigned	4.026755986699475
NODE_9_length_29661_41	NODE_9_length_29661	unannotated	NON	unannotated	unannotated	Caudovirales	Siphoviridae	unassigned	5.49673663811971
NODE_9_length_29661_42	NODE_9_length_29661	unannotated	NON	unannotated	unannotated	Caudovirales	Siphoviridae	unassigned	2.7723429832229463
NODE_1566_length_3337_1	NODE_1566_length_3337	unannotated	NON	unannotated	unannotated	Caudovirales	Siphoviridae	unassigned	0.0
NODE_1566_length_3337_2	NODE_1566_length_3337	unannotated	NON	unannotated	unannotated	Caudovirales	Siphoviridae	unassigned	1.023796710809489
NODE_1566_length_3337_3	NODE_1566_length_3337	unannotated	NON	unannotated	unannotated	Caudovirales	Siphoviridae	unassigned	1.0843438281154267
NODE_1566_length_3337_4	NODE_1566_length_3337	unannotated	NON	unannotated	unannotated	Caudovirales	Siphoviridae	unassigned	2.0685943797894293
NODE_1566_length_3337_5	NODE_1566_length_3337	unannotated	NON	unannotated	VOG00110	Caudovirales	Siphoviridae	unassigned	0.8845962808310059
NODE_868_length_4816_1	NODE_868_length_4816	unannotated	NON	unannotated	unannotated	unknown	unknown	unknown	88.50441776820597
NODE_868_length_4816_2	NODE_868_length_4816	unannotated	NON	unannotated	unannotated	unknown	unknown	unknown	33.044918694093845
NODE_868_length_4816_3	NODE_868_length_4816	unannotated	NON	unannotated	unannotated	unknown	unknown	unknown	15.95271936956255
NODE_868_length_4816_4	NODE_868_length_4816	unannotated	NON	unannotated	unannotated	unknown	unknown	unknown	37.34962074619803
NODE_868_length_4816_5	NODE_868_length_4816	unannotated	NON	PF00078.27	VOG01202	unknown	unknown	unknown	53.78345387452516
NODE_4030_length_1804_1	NODE_4030_length_1804	unannotated	NON	unannotated	unannotated	unknown	unknown	unknown	0.0
NODE_4030_length_1804_2	NODE_4030_length_1804	unannotated	NON	unannotated	unannotated	unknown	unknown	unknown	1.1021199564451878
NODE_4030_length_1804_3	NODE_4030_length_1804	unannotated	NON	unannotated	unannotated	unknown	unknown	unknown	0.0
NODE_4030_length_1804_4	NODE_4030_length_1804	unannotated	NON	unannotated	unannotated	unknown	unknown	unknown	0.0
NODE_4030_length_1804_5	NODE_4030_length_1804	unannotated	NON	unannotated	VOG11350	unknown	unknown	unknown	1.527939030526283
NODE_3557_length_1960_1	NODE_3557_length_1960	unannotated	NON	unannotated	unannotated	unknown	unknown	unknown	0.3908681240881189
NODE_3557_length_1960_2	NODE_3557_length_1960	unannotated	NON	unannotated	unannotated	unknown	unknown	unknown	0.0
NODE_3557_length_1960_3	NODE_3557_length_1960	unannotated	NON	PF05105.12	VOG10103	unknown	unknown	unknown	1.2928714873683933
NODE_3557_length_1960_4	NODE_3557_length_1960	unannotated	NON	unannotated	unannotated	unknown	unknown	unknown	0.6224936791033004
NODE_1080_length_4200_1	NODE_1080_length_4200	unannotated	NON	unannotated	unannotated	Caudovirales	Siphoviridae	unassigned	0.44522726717322153
NODE_1080_length_4200_2	NODE_1080_length_4200	unannotated	NON	unannotated	unannotated	Caudovirales	Siphoviridae	unassigned	0.0
NODE_1080_length_4200_3	NODE_1080_length_4200	unannotated	NON	unannotated	unannotated	Caudovirales	Siphoviridae	unassigned	3.3063598693355636
NODE_1080_length_4200_4	NODE_1080_length_4200	unannotated	NON	unannotated	unannotated	Caudovirales	Siphoviridae	unassigned	4.717846831098698
NODE_1080_length_4200_5	NODE_1080_length_4200	unannotated	NON	unannotated	unannotated	Caudovirales	Siphoviridae	unassigned	2.6537888424930176
NODE_1080_length_4200_6	NODE_1080_length_4200	unannotated	NON	unannotated	unannotated	Caudovirales	Siphoviridae	unassigned	0.0
NODE_1080_length_4200_7	NODE_1080_length_4200	K07455	NON	PF03837.14	VOG10469	Caudovirales	Siphoviridae	unassigned	0.0
NODE_1080_length_4200_8	NODE_1080_length_4200	unannotated	NON	unannotated	unannotated	Caudovirales	Siphoviridae	unassigned	2.0936465608595434
NODE_1367_length_3619_1	NODE_1367_length_3619	unannotated	NON	unannotated	unannotated	unknown	unknown	unknown	0.0
NODE_1367_length_3619_2	NODE_1367_length_3619	unannotated	NON	unannotated	unannotated	unknown	unknown	unknown	0.0
NODE_1367_length_3619_3	NODE_1367_length_3619	unannotated	NON	unannotated	unannotated	unknown	unknown	unknown	1.5314195294568669
NODE_1367_length_3619_4	NODE_1367_length_3619	K07727	NON	PF13443.6	unannotated	unknown	unknown	unknown	1.63973944739406
NODE_1367_length_3619_5	NODE_1367_length_3619	unannotated	NON	unannotated	unannotated	unknown	unknown	unknown	0.0
NODE_1367_length_3619_6	NODE_1367_length_3619	unannotated	NON	unannotated	VOG24542	unknown	unknown	unknown	0.20685943797894293
NODE_1367_length_3619_7	NODE_1367_length_3619	unannotated	NON	unannotated	unannotated	unknown	unknown	unknown	1.9486758650190275
NODE_1367_length_3619_8	NODE_1367_length_3619	unannotated	NON	unannotated	unannotated	unknown	unknown	unknown	0.0
NODE_8514_length_1121_1	NODE_8514_length_1121	unannotated	NON	unannotated	unannotated	Caudovirales	Siphoviridae	unassigned	0.0
NODE_8514_length_1121_2	NODE_8514_length_1121	unannotated	NON	unannotated	unannotated	Caudovirales	Siphoviridae	unassigned	0.0
NODE_8514_length_1121_3	NODE_8514_length_1121	unannotated	NON	unannotated	unannotated	Caudovirales	Siphoviridae	unassigned	0.0
NODE_8514_length_1121_4	NODE_8514_length_1121	unannotated	NON	unannotated	VOG00523	Caudovirales	Siphoviridae	unassigned	0.0
NODE_803_length_5038_1	NODE_803_length_5038	unannotated	NON	unannotated	unannotated	unknown	unknown	unknown	0.0
NODE_803_length_5038_2	NODE_803_length_5038	unannotated	NON	unannotated	unannotated	unknown	unknown	unknown	1.5818662904272107
NODE_803_length_5038_3	NODE_803_length_5038	unannotated	NON	unannotated	unannotated	unknown	unknown	unknown	0.9959898865652808
NODE_803_length_5038_4	NODE_803_length_5038	unannotated	NON	unannotated	unannotated	unknown	unknown	unknown	5.042198800736735
NODE_803_length_5038_5	NODE_803_length_5038	unannotated	NON	unannotated	unannotated	unknown	unknown	unknown	1.445791770820569
NODE_803_length_5038_6	NODE_803_length_5038	unannotated	NON	unannotated	unannotated	unknown	unknown	unknown	0.0
NODE_803_length_5038_7	NODE_803_length_5038	unannotated	NON	unannotated	VOG04294	unknown	unknown	unknown	0.7596533033125022
NODE_803_length_5038_8	NODE_803_length_5038	unannotated	NON	unannotated	VOG13732	unknown	unknown	unknown	2.372799435640816
NODE_803_length_5038_9	NODE_803_length_5038	unannotated	NON	unannotated	unannotated	unknown	unknown	unknown	0.7387837070676533
NODE_803_length_5038_10	NODE_803_length_5038	unannotated	NON	unannotated	unannotated	unknown	unknown	unknown	2.0270145932609984
NODE_3848_length_1858_1	NODE_3848_length_1858	unannotated	NON	unannotated	unannotated	unknown	unknown	unknown	2.7202613953878334
NODE_3848_length_1858_2	NODE_3848_length_1858	unannotated	NON	unannotated	unannotated	unknown	unknown	unknown	8.963908979087527
NODE_3848_length_1858_3	NODE_3848_length_1858	unannotated	NON	unannotated	unannotated	unknown	unknown	unknown	14.783410096400894
NODE_3848_length_1858_4	NODE_3848_length_1858	unannotated	NON	unannotated	VOG09757	unknown	unknown	unknown	0.0
NODE_154_length_10954_1	NODE_154_length_10954	unannotated	NON	unannotated	unannotated	unknown	unknown	unknown	1.527939030526283
NODE_154_length_10954_2	NODE_154_length_10954	unannotated	NON	unannotated	unannotated	unknown	unknown	unknown	0.0
NODE_154_length_10954_3	NODE_154_length_10954	K06237	NON	PF01391.18	VOG04167	unknown	unknown	unknown	3.047729052889759
NODE_154_length_10954_4	NODE_154_length_10954	unannotated	NON	unannotated	unannotated	unknown	unknown	unknown	1.1680769422556139
NODE_154_length_10954_5	NODE_154_length_10954	unannotated	NON	unannotated	unannotated	unknown	unknown	unknown	0.05365468263619829
NODE_154_length_10954_6	NODE_154_length_10954	unannotated	NON	unannotated	unannotated	unknown	unknown	unknown	0.7469924149239606
NODE_154_length_10954_7	NODE_154_length_10954	unannotated	NON	unannotated	unannotated	unknown	unknown	unknown	1.85887513391216
NODE_154_length_10954_8	NODE_154_length_10954	unannotated	NON	unannotated	unannotated	unknown	unknown	unknown	0.0
NODE_2187_length_2696_1	NODE_2187_length_2696	K06909	NON	unannotated	VOG00381	Caudovirales	Siphoviridae	unassigned	1.527939030526283
NODE_2187_length_2696_2	NODE_2187_length_2696	unannotated	NON	unannotated	unannotated	Caudovirales	Siphoviridae	unassigned	0.0
NODE_2187_length_2696_3	NODE_2187_length_2696	K03497	NON	unannotated	VOG00153	Caudovirales	Siphoviridae	unassigned	0.0
NODE_2187_length_2696_4	NODE_2187_length_2696	unannotated	NON	unannotated	unannotated	Caudovirales	Siphoviridae	unassigned	2.9974854866375487
NODE_2187_length_2696_5	NODE_2187_length_2696	unannotated	NON	unannotated	unannotated	Caudovirales	Siphoviridae	unassigned	2.6364438173786846
NODE_2187_length_2696_6	NODE_2187_length_2696	unannotated	NON	unannotated	unannotated	Caudovirales	Siphoviridae	unassigned	2.9879696596958425
NODE_2102_length_2756_1	NODE_2102_length_2756	unannotated	NON	unannotated	unannotated	Caudovirales	Siphoviridae	unassigned	0.0
NODE_2102_length_2756_2	NODE_2102_length_2756	unannotated	NON	unannotated	unannotated	Caudovirales	Siphoviridae	unassigned	0.0
NODE_2102_length_2756_3	NODE_2102_length_2756	unannotated	NON	PF05866.11	VOG00098	Caudovirales	Siphoviridae	unassigned	0.0
NODE_2102_length_2756_4	NODE_2102_length_2756	unannotated	NON	unannotated	unannotated	Caudovirales	Siphoviridae	unassigned	2.762848657937936
NODE_2102_length_2756_5	NODE_2102_length_2756	unannotated	NON	PF03837.14	VOG10469	Caudovirales	Siphoviridae	unassigned	1.9366470016547128
NODE_2102_length_2756_6	NODE_2102_length_2756	K01143	NON	PF09588.10	VOG01132	Caudovirales	Siphoviridae	unassigned	2.4568853514110334
NODE_8407_length_1130_1	NODE_8407_length_1130	unannotated	NON	PF14359.6	VOG01808	unknown	unknown	unknown	0.0
NODE_8407_length_1130_2	NODE_8407_length_1130	unannotated	NON	unannotated	unannotated	unknown	unknown	unknown	0.0
NODE_8407_length_1130_3	NODE_8407_length_1130	unannotated	NON	unannotated	unannotated	unknown	unknown	unknown	0.0
NODE_8407_length_1130_4	NODE_8407_length_1130	unannotated	NON	unannotated	unannotated	unknown	unknown	unknown	1.2684776857199331
NODE_8407_length_1130_5	NODE_8407_length_1130	unannotated	NON	unannotated	unannotated	unknown	unknown	unknown	0.0
NODE_1776_length_3105_1	NODE_1776_length_3105	unannotated	NON	unannotated	unannotated	Caudovirales	Myoviridae	unassigned	3.805433057159799
NODE_1776_length_3105_2	NODE_1776_length_3105	unannotated	NON	unannotated	unannotated	Caudovirales	Myoviridae	unassigned	0.0
NODE_1776_length_3105_3	NODE_1776_length_3105	unannotated	NON	unannotated	unannotated	Caudovirales	Myoviridae	unassigned	3.066600440214154
NODE_1776_length_3105_4	NODE_1776_length_3105	K07455	NON	PF03837.14	VOG10469	Caudovirales	Myoviridae	unassigned	3.055878061052566
NODE_1776_length_3105_5	NODE_1776_length_3105	unannotated	NON	PF14090.6	VOG12910	Caudovirales	Myoviridae	unassigned	0.0
NODE_1776_length_3105_6	NODE_1776_length_3105	unannotated	NON	unannotated	unannotated	Caudovirales	Myoviridae	unassigned	0.0
NODE_1776_length_3105_7	NODE_1776_length_3105	unannotated	NON	unannotated	unannotated	Caudovirales	Myoviridae	unassigned	3.22700723247151
NODE_353_length_7818_1	NODE_353_length_7818	unannotated	NON	unannotated	unannotated	unknown	unknown	unknown	11.124275531601427
NODE_353_length_7818_2	NODE_353_length_7818	unannotated	NON	unannotated	unannotated	unknown	unknown	unknown	6.359530018947232
NODE_353_length_7818_3	NODE_353_length_7818	unannotated	NON	unannotated	unannotated	unknown	unknown	unknown	2.037252040701711
NODE_353_length_7818_4	NODE_353_length_7818	unannotated	NON	unannotated	unannotated	unknown	unknown	unknown	0.0
NODE_353_length_7818_5	NODE_353_length_7818	unannotated	NON	unannotated	VOG01202	unknown	unknown	unknown	4.979949432826404
NODE_353_length_7818_6	NODE_353_length_7818	unannotated	NON	unannotated	VOG01202	unknown	unknown	unknown	17.031427060266303
NODE_353_length_7818_7	NODE_353_length_7818	unannotated	NON	unannotated	unannotated	unknown	unknown	unknown	20.717191447135825
NODE_353_length_7818_8	NODE_353_length_7818	unannotated	NON	unannotated	unannotated	unknown	unknown	unknown	13.11791557915248
NODE_353_length_7818_9	NODE_353_length_7818	unannotated	NON	unannotated	unannotated	unknown	unknown	unknown	14.615068987642708
NODE_3138_length_2137_1	NODE_3138_length_2137	unannotated	NON	unannotated	unannotated	unknown	unknown	unknown	0.0
NODE_3138_length_2137_2	NODE_3138_length_2137	unannotated	NON	unannotated	unannotated	unknown	unknown	unknown	0.0
NODE_3138_length_2137_3	NODE_3138_length_2137	unannotated	NON	unannotated	unannotated	unknown	unknown	unknown	0.0
NODE_3138_length_2137_4	NODE_3138_length_2137	unannotated	NON	unannotated	unannotated	unknown	unknown	unknown	1.1394799549687535
NODE_3138_length_2137_5	NODE_3138_length_2137	unannotated	NON	unannotated	VOG11350	unknown	unknown	unknown	0.3156305978551946
NODE_1350_length_3646_1	NODE_1350_length_3646	K00754	NON	PF00534.20	unannotated	Caudovirales	Siphoviridae	unassigned	2.23420692076955
NODE_1350_length_3646_2	NODE_1350_length_3646	unannotated	NON	unannotated	VOG00364	Caudovirales	Siphoviridae	unassigned	0.38637538702963475
NODE_1350_length_3646_3	NODE_1350_length_3646	unannotated	NON	PF05521.11	VOG00066	Caudovirales	Siphoviridae	unassigned	0.5795630805444522
NODE_1350_length_3646_4	NODE_1350_length_3646	unannotated	NON	unannotated	VOG00973	Caudovirales	Siphoviridae	unassigned	0.0
NODE_1350_length_3646_5	NODE_1350_length_3646	unannotated	NON	unannotated	VOG02864	Caudovirales	Siphoviridae	unassigned	0.47680366910040034
NODE_1350_length_3646_6	NODE_1350_length_3646	unannotated	NON	unannotated	VOG00149	Caudovirales	Siphoviridae	unassigned	0.0
NODE_1350_length_3646_7	NODE_1350_length_3646	unannotated	NON	unannotated	unannotated	Caudovirales	Siphoviridae	unassigned	1.666842578755945
NODE_998_length_4430_1	NODE_998_length_4430	unannotated	NON	PF10926.8	VOG00216	Caudovirales	Siphoviridae	unassigned	0.0
NODE_998_length_4430_2	NODE_998_length_4430	unannotated	NON	unannotated	unannotated	Caudovirales	Siphoviridae	unassigned	0.0
NODE_998_length_4430_3	NODE_998_length_4430	unannotated	NON	unannotated	unannotated	Caudovirales	Siphoviridae	unassigned	2.3282880465162408
NODE_998_length_4430_4	NODE_998_length_4430	unannotated	NON	unannotated	unannotated	Caudovirales	Siphoviridae	unassigned	1.8571634625181341
NODE_998_length_4430_5	NODE_998_length_4430	unannotated	NON	unannotated	unannotated	Caudovirales	Siphoviridae	unassigned	0.0
NODE_998_length_4430_6	NODE_998_length_4430	unannotated	NON	unannotated	unannotated	Caudovirales	Siphoviridae	unassigned	0.7863078051831164
NODE_998_length_4430_7	NODE_998_length_4430	unannotated	NON	unannotated	unannotated	Caudovirales	Siphoviridae	unassigned	2.372799435640816
NODE_998_length_4430_8	NODE_998_length_4430	unannotated	NON	unannotated	unannotated	Caudovirales	Siphoviridae	unassigned	0.4074504081403421
NODE_998_length_4430_9	NODE_998_length_4430	K14440	NON	PF00271.31	VOG00523	Caudovirales	Siphoviridae	unassigned	1.7576292115857899
NODE_495_length_6548_1	NODE_495_length_6548	K04763	NON	unannotated	VOG00041	unknown	unknown	unknown	370.51568909819395
NODE_495_length_6548_2	NODE_495_length_6548	unannotated	NON	unannotated	unannotated	unknown	unknown	unknown	114.28983948336597
NODE_495_length_6548_3	NODE_495_length_6548	unannotated	NON	unannotated	unannotated	unknown	unknown	unknown	99.65757629691427
NODE_495_length_6548_4	NODE_495_length_6548	unannotated	NON	unannotated	unannotated	unknown	unknown	unknown	70.43071340711629
NODE_495_length_6548_5	NODE_495_length_6548	unannotated	NON	unannotated	unannotated	unknown	unknown	unknown	228.49904410335185
NODE_495_length_6548_6	NODE_495_length_6548	unannotated	NON	unannotated	unannotated	unknown	unknown	unknown	238.23865040676478
NODE_495_length_6548_7	NODE_495_length_6548	K02319	NON	PF00136.21	VOG00674	unknown	unknown	unknown	0.0
NODE_901_length_4711_1	NODE_901_length_4711	unannotated	NON	unannotated	unannotated	unknown	unknown	unknown	1.8634992014094538
NODE_901_length_4711_2	NODE_901_length_4711	unannotated	NON	unannotated	unannotated	unknown	unknown	unknown	3.87861446210518
NODE_901_length_4711_3	NODE_901_length_4711	unannotated	NON	PF13148.6	VOG00628	unknown	unknown	unknown	2.100916166973639
NODE_901_length_4711_4	NODE_901_length_4711	K02335	NON	PF00476.20	VOG00029	unknown	unknown	unknown	2.011849895555804
NODE_232_length_9253_1	NODE_232_length_9253	unannotated	NON	unannotated	unannotated	unknown	unknown	unknown	6.751061155798137
NODE_232_length_9253_2	NODE_232_length_9253	unannotated	NON	unannotated	unannotated	unknown	unknown	unknown	8.95671483062919
NODE_232_length_9253_3	NODE_232_length_9253	unannotated	NON	unannotated	unannotated	unknown	unknown	unknown	1.6199835504375046
NODE_232_length_9253_4	NODE_232_length_9253	unannotated	NON	unannotated	unannotated	unknown	unknown	unknown	3.569698266008307
NODE_232_length_9253_5	NODE_232_length_9253	unannotated	NON	unannotated	unannotated	unknown	unknown	unknown	5.191453076691618
NODE_232_length_9253_6	NODE_232_length_9253	unannotated	NON	unannotated	unannotated	unknown	unknown	unknown	0.0
NODE_232_length_9253_7	NODE_232_length_9253	unannotated	NON	unannotated	unannotated	unknown	unknown	unknown	0.0
NODE_232_length_9253_8	NODE_232_length_9253	unannotated	NON	unannotated	unannotated	unknown	unknown	unknown	4.11608065366264
NODE_232_length_9253_9	NODE_232_length_9253	unannotated	NON	unannotated	unannotated	unknown	unknown	unknown	14.53606861473653
NODE_232_length_9253_10	NODE_232_length_9253	unannotated	NON	unannotated	unannotated	unknown	unknown	unknown	13.671633564186665
NODE_232_length_9253_11	NODE_232_length_9253	unannotated	NON	unannotated	VOG02033	unknown	unknown	unknown	17.09611506320817
NODE_232_length_9253_12	NODE_232_length_9253	unannotated	NON	unannotated	unannotated	unknown	unknown	unknown	1.5396026872478576
NODE_232_length_9253_13	NODE_232_length_9253	unannotated	NON	unannotated	unannotated	unknown	unknown	unknown	5.378345387452517
NODE_232_length_9253_14	NODE_232_length_9253	unannotated	NON	unannotated	unannotated	unknown	unknown	unknown	0.0
NODE_4485_length_1692_1	NODE_4485_length_1692	unannotated	NON	unannotated	unannotated	unknown	unknown	unknown	0.0
NODE_4485_length_1692_2	NODE_4485_length_1692	unannotated	NON	unannotated	unannotated	unknown	unknown	unknown	0.0
NODE_4485_length_1692_3	NODE_4485_length_1692	unannotated	NON	unannotated	unannotated	unknown	unknown	unknown	1.400610777982426
NODE_4485_length_1692_4	NODE_4485_length_1692	unannotated	NON	unannotated	VOG22314	unknown	unknown	unknown	0.0
NODE_4485_length_1692_5	NODE_4485_length_1692	unannotated	NON	unannotated	unannotated	unknown	unknown	unknown	0.0
NODE_132_length_11657_1	NODE_132_length_11657	unannotated	NON	unannotated	unannotated	unknown	unknown	unknown	2.860822014602402
NODE_132_length_11657_2	NODE_132_length_11657	unannotated	NON	unannotated	unannotated	unknown	unknown	unknown	2.489974716413202
NODE_132_length_11657_3	NODE_132_length_11657	unannotated	NON	unannotated	unannotated	unknown	unknown	unknown	1.09315963159604
NODE_132_length_11657_4	NODE_132_length_11657	unannotated	NON	unannotated	unannotated	unknown	unknown	unknown	0.0
NODE_132_length_11657_5	NODE_132_length_11657	unannotated	NON	unannotated	unannotated	unknown	unknown	unknown	1.7349501249846826
NODE_132_length_11657_6	NODE_132_length_11657	unannotated	NON	unannotated	unannotated	unknown	unknown	unknown	4.225842804426977
NODE_132_length_11657_7	NODE_132_length_11657	unannotated	NON	unannotated	unannotated	unknown	unknown	unknown	0.54657981579802
NODE_132_length_11657_8	NODE_132_length_11657	unannotated	NON	unannotated	unannotated	unknown	unknown	unknown	0.0
NODE_132_length_11657_9	NODE_132_length_11657	unannotated	NON	unannotated	unannotated	unknown	unknown	unknown	0.0
NODE_132_length_11657_10	NODE_132_length_11657	unannotated	NON	unannotated	unannotated	unknown	unknown	unknown	1.430411007301201
NODE_132_length_11657_11	NODE_132_length_11657	unannotated	NON	unannotated	unannotated	unknown	unknown	unknown	3.4844463257123772
NODE_132_length_11657_12	NODE_132_length_11657	unannotated	NON	unannotated	unannotated	unknown	unknown	unknown	0.0
NODE_132_length_11657_13	NODE_132_length_11657	unannotated	NON	unannotated	unannotated	unknown	unknown	unknown	7.3532065844077374
NODE_132_length_11657_14	NODE_132_length_11657	unannotated	NON	unannotated	unannotated	unknown	unknown	unknown	7.850129869410484
NODE_132_length_11657_15	NODE_132_length_11657	K00571	NON	PF01555.18	VOG00102	unknown	unknown	unknown	0.0
NODE_132_length_11657_16	NODE_132_length_11657	unannotated	NON	unannotated	unannotated	unknown	unknown	unknown	5.602443111929704
NODE_132_length_11657_17	NODE_132_length_11657	unannotated	NON	unannotated	unannotated	unknown	unknown	unknown	10.556669665454319
NODE_132_length_11657_18	NODE_132_length_11657	unannotated	NON	unannotated	unannotated	unknown	unknown	unknown	0.0
NODE_132_length_11657_19	NODE_132_length_11657	unannotated	NON	unannotated	unannotated	unknown	unknown	unknown	5.739088065879209
NODE_132_length_11657_20	NODE_132_length_11657	unannotated	NON	unannotated	unannotated	unknown	unknown	unknown	5.994970973275097
NODE_132_length_11657_21	NODE_132_length_11657	unannotated	NON	unannotated	unannotated	unknown	unknown	unknown	2.134264042639887
NODE_132_length_11657_22	NODE_132_length_11657	unannotated	NON	unannotated	unannotated	unknown	unknown	unknown	1.3861714916114731
NODE_132_length_11657_23	NODE_132_length_11657	unannotated	NON	unannotated	unannotated	unknown	unknown	unknown	0.0
NODE_132_length_11657_24	NODE_132_length_11657	unannotated	NON	unannotated	unannotated	unknown	unknown	unknown	2.0685943797894293
NODE_132_length_11657_25	NODE_132_length_11657	unannotated	NON	unannotated	unannotated	unknown	unknown	unknown	0.6790840135672369
NODE_132_length_11657_26	NODE_132_length_11657	unannotated	NON	unannotated	unannotated	unknown	unknown	unknown	5.697399774843767
NODE_132_length_11657_27	NODE_132_length_11657	unannotated	NON	unannotated	unannotated	unknown	unknown	unknown	0.0
NODE_132_length_11657_28	NODE_132_length_11657	unannotated	NON	unannotated	unannotated	unknown	unknown	unknown	0.0
NODE_6160_length_1381_1	NODE_6160_length_1381	unannotated	NON	unannotated	VOG01150	unknown	unknown	unknown	0.9959898865652808
NODE_6160_length_1381_2	NODE_6160_length_1381	unannotated	NON	unannotated	unannotated	unknown	unknown	unknown	0.0
NODE_6160_length_1381_3	NODE_6160_length_1381	unannotated	NON	unannotated	unannotated	unknown	unknown	unknown	0.0
NODE_6160_length_1381_4	NODE_6160_length_1381	unannotated	NON	unannotated	unannotated	unknown	unknown	unknown	0.0
NODE_4460_length_1700_1	NODE_4460_length_1700	unannotated	NON	unannotated	unannotated	unknown	unknown	unknown	0.0
NODE_4460_length_1700_2	NODE_4460_length_1700	unannotated	NON	unannotated	unannotated	unknown	unknown	unknown	0.0
NODE_4460_length_1700_3	NODE_4460_length_1700	unannotated	NON	unannotated	VOG10454	unknown	unknown	unknown	0.0
NODE_4460_length_1700_4	NODE_4460_length_1700	unannotated	NON	unannotated	unannotated	unknown	unknown	unknown	0.0
NODE_4460_length_1700_5	NODE_4460_length_1700	unannotated	NON	unannotated	unannotated	unknown	unknown	unknown	1.2605497001841837
NODE_21_length_18687_1	NODE_21_length_18687	unannotated	NON	unannotated	unannotated	Caudovirales	Siphoviridae	unassigned	1.933111361304818
NODE_21_length_18687_2	NODE_21_length_18687	unannotated	NON	unannotated	unannotated	Caudovirales	Siphoviridae	unassigned	4.261013071045127
NODE_21_length_18687_3	NODE_21_length_18687	unannotated	NON	unannotated	unannotated	Caudovirales	Siphoviridae	unassigned	3.9546657260680265
NODE_21_length_18687_4	NODE_21_length_18687	unannotated	NON	unannotated	VOG01796	Caudovirales	Siphoviridae	unassigned	6.685788465065282
NODE_21_length_18687_5	NODE_21_length_18687	unannotated	NON	unannotated	unannotated	Caudovirales	Siphoviridae	unassigned	26.068510806530053
NODE_21_length_18687_6	NODE_21_length_18687	unannotated	NON	PF13385.6	unannotated	Caudovirales	Siphoviridae	unassigned	19.705144738511375
NODE_21_length_18687_7	NODE_21_length_18687	unannotated	NON	unannotated	unannotated	Caudovirales	Siphoviridae	unassigned	31.24185923593741
NODE_21_length_18687_8	NODE_21_length_18687	unannotated	NON	unannotated	unannotated	Caudovirales	Siphoviridae	unassigned	1.2566227540776906
NODE_21_length_18687_9	NODE_21_length_18687	unannotated	NON	unannotated	unannotated	Caudovirales	Siphoviridae	unassigned	26.346624364209962
NODE_21_length_18687_10	NODE_21_length_18687	K01143	NON	unannotated	VOG01132	Caudovirales	Siphoviridae	unassigned	43.82525465031701
NODE_21_length_18687_11	NODE_21_length_18687	unannotated	NON	unannotated	unannotated	Caudovirales	Siphoviridae	unassigned	0.0
NODE_21_length_18687_12	NODE_21_length_18687	unannotated	NON	unannotated	unannotated	Caudovirales	Siphoviridae	unassigned	17.175373043872085
NODE_21_length_18687_13	NODE_21_length_18687	unannotated	NON	unannotated	unannotated	Caudovirales	Siphoviridae	unassigned	0.0
NODE_21_length_18687_14	NODE_21_length_18687	unannotated	NON	unannotated	unannotated	Caudovirales	Siphoviridae	unassigned	17.927817958175055
NODE_21_length_18687_15	NODE_21_length_18687	unannotated	NON	unannotated	unannotated	Caudovirales	Siphoviridae	unassigned	13.256485109918176
NODE_21_length_18687_16	NODE_21_length_18687	unannotated	NON	unannotated	unannotated	Caudovirales	Siphoviridae	unassigned	0.0
NODE_21_length_18687_17	NODE_21_length_18687	unannotated	NON	unannotated	unannotated	Caudovirales	Siphoviridae	unassigned	2.3452087445287133
NODE_21_length_18687_18	NODE_21_length_18687	unannotated	NON	unannotated	unannotated	Caudovirales	Siphoviridae	unassigned	0.0
NODE_21_length_18687_19	NODE_21_length_18687	K02315	NON	unannotated	VOG01901	Caudovirales	Siphoviridae	unassigned	2.8812564575638477
NODE_21_length_18687_20	NODE_21_length_18687	unannotated	NON	unannotated	unannotated	Caudovirales	Siphoviridae	unassigned	7.734346243017999
NODE_21_length_18687_21	NODE_21_length_18687	unannotated	NON	unannotated	unannotated	Caudovirales	Siphoviridae	unassigned	0.9650141245429156
NODE_21_length_18687_22	NODE_21_length_18687	unannotated	NON	unannotated	unannotated	Caudovirales	Siphoviridae	unassigned	0.0
NODE_21_length_18687_23	NODE_21_length_18687	unannotated	NON	unannotated	unannotated	Caudovirales	Siphoviridae	unassigned	4.690417489057427
NODE_21_length_18687_24	NODE_21_length_18687	unannotated	NON	PF05866.11	VOG00098	Caudovirales	Siphoviridae	unassigned	0.0
NODE_21_length_18687_25	NODE_21_length_18687	unannotated	NON	unannotated	unannotated	Caudovirales	Siphoviridae	unassigned	6.111756122105132
NODE_21_length_18687_26	NODE_21_length_18687	unannotated	NON	unannotated	unannotated	Caudovirales	Siphoviridae	unassigned	13.163782416841823
NODE_21_length_18687_27	NODE_21_length_18687	unannotated	NON	unannotated	unannotated	Caudovirales	Siphoviridae	unassigned	14.342254366540043
NODE_21_length_18687_28	NODE_21_length_18687	unannotated	NON	unannotated	unannotated	Caudovirales	Siphoviridae	unassigned	5.865645137322375
NODE_21_length_18687_29	NODE_21_length_18687	unannotated	NON	unannotated	VOG01027	Caudovirales	Siphoviridae	unassigned	2.0685943797894293
NODE_829_length_4956_1	NODE_829_length_4956	unannotated	NON	unannotated	VOG00100	Caudovirales	Siphoviridae	unassigned	6.747924045595628
NODE_829_length_4956_2	NODE_829_length_4956	unannotated	NON	unannotated	unannotated	Caudovirales	Siphoviridae	unassigned	7.75722892421036
NODE_829_length_4956_3	NODE_829_length_4956	unannotated	NON	unannotated	unannotated	Caudovirales	Siphoviridae	unassigned	4.41404608818704
NODE_829_length_4956_4	NODE_829_length_4956	unannotated	NON	unannotated	unannotated	Caudovirales	Siphoviridae	unassigned	0.0
NODE_829_length_4956_5	NODE_829_length_4956	unannotated	NON	unannotated	unannotated	Caudovirales	Siphoviridae	unassigned	0.6002617619924683
NODE_829_length_4956_6	NODE_829_length_4956	unannotated	NON	PF12236.8	VOG03064	Caudovirales	Siphoviridae	unassigned	6.224936791033005
NODE_829_length_4956_7	NODE_829_length_4956	unannotated	NON	unannotated	unannotated	Caudovirales	Siphoviridae	unassigned	0.0
NODE_829_length_4956_8	NODE_829_length_4956	unannotated	NON	unannotated	unannotated	Caudovirales	Siphoviridae	unassigned	1.3445863468631292
NODE_4250_length_1749_1	NODE_4250_length_1749	unannotated	NON	unannotated	unannotated	unknown	unknown	unknown	0.0
NODE_4250_length_1749_2	NODE_4250_length_1749	unannotated	NON	unannotated	unannotated	unknown	unknown	unknown	1.9208376383758987
NODE_4250_length_1749_3	NODE_4250_length_1749	unannotated	NON	unannotated	unannotated	unknown	unknown	unknown	3.7648417712167617
NODE_4250_length_1749_4	NODE_4250_length_1749	unannotated	NON	PF13392.6	VOG00012	unknown	unknown	unknown	2.561116851167865
NODE_1695_length_3207_1	NODE_1695_length_3207	unannotated	NON	unannotated	unannotated	Caudovirales	Myoviridae	unassigned	0.6860134422771066
NODE_1695_length_3207_2	NODE_1695_length_3207	unannotated	NON	unannotated	unannotated	Caudovirales	Myoviridae	unassigned	0.0
NODE_1695_length_3207_3	NODE_1695_length_3207	unannotated	NON	unannotated	unannotated	Caudovirales	Myoviridae	unassigned	0.0
NODE_1695_length_3207_4	NODE_1695_length_3207	unannotated	NON	unannotated	VOG11350	Caudovirales	Myoviridae	unassigned	1.2744894283062835
NODE_1695_length_3207_5	NODE_1695_length_3207	unannotated	NON	unannotated	VOG00247	Caudovirales	Myoviridae	unassigned	0.0
NODE_1695_length_3207_6	NODE_1695_length_3207	unannotated	NON	unannotated	unannotated	Caudovirales	Myoviridae	unassigned	2.134264042639887
NODE_2316_length_2599_1	NODE_2316_length_2599	unannotated	NON	unannotated	VOG16934	unknown	unknown	unknown	132.31586759967843
NODE_2316_length_2599_2	NODE_2316_length_2599	unannotated	NON	unannotated	unannotated	unknown	unknown	unknown	47.95691303811827
NODE_2316_length_2599_3	NODE_2316_length_2599	unannotated	NON	unannotated	unannotated	unknown	unknown	unknown	5.602443111929704
NODE_2316_length_2599_4	NODE_2316_length_2599	unannotated	NON	unannotated	unannotated	unknown	unknown	unknown	72.5368950281425
NODE_2316_length_2599_5	NODE_2316_length_2599	unannotated	NON	unannotated	unannotated	unknown	unknown	unknown	189.08245502762753
NODE_2316_length_2599_6	NODE_2316_length_2599	unannotated	NON	unannotated	unannotated	unknown	unknown	unknown	142.75855040769025
NODE_2303_length_2605_1	NODE_2303_length_2605	unannotated	NON	unannotated	unannotated	Caudovirales	Siphoviridae	unassigned	0.835146799293869
NODE_2303_length_2605_2	NODE_2303_length_2605	unannotated	NON	unannotated	unannotated	Caudovirales	Siphoviridae	unassigned	0.0
NODE_2303_length_2605_3	NODE_2303_length_2605	unannotated	NON	unannotated	unannotated	Caudovirales	Siphoviridae	unassigned	0.6402792127919662
NODE_2303_length_2605_4	NODE_2303_length_2605	unannotated	NON	unannotated	unannotated	Caudovirales	Siphoviridae	unassigned	3.25303148434628
NODE_2303_length_2605_5	NODE_2303_length_2605	unannotated	NON	unannotated	unannotated	Caudovirales	Siphoviridae	unassigned	2.8812564575638477
NODE_2303_length_2605_6	NODE_2303_length_2605	unannotated	NON	unannotated	unannotated	Caudovirales	Siphoviridae	unassigned	0.0
NODE_2303_length_2605_7	NODE_2303_length_2605	unannotated	NON	unannotated	VOG02625	Caudovirales	Siphoviridae	unassigned	1.0423149975683172
NODE_2303_length_2605_8	NODE_2303_length_2605	unannotated	NON	unannotated	unannotated	Caudovirales	Siphoviridae	unassigned	0.0
NODE_1521_length_3382_1	NODE_1521_length_3382	unannotated	NON	unannotated	unannotated	Caudovirales	Myoviridae	unassigned	0.8619143249122623
NODE_1521_length_3382_2	NODE_1521_length_3382	unannotated	NON	unannotated	unannotated	Caudovirales	Myoviridae	unassigned	0.0
NODE_1521_length_3382_3	NODE_1521_length_3382	unannotated	NON	unannotated	unannotated	Caudovirales	Myoviridae	unassigned	0.0
NODE_1521_length_3382_4	NODE_1521_length_3382	unannotated	NON	PF16677.5	unannotated	Caudovirales	Myoviridae	unassigned	0.0
NODE_1521_length_3382_5	NODE_1521_length_3382	K06909	NON	PF03237.15	VOG00677	Caudovirales	Myoviridae	unassigned	0.0
NODE_1521_length_3382_6	NODE_1521_length_3382	unannotated	NON	unannotated	unannotated	Caudovirales	Myoviridae	unassigned	2.4473199032840682
NODE_484_length_6626_1	NODE_484_length_6626	unannotated	NON	unannotated	unannotated	unknown	unknown	unknown	4.923837326541036
NODE_484_length_6626_2	NODE_484_length_6626	unannotated	NON	unannotated	unannotated	unknown	unknown	unknown	1.039628618708605
NODE_484_length_6626_3	NODE_484_length_6626	unannotated	NON	unannotated	unannotated	unknown	unknown	unknown	2.0168795202946934
NODE_484_length_6626_4	NODE_484_length_6626	unannotated	NON	unannotated	unannotated	unknown	unknown	unknown	0.0
NODE_484_length_6626_5	NODE_484_length_6626	unannotated	NON	unannotated	unannotated	unknown	unknown	unknown	1.301212593738512
NODE_484_length_6626_6	NODE_484_length_6626	unannotated	NON	unannotated	VOG00564	unknown	unknown	unknown	3.6127904179733603
NODE_484_length_6626_7	NODE_484_length_6626	unannotated	NON	unannotated	VOG12257	unknown	unknown	unknown	2.2636133785574564
NODE_625_length_5830_1	NODE_625_length_5830	unannotated	NON	unannotated	unannotated	unknown	unknown	unknown	0.700305388991213
NODE_625_length_5830_2	NODE_625_length_5830	unannotated	NON	unannotated	unannotated	unknown	unknown	unknown	0.7956132229959344
NODE_625_length_5830_3	NODE_625_length_5830	unannotated	NON	unannotated	VOG02262	unknown	unknown	unknown	3.9546657260680265
NODE_625_length_5830_4	NODE_625_length_5830	unannotated	NON	unannotated	unannotated	unknown	unknown	unknown	4.15851447483442
NODE_625_length_5830_5	NODE_625_length_5830	unannotated	NON	unannotated	unannotated	unknown	unknown	unknown	8.403664667894557
NODE_625_length_5830_6	NODE_625_length_5830	unannotated	NON	unannotated	unannotated	unknown	unknown	unknown	1.3581680271344738
NODE_625_length_5830_7	NODE_625_length_5830	unannotated	NON	unannotated	VOG02518	unknown	unknown	unknown	1.6006980319799156
NODE_625_length_5830_8	NODE_625_length_5830	unannotated	NON	unannotated	unannotated	unknown	unknown	unknown	2.2625251028946884
NODE_625_length_5830_9	NODE_625_length_5830	unannotated	NON	unannotated	unannotated	unknown	unknown	unknown	2.273455175855532
NODE_625_length_5830_10	NODE_625_length_5830	unannotated	NON	unannotated	unannotated	unknown	unknown	unknown	2.0025754102216817
NODE_1810_length_3065_1	NODE_1810_length_3065	K14059	NON	unannotated	VOG00041	unknown	unknown	unknown	3.4350746087744173
NODE_1810_length_3065_2	NODE_1810_length_3065	unannotated	NON	unannotated	unannotated	unknown	unknown	unknown	3.869313228383105
NODE_1810_length_3065_3	NODE_1810_length_3065	unannotated	NON	unannotated	unannotated	unknown	unknown	unknown	1.0728082554759009
NODE_1810_length_3065_4	NODE_1810_length_3065	unannotated	NON	unannotated	VOG19048	unknown	unknown	unknown	3.9546657260680265
NODE_1438_length_3495_1	NODE_1438_length_3495	unannotated	NON	unannotated	unannotated	Caudovirales	Podoviridae	unassigned	0.0
NODE_1438_length_3495_2	NODE_1438_length_3495	unannotated	NON	unannotated	unannotated	Caudovirales	Podoviridae	unassigned	0.0
NODE_1438_length_3495_3	NODE_1438_length_3495	unannotated	NON	unannotated	unannotated	Caudovirales	Podoviridae	unassigned	0.0
NODE_1438_length_3495_4	NODE_1438_length_3495	unannotated	NON	unannotated	unannotated	Caudovirales	Podoviridae	unassigned	0.0
NODE_1438_length_3495_5	NODE_1438_length_3495	unannotated	NON	PF16473.5	VOG03078	Caudovirales	Podoviridae	unassigned	0.8582466043807206
NODE_1438_length_3495_6	NODE_1438_length_3495	unannotated	NON	unannotated	unannotated	Caudovirales	Podoviridae	unassigned	0.5272887634757368
NODE_1817_length_3052_1	NODE_1817_length_3052	unannotated	NON	unannotated	unannotated	Caudovirales	Siphoviridae	unassigned	0.0
NODE_1817_length_3052_2	NODE_1817_length_3052	unannotated	NON	unannotated	unannotated	Caudovirales	Siphoviridae	unassigned	0.9126151675541601
NODE_1817_length_3052_3	NODE_1817_length_3052	unannotated	NON	unannotated	unannotated	Caudovirales	Siphoviridae	unassigned	1.2373493989537998
NODE_1817_length_3052_4	NODE_1817_length_3052	unannotated	NON	unannotated	unannotated	Caudovirales	Siphoviridae	unassigned	0.8403664667894556
NODE_1817_length_3052_5	NODE_1817_length_3052	unannotated	NON	unannotated	unannotated	Caudovirales	Siphoviridae	unassigned	0.0
NODE_1817_length_3052_6	NODE_1817_length_3052	unannotated	NON	unannotated	unannotated	Caudovirales	Siphoviridae	unassigned	0.0
NODE_1817_length_3052_7	NODE_1817_length_3052	unannotated	NON	unannotated	unannotated	Caudovirales	Siphoviridae	unassigned	0.0
NODE_1817_length_3052_8	NODE_1817_length_3052	unannotated	NON	unannotated	VOG00523	Caudovirales	Siphoviridae	unassigned	0.8248995993025332
NODE_2362_length_2567_1	NODE_2362_length_2567	unannotated	NON	unannotated	unannotated	unknown	unknown	unknown	0.0
NODE_2362_length_2567_2	NODE_2362_length_2567	unannotated	NON	unannotated	unannotated	unknown	unknown	unknown	0.0
NODE_2362_length_2567_3	NODE_2362_length_2567	unannotated	NON	unannotated	unannotated	unknown	unknown	unknown	0.0
NODE_2362_length_2567_4	NODE_2362_length_2567	unannotated	NON	unannotated	VOG01202	unknown	unknown	unknown	0.4604747763229894
NODE_2362_length_2567_5	NODE_2362_length_2567	unannotated	NON	PF00078.27	VOG01202	unknown	unknown	unknown	0.0
NODE_6129_length_1387_1	NODE_6129_length_1387	unannotated	NON	unannotated	unannotated	Caudovirales	Siphoviridae	unassigned	0.0
NODE_6129_length_1387_2	NODE_6129_length_1387	unannotated	NON	unannotated	unannotated	Caudovirales	Siphoviridae	unassigned	0.7817362481762378
NODE_6129_length_1387_3	NODE_6129_length_1387	unannotated	NON	PF09643.10	VOG09910	Caudovirales	Siphoviridae	unassigned	0.0
NODE_6129_length_1387_4	NODE_6129_length_1387	unannotated	NON	unannotated	unannotated	Caudovirales	Siphoviridae	unassigned	0.0
NODE_6129_length_1387_5	NODE_6129_length_1387	unannotated	NON	unannotated	unannotated	Caudovirales	Siphoviridae	unassigned	0.0
NODE_6961_length_1274_1	NODE_6961_length_1274	K13522	AMG	unannotated	VOG01675	Caudovirales	Siphoviridae	unassigned	2.2042399128903756
NODE_6961_length_1274_2	NODE_6961_length_1274	unannotated	NON	unannotated	VOG00552	Caudovirales	Siphoviridae	unassigned	0.8099917752187523
NODE_6961_length_1274_3	NODE_6961_length_1274	unannotated	NON	unannotated	VOG01093	Caudovirales	Siphoviridae	unassigned	0.0
NODE_6961_length_1274_4	NODE_6961_length_1274	unannotated	NON	unannotated	unannotated	Caudovirales	Siphoviridae	unassigned	1.5107711762507068
NODE_6961_length_1274_5	NODE_6961_length_1274	K13522	AMG	PF00293.28	VOG01675	Caudovirales	Siphoviridae	unassigned	1.2113390512280442
NODE_1450_length_3483_1	NODE_1450_length_3483	K02335	NON	unannotated	VOG00029	Caudovirales	Myoviridae	unassigned	1.3331592674280317
NODE_1450_length_3483_2	NODE_1450_length_3483	unannotated	NON	unannotated	unannotated	Caudovirales	Myoviridae	unassigned	0.0
NODE_1450_length_3483_3	NODE_1450_length_3483	unannotated	NON	PF14216.6	VOG00493	Caudovirales	Myoviridae	unassigned	0.0
NODE_1450_length_3483_4	NODE_1450_length_3483	unannotated	NON	unannotated	unannotated	Caudovirales	Myoviridae	unassigned	0.0
NODE_1450_length_3483_5	NODE_1450_length_3483	K01144	NON	PF13604.6	VOG00084	Caudovirales	Myoviridae	unassigned	0.409934861848515
NODE_1450_length_3483_6	NODE_1450_length_3483	unannotated	NON	unannotated	unannotated	Caudovirales	Myoviridae	unassigned	0.0
NODE_1450_length_3483_7	NODE_1450_length_3483	unannotated	NON	unannotated	unannotated	Caudovirales	Myoviridae	unassigned	0.0
NODE_1450_length_3483_8	NODE_1450_length_3483	unannotated	NON	unannotated	unannotated	Caudovirales	Myoviridae	unassigned	0.0
NODE_2952_length_2231_1	NODE_2952_length_2231	unannotated	NON	unannotated	unannotated	unknown	unknown	unknown	0.0
NODE_2952_length_2231_2	NODE_2952_length_2231	unannotated	NON	unannotated	unannotated	unknown	unknown	unknown	0.829991572137734
NODE_2952_length_2231_3	NODE_2952_length_2231	unannotated	NON	unannotated	unannotated	unknown	unknown	unknown	1.4615068987642708
NODE_2952_length_2231_4	NODE_2952_length_2231	unannotated	NON	unannotated	unannotated	unknown	unknown	unknown	1.7691925616620119
NODE_2952_length_2231_5	NODE_2952_length_2231	unannotated	NON	unannotated	unannotated	unknown	unknown	unknown	0.0
NODE_2952_length_2231_6	NODE_2952_length_2231	unannotated	NON	unannotated	unannotated	unknown	unknown	unknown	1.2527201989408034
NODE_2952_length_2231_7	NODE_2952_length_2231	unannotated	NON	unannotated	VOG00451	unknown	unknown	unknown	3.829518076508912
NODE_2812_length_2305_1	NODE_2812_length_2305	unannotated	NON	unannotated	unannotated	Caudovirales	Siphoviridae	unassigned	2.037252040701711
NODE_2812_length_2305_2	NODE_2812_length_2305	unannotated	NON	unannotated	unannotated	Caudovirales	Siphoviridae	unassigned	0.0
NODE_2812_length_2305_3	NODE_2812_length_2305	unannotated	NON	unannotated	VOG19807	Caudovirales	Siphoviridae	unassigned	3.2714996274042067
NODE_2812_length_2305_4	NODE_2812_length_2305	unannotated	NON	unannotated	unannotated	Caudovirales	Siphoviridae	unassigned	0.0
NODE_1062_length_4256_1	NODE_1062_length_4256	unannotated	NON	unannotated	unannotated	unknown	unknown	unknown	0.7469924149239606
NODE_1062_length_4256_2	NODE_1062_length_4256	unannotated	NON	unannotated	unannotated	unknown	unknown	unknown	0.0
NODE_1062_length_4256_3	NODE_1062_length_4256	unannotated	NON	unannotated	VOG00236	unknown	unknown	unknown	2.4834048622801856
NODE_1062_length_4256_4	NODE_1062_length_4256	unannotated	NON	unannotated	unannotated	unknown	unknown	unknown	3.1637325808544214
NODE_1062_length_4256_5	NODE_1062_length_4256	unannotated	NON	unannotated	unannotated	unknown	unknown	unknown	3.4719365764071406
NODE_959_length_4514_1	NODE_959_length_4514	unannotated	NON	unannotated	unannotated	unknown	unknown	unknown	2.3361538845112277
NODE_959_length_4514_2	NODE_959_length_4514	unannotated	NON	unannotated	VOG01489	unknown	unknown	unknown	2.0685943797894293
NODE_959_length_4514_3	NODE_959_length_4514	unannotated	NON	unannotated	unannotated	unknown	unknown	unknown	1.6006980319799156
NODE_959_length_4514_4	NODE_959_length_4514	unannotated	NON	unannotated	unannotated	unknown	unknown	unknown	3.7349620746198027
NODE_959_length_4514_5	NODE_959_length_4514	unannotated	NON	unannotated	unannotated	unknown	unknown	unknown	4.802094095939746
NODE_959_length_4514_6	NODE_959_length_4514	unannotated	NON	unannotated	unannotated	unknown	unknown	unknown	3.154454772699423
NODE_959_length_4514_7	NODE_959_length_4514	unannotated	NON	unannotated	unannotated	unknown	unknown	unknown	0.0
NODE_602_length_5937_1	NODE_602_length_5937	unannotated	NON	unannotated	unannotated	unknown	unknown	unknown	0.0
NODE_602_length_5937_2	NODE_602_length_5937	unannotated	NON	unannotated	unannotated	unknown	unknown	unknown	0.0
NODE_602_length_5937_3	NODE_602_length_5937	unannotated	NON	unannotated	unannotated	unknown	unknown	unknown	0.4802094095939747
NODE_602_length_5937_4	NODE_602_length_5937	unannotated	NON	unannotated	VOG01402	unknown	unknown	unknown	1.1330783821880301
NODE_602_length_5937_5	NODE_602_length_5937	unannotated	NON	unannotated	unannotated	unknown	unknown	unknown	0.0
NODE_602_length_5937_6	NODE_602_length_5937	unannotated	NON	unannotated	unannotated	unknown	unknown	unknown	1.741692159149131
NODE_602_length_5937_7	NODE_602_length_5937	unannotated	NON	PF05063.14	VOG03076	unknown	unknown	unknown	1.748739468463607
NODE_602_length_5937_8	NODE_602_length_5937	unannotated	NON	unannotated	unannotated	unknown	unknown	unknown	0.0
NODE_602_length_5937_9	NODE_602_length_5937	unannotated	NON	unannotated	unannotated	unknown	unknown	unknown	3.6340171536841326
NODE_602_length_5937_10	NODE_602_length_5937	unannotated	NON	unannotated	unannotated	unknown	unknown	unknown	0.0
NODE_602_length_5937_11	NODE_602_length_5937	unannotated	NON	unannotated	unannotated	unknown	unknown	unknown	0.5697399774843768
NODE_602_length_5937_12	NODE_602_length_5937	unannotated	NON	unannotated	unannotated	unknown	unknown	unknown	1.1021199564451878
NODE_602_length_5937_13	NODE_602_length_5937	unannotated	NON	unannotated	unannotated	unknown	unknown	unknown	0.700305388991213
NODE_1091_length_4183_1	NODE_1091_length_4183	unannotated	NON	unannotated	unannotated	unknown	unknown	unknown	0.0
NODE_1091_length_4183_2	NODE_1091_length_4183	unannotated	NON	unannotated	VOG00106	unknown	unknown	unknown	0.0
NODE_1091_length_4183_3	NODE_1091_length_4183	unannotated	NON	unannotated	unannotated	unknown	unknown	unknown	3.1217593459508803
NODE_1091_length_4183_4	NODE_1091_length_4183	unannotated	NON	unannotated	unannotated	unknown	unknown	unknown	0.0
NODE_1091_length_4183_5	NODE_1091_length_4183	unannotated	NON	unannotated	unannotated	unknown	unknown	unknown	4.5154019111075225
NODE_1091_length_4183_6	NODE_1091_length_4183	unannotated	NON	unannotated	unannotated	unknown	unknown	unknown	0.0
NODE_1091_length_4183_7	NODE_1091_length_4183	unannotated	NON	unannotated	unannotated	unknown	unknown	unknown	0.0
NODE_1091_length_4183_8	NODE_1091_length_4183	unannotated	NON	unannotated	unannotated	unknown	unknown	unknown	0.0
NODE_1091_length_4183_9	NODE_1091_length_4183	unannotated	NON	unannotated	unannotated	unknown	unknown	unknown	0.0
NODE_8809_length_1098_1	NODE_8809_length_1098	unannotated	NON	unannotated	VOG00072	unknown	unknown	unknown	1.3861714916114731
NODE_8809_length_1098_2	NODE_8809_length_1098	unannotated	NON	unannotated	unannotated	unknown	unknown	unknown	0.0
NODE_8809_length_1098_3	NODE_8809_length_1098	unannotated	NON	unannotated	unannotated	unknown	unknown	unknown	3.1513742504604587
NODE_8809_length_1098_4	NODE_8809_length_1098	unannotated	NON	unannotated	unannotated	unknown	unknown	unknown	0.0
NODE_291_length_8417_1	NODE_291_length_8417	unannotated	NON	unannotated	unannotated	unknown	unknown	unknown	614.2449522894559
NODE_291_length_8417_2	NODE_291_length_8417	unannotated	NON	PF09250.11	VOG10365	unknown	unknown	unknown	585.9417448680491
NODE_291_length_8417_3	NODE_291_length_8417	unannotated	NON	unannotated	unannotated	unknown	unknown	unknown	250.5820010063104
NODE_291_length_8417_4	NODE_291_length_8417	unannotated	NON	unannotated	unannotated	unknown	unknown	unknown	597.5100002071546
NODE_291_length_8417_5	NODE_291_length_8417	unannotated	NON	unannotated	unannotated	unknown	unknown	unknown	478.5145528542312
NODE_291_length_8417_6	NODE_291_length_8417	unannotated	NON	unannotated	unannotated	unknown	unknown	unknown	582.1447706305138
NODE_291_length_8417_7	NODE_291_length_8417	K04763	NON	PF00589.22	VOG00041	unknown	unknown	unknown	1053.1036816230087
NODE_291_length_8417_8	NODE_291_length_8417	unannotated	NON	unannotated	unannotated	unknown	unknown	unknown	860.071611527967
NODE_291_length_8417_9	NODE_291_length_8417	unannotated	NON	unannotated	unannotated	unknown	unknown	unknown	35.383851233240236
NODE_291_length_8417_10	NODE_291_length_8417	unannotated	NON	unannotated	unannotated	unknown	unknown	unknown	864.569021032992
NODE_291_length_8417_11	NODE_291_length_8417	unannotated	NON	unannotated	unannotated	unknown	unknown	unknown	933.01174556722
NODE_291_length_8417_12	NODE_291_length_8417	unannotated	NON	unannotated	unannotated	unknown	unknown	unknown	536.5539803196676
NODE_291_length_8417_13	NODE_291_length_8417	K06919	NON	unannotated	VOG00724	unknown	unknown	unknown	1269.4990573629802
NODE_471_length_6723_1	NODE_471_length_6723	unannotated	NON	unannotated	unannotated	unknown	unknown	unknown	1.1112283858372967
NODE_471_length_6723_2	NODE_471_length_6723	unannotated	NON	PF13392.6	VOG00012	unknown	unknown	unknown	7.233534144516834
NODE_471_length_6723_3	NODE_471_length_6723	unannotated	NON	unannotated	unannotated	unknown	unknown	unknown	5.081285613145546
NODE_471_length_6723_4	NODE_471_length_6723	unannotated	NON	unannotated	unannotated	unknown	unknown	unknown	3.0593546003711696
NODE_4000_length_1814_1	NODE_4000_length_1814	unannotated	NON	unannotated	unannotated	unknown	unknown	unknown	1.8469592676691333
NODE_4000_length_1814_2	NODE_4000_length_1814	unannotated	NON	unannotated	unannotated	unknown	unknown	unknown	1.8088605563181108
NODE_4000_length_1814_3	NODE_4000_length_1814	unannotated	NON	unannotated	VOG00377	unknown	unknown	unknown	1.120488622385941
NODE_4000_length_1814_4	NODE_4000_length_1814	unannotated	NON	unannotated	unannotated	unknown	unknown	unknown	0.0
NODE_862_length_4840_1	NODE_862_length_4840	unannotated	NON	unannotated	unannotated	unknown	unknown	unknown	0.0
NODE_862_length_4840_2	NODE_862_length_4840	unannotated	NON	unannotated	unannotated	unknown	unknown	unknown	0.0
NODE_862_length_4840_3	NODE_862_length_4840	unannotated	NON	unannotated	unannotated	unknown	unknown	unknown	0.4365540087217952
NODE_862_length_4840_4	NODE_862_length_4840	unannotated	NON	unannotated	unannotated	unknown	unknown	unknown	0.0
NODE_862_length_4840_5	NODE_862_length_4840	unannotated	NON	PF04266.14	VOG15041	unknown	unknown	unknown	1.0671320213199436
NODE_862_length_4840_6	NODE_862_length_4840	unannotated	NON	unannotated	unannotated	unknown	unknown	unknown	0.0
NODE_862_length_4840_7	NODE_862_length_4840	unannotated	NON	unannotated	unannotated	unknown	unknown	unknown	0.0
NODE_862_length_4840_8	NODE_862_length_4840	unannotated	NON	unannotated	unannotated	unknown	unknown	unknown	2.260926597099228
NODE_1306_length_3719_1	NODE_1306_length_3719	unannotated	NON	unannotated	VOG02322	Caudovirales	Siphoviridae	unassigned	0.8510040170019804
NODE_1306_length_3719_2	NODE_1306_length_3719	unannotated	NON	unannotated	VOG02771	Caudovirales	Siphoviridae	unassigned	2.860822014602402
NODE_1306_length_3719_3	NODE_1306_length_3719	unannotated	NON	unannotated	unannotated	Caudovirales	Siphoviridae	unassigned	4.201832333947278
NODE_1306_length_3719_4	NODE_1306_length_3719	K02314	NON	PF03796.15	VOG00557	Caudovirales	Siphoviridae	unassigned	0.6591109543446712
NODE_1306_length_3719_5	NODE_1306_length_3719	unannotated	NON	unannotated	VOG00672	Caudovirales	Siphoviridae	unassigned	1.2195794529370785
NODE_1332_length_3670_1	NODE_1332_length_3670	unannotated	NON	unannotated	unannotated	Caudovirales	Siphoviridae	unassigned	4.304316049409407
NODE_1332_length_3670_2	NODE_1332_length_3670	unannotated	NON	unannotated	unannotated	Caudovirales	Siphoviridae	unassigned	0.0
NODE_1332_length_3670_3	NODE_1332_length_3670	unannotated	NON	unannotated	unannotated	Caudovirales	Siphoviridae	unassigned	3.171194214299833
NODE_1332_length_3670_4	NODE_1332_length_3670	unannotated	NON	unannotated	unannotated	Caudovirales	Siphoviridae	unassigned	0.0
NODE_1332_length_3670_5	NODE_1332_length_3670	unannotated	NON	unannotated	unannotated	Caudovirales	Siphoviridae	unassigned	5.0739107428797325
NODE_1332_length_3670_6	NODE_1332_length_3670	K06400	NON	PF00239.21	VOG00520	Caudovirales	Siphoviridae	unassigned	1.189899422002769
NODE_1332_length_3670_7	NODE_1332_length_3670	unannotated	NON	unannotated	unannotated	Caudovirales	Siphoviridae	unassigned	0.8619143249122623
NODE_2356_length_2570_1	NODE_2356_length_2570	unannotated	NON	unannotated	VOG00198	Caudovirales	Siphoviridae	unassigned	0.6756715310869995
NODE_2356_length_2570_2	NODE_2356_length_2570	K03497	NON	PF02195.18	VOG00153	Caudovirales	Siphoviridae	unassigned	1.7691925616620119
NODE_2356_length_2570_3	NODE_2356_length_2570	unannotated	NON	unannotated	unannotated	Caudovirales	Siphoviridae	unassigned	3.0102679407383484
NODE_2356_length_2570_4	NODE_2356_length_2570	unannotated	NON	unannotated	unannotated	Caudovirales	Siphoviridae	unassigned	2.801221555964852
NODE_1576_length_3330_1	NODE_1576_length_3330	unannotated	NON	unannotated	unannotated	Caudovirales	Siphoviridae	unassigned	0.0
NODE_1576_length_3330_2	NODE_1576_length_3330	unannotated	NON	unannotated	unannotated	Caudovirales	Siphoviridae	unassigned	0.5649522465811466
NODE_1576_length_3330_3	NODE_1576_length_3330	unannotated	NON	unannotated	VOG01463	Caudovirales	Siphoviridae	unassigned	4.680522093510892
NODE_1576_length_3330_4	NODE_1576_length_3330	K00571	NON	PF01555.18	VOG00102	Caudovirales	Siphoviridae	unassigned	3.4438180376227137
NODE_1576_length_3330_5	NODE_1576_length_3330	unannotated	NON	unannotated	unannotated	Caudovirales	Siphoviridae	unassigned	0.0
NODE_1576_length_3330_6	NODE_1576_length_3330	unannotated	NON	unannotated	unannotated	Caudovirales	Siphoviridae	unassigned	9.085042884210331
NODE_369_length_7640_1	NODE_369_length_7640	unannotated	NON	unannotated	unannotated	unknown	unknown	unknown	0.0
NODE_369_length_7640_2	NODE_369_length_7640	unannotated	NON	unannotated	unannotated	unknown	unknown	unknown	1.7691925616620119
NODE_369_length_7640_3	NODE_369_length_7640	unannotated	NON	unannotated	unannotated	unknown	unknown	unknown	3.8860877076969045
NODE_369_length_7640_4	NODE_369_length_7640	K06400	NON	PF00239.21	VOG00520	unknown	unknown	unknown	0.0
NODE_369_length_7640_5	NODE_369_length_7640	unannotated	NON	unannotated	unannotated	unknown	unknown	unknown	0.0
NODE_369_length_7640_6	NODE_369_length_7640	unannotated	NON	unannotated	unannotated	unknown	unknown	unknown	0.0
NODE_369_length_7640_7	NODE_369_length_7640	unannotated	NON	unannotated	unannotated	unknown	unknown	unknown	0.0
NODE_369_length_7640_8	NODE_369_length_7640	unannotated	NON	unannotated	unannotated	unknown	unknown	unknown	0.0
NODE_369_length_7640_9	NODE_369_length_7640	unannotated	NON	unannotated	unannotated	unknown	unknown	unknown	0.0
NODE_369_length_7640_10	NODE_369_length_7640	unannotated	NON	unannotated	unannotated	unknown	unknown	unknown	0.0
NODE_369_length_7640_11	NODE_369_length_7640	unannotated	NON	unannotated	unannotated	unknown	unknown	unknown	0.0
NODE_369_length_7640_12	NODE_369_length_7640	unannotated	NON	unannotated	unannotated	unknown	unknown	unknown	3.9336302700783032
NODE_369_length_7640_13	NODE_369_length_7640	unannotated	NON	unannotated	unannotated	unknown	unknown	unknown	5.602443111929704
NODE_369_length_7640_14	NODE_369_length_7640	unannotated	NON	unannotated	unannotated	unknown	unknown	unknown	4.568982732059177
NODE_369_length_7640_15	NODE_369_length_7640	unannotated	NON	unannotated	unannotated	unknown	unknown	unknown	1.8805403452631175
NODE_369_length_7640_16	NODE_369_length_7640	unannotated	NON	unannotated	unannotated	unknown	unknown	unknown	2.0878669982346723
NODE_369_length_7640_17	NODE_369_length_7640	unannotated	NON	unannotated	unannotated	unknown	unknown	unknown	0.0
NODE_369_length_7640_18	NODE_369_length_7640	unannotated	NON	unannotated	unannotated	unknown	unknown	unknown	2.401047047969873
NODE_369_length_7640_19	NODE_369_length_7640	unannotated	NON	unannotated	unannotated	unknown	unknown	unknown	10.163802306996882
NODE_369_length_7640_20	NODE_369_length_7640	unannotated	NON	unannotated	unannotated	unknown	unknown	unknown	0.0
NODE_168_length_10542_1	NODE_168_length_10542	unannotated	NON	unannotated	unannotated	Caudovirales	Siphoviridae	unassigned	2.379798844005538
NODE_168_length_10542_2	NODE_168_length_10542	unannotated	NON	unannotated	unannotated	Caudovirales	Siphoviridae	unassigned	8.16804790150499
NODE_168_length_10542_3	NODE_168_length_10542	unannotated	NON	unannotated	unannotated	Caudovirales	Siphoviridae	unassigned	0.0
NODE_168_length_10542_4	NODE_168_length_10542	unannotated	NON	unannotated	unannotated	Caudovirales	Siphoviridae	unassigned	4.481954489543764
NODE_168_length_10542_5	NODE_168_length_10542	unannotated	NON	unannotated	VOG14753	Caudovirales	Siphoviridae	unassigned	4.494439042439429
NODE_168_length_10542_6	NODE_168_length_10542	unannotated	NON	unannotated	unannotated	Caudovirales	Siphoviridae	unassigned	0.0
NODE_168_length_10542_7	NODE_168_length_10542	unannotated	NON	unannotated	unannotated	Caudovirales	Siphoviridae	unassigned	5.378345387452517
NODE_168_length_10542_8	NODE_168_length_10542	K06919	NON	unannotated	VOG00724	Caudovirales	Siphoviridae	unassigned	11.204886223859408
NODE_168_length_10542_9	NODE_168_length_10542	unannotated	NON	unannotated	unannotated	Caudovirales	Siphoviridae	unassigned	1.63973944739406
NODE_168_length_10542_10	NODE_168_length_10542	unannotated	NON	unannotated	unannotated	Caudovirales	Siphoviridae	unassigned	0.0
NODE_168_length_10542_11	NODE_168_length_10542	unannotated	NON	unannotated	unannotated	Caudovirales	Siphoviridae	unassigned	10.723694790932932
NODE_168_length_10542_12	NODE_168_length_10542	unannotated	NON	unannotated	unannotated	Caudovirales	Siphoviridae	unassigned	1.6006980319799156
NODE_168_length_10542_13	NODE_168_length_10542	unannotated	NON	unannotated	unannotated	Caudovirales	Siphoviridae	unassigned	6.111756122105132
NODE_168_length_10542_14	NODE_168_length_10542	unannotated	NON	unannotated	unannotated	Caudovirales	Siphoviridae	unassigned	6.182006192474156
NODE_168_length_10542_15	NODE_168_length_10542	unannotated	NON	unannotated	unannotated	Caudovirales	Siphoviridae	unassigned	21.564120657238863
NODE_168_length_10542_16	NODE_168_length_10542	unannotated	NON	PF13385.6	unannotated	Caudovirales	Siphoviridae	unassigned	37.55416412377852
NODE_168_length_10542_17	NODE_168_length_10542	unannotated	NON	unannotated	unannotated	Caudovirales	Siphoviridae	unassigned	4.583817091578849
NODE_168_length_10542_18	NODE_168_length_10542	unannotated	NON	unannotated	unannotated	Caudovirales	Siphoviridae	unassigned	7.228958854102844
NODE_168_length_10542_19	NODE_168_length_10542	unannotated	NON	unannotated	unannotated	Caudovirales	Siphoviridae	unassigned	0.0
NODE_168_length_10542_20	NODE_168_length_10542	unannotated	NON	unannotated	unannotated	Caudovirales	Siphoviridae	unassigned	11.204886223859408
NODE_1043_length_4295_1	NODE_1043_length_4295	unannotated	NON	unannotated	unannotated	Caudovirales	Siphoviridae	unassigned	0.0
NODE_1043_length_4295_2	NODE_1043_length_4295	unannotated	NON	unannotated	unannotated	Caudovirales	Siphoviridae	unassigned	0.0
NODE_1043_length_4295_3	NODE_1043_length_4295	unannotated	NON	unannotated	unannotated	Caudovirales	Siphoviridae	unassigned	2.240977244771882
NODE_1043_length_4295_4	NODE_1043_length_4295	unannotated	NON	unannotated	unannotated	Caudovirales	Siphoviridae	unassigned	0.0
NODE_1043_length_4295_5	NODE_1043_length_4295	unannotated	NON	unannotated	unannotated	Caudovirales	Siphoviridae	unassigned	0.0
NODE_1043_length_4295_6	NODE_1043_length_4295	K02316	NON	unannotated	VOG10439	Caudovirales	Siphoviridae	unassigned	3.422583428378874
NODE_1043_length_4295_7	NODE_1043_length_4295	K06919	NON	unannotated	VOG00724	Caudovirales	Siphoviridae	unassigned	7.699062926823643
NODE_1043_length_4295_8	NODE_1043_length_4295	unannotated	NON	unannotated	unannotated	Caudovirales	Siphoviridae	unassigned	4.001745079949789
NODE_1043_length_4295_9	NODE_1043_length_4295	unannotated	NON	unannotated	unannotated	Caudovirales	Siphoviridae	unassigned	0.0
NODE_2143_length_2730_1	NODE_2143_length_2730	unannotated	NON	unannotated	unannotated	Caudovirales	Siphoviridae	unassigned	0.0
NODE_2143_length_2730_2	NODE_2143_length_2730	unannotated	NON	unannotated	unannotated	Caudovirales	Siphoviridae	unassigned	0.0
NODE_2143_length_2730_3	NODE_2143_length_2730	unannotated	NON	unannotated	unannotated	Caudovirales	Siphoviridae	unassigned	0.0
NODE_2143_length_2730_4	NODE_2143_length_2730	unannotated	NON	unannotated	unannotated	Caudovirales	Siphoviridae	unassigned	2.9879696596958425
NODE_2143_length_2730_5	NODE_2143_length_2730	unannotated	NON	unannotated	unannotated	Caudovirales	Siphoviridae	unassigned	2.955134828270613
NODE_2143_length_2730_6	NODE_2143_length_2730	K06400	NON	PF00239.21	VOG00520	Caudovirales	Siphoviridae	unassigned	1.2059070375454073
NODE_2143_length_2730_7	NODE_2143_length_2730	unannotated	NON	unannotated	unannotated	Caudovirales	Siphoviridae	unassigned	0.0
NODE_702_length_5463_1	NODE_702_length_5463	unannotated	NON	unannotated	unannotated	Caudovirales	Siphoviridae	unassigned	1.8418991052919576
NODE_702_length_5463_2	NODE_702_length_5463	unannotated	NON	unannotated	unannotated	Caudovirales	Siphoviridae	unassigned	1.0902051461052398
NODE_702_length_5463_3	NODE_702_length_5463	unannotated	NON	PF07867.11	VOG04172	Caudovirales	Siphoviridae	unassigned	0.0
NODE_702_length_5463_4	NODE_702_length_5463	unannotated	NON	unannotated	VOG17229	Caudovirales	Siphoviridae	unassigned	0.0
NODE_702_length_5463_5	NODE_702_length_5463	unannotated	NON	unannotated	unannotated	Caudovirales	Siphoviridae	unassigned	3.126944992704951
NODE_702_length_5463_6	NODE_702_length_5463	unannotated	NON	unannotated	unannotated	Caudovirales	Siphoviridae	unassigned	2.505440397881607
NODE_702_length_5463_7	NODE_702_length_5463	unannotated	NON	unannotated	VOG12628	Caudovirales	Siphoviridae	unassigned	0.0
NODE_702_length_5463_8	NODE_702_length_5463	unannotated	NON	PF03837.14	VOG10469	Caudovirales	Siphoviridae	unassigned	2.0685943797894293
NODE_702_length_5463_9	NODE_702_length_5463	unannotated	NON	PF09588.10	VOG01132	Caudovirales	Siphoviridae	unassigned	2.21635112120296
NODE_5641_length_1463_1	NODE_5641_length_1463	unannotated	NON	unannotated	unannotated	unknown	unknown	unknown	2.96599929455102
NODE_5641_length_1463_2	NODE_5641_length_1463	unannotated	NON	PF04448.12	VOG00088	unknown	unknown	unknown	4.099348618485149
NODE_5641_length_1463_3	NODE_5641_length_1463	unannotated	NON	unannotated	unannotated	unknown	unknown	unknown	0.0
NODE_5641_length_1463_4	NODE_5641_length_1463	unannotated	NON	unannotated	unannotated	unknown	unknown	unknown	2.8695440329396047
NODE_5641_length_1463_5	NODE_5641_length_1463	unannotated	NON	unannotated	unannotated	unknown	unknown	unknown	3.9881798423906374
NODE_551_length_6227_1	NODE_551_length_6227	unannotated	NON	unannotated	unannotated	Caudovirales	Podoviridae	unassigned	0.0
NODE_551_length_6227_2	NODE_551_length_6227	unannotated	NON	unannotated	unannotated	Caudovirales	Podoviridae	unassigned	0.0
NODE_551_length_6227_3	NODE_551_length_6227	unannotated	NON	unannotated	VOG00620	Caudovirales	Podoviridae	unassigned	2.7245177893721673
NODE_551_length_6227_4	NODE_551_length_6227	unannotated	NON	unannotated	VOG00670	Caudovirales	Podoviridae	unassigned	3.9852430383829853
NODE_551_length_6227_5	NODE_551_length_6227	unannotated	NON	unannotated	VOG00559	Caudovirales	Podoviridae	unassigned	1.5756871252302294
NODE_551_length_6227_6	NODE_551_length_6227	unannotated	NON	unannotated	unannotated	Caudovirales	Podoviridae	unassigned	0.0
NODE_551_length_6227_7	NODE_551_length_6227	unannotated	NON	unannotated	VOG03061	Caudovirales	Podoviridae	unassigned	1.5952719369562547
NODE_551_length_6227_8	NODE_551_length_6227	unannotated	NON	unannotated	unannotated	Caudovirales	Podoviridae	unassigned	0.0
NODE_380_length_7507_1	NODE_380_length_7507	unannotated	NON	unannotated	unannotated	Caudovirales	ambiguous	ambiguous	0.0
NODE_380_length_7507_2	NODE_380_length_7507	unannotated	NON	unannotated	VOG00542	Caudovirales	ambiguous	ambiguous	2.671363603039329
NODE_380_length_7507_3	NODE_380_length_7507	unannotated	NON	unannotated	unannotated	Caudovirales	ambiguous	ambiguous	4.0191439716017445
NODE_380_length_7507_4	NODE_380_length_7507	unannotated	NON	unannotated	unannotated	Caudovirales	ambiguous	ambiguous	10.843438281154267
NODE_380_length_7507_5	NODE_380_length_7507	unannotated	NON	unannotated	VOG22604	Caudovirales	ambiguous	ambiguous	6.722931734315645
NODE_380_length_7507_6	NODE_380_length_7507	unannotated	NON	unannotated	unannotated	Caudovirales	ambiguous	ambiguous	13.44586346863129
NODE_380_length_7507_7	NODE_380_length_7507	unannotated	NON	unannotated	unannotated	Caudovirales	ambiguous	ambiguous	10.08439760147347
NODE_380_length_7507_8	NODE_380_length_7507	unannotated	NON	unannotated	unannotated	Caudovirales	ambiguous	ambiguous	12.805584255839324
NODE_380_length_7507_9	NODE_380_length_7507	unannotated	NON	unannotated	unannotated	Caudovirales	ambiguous	ambiguous	11.905191612850622
NODE_380_length_7507_10	NODE_380_length_7507	unannotated	NON	unannotated	unannotated	Caudovirales	ambiguous	ambiguous	6.722931734315645
NODE_380_length_7507_11	NODE_380_length_7507	unannotated	NON	unannotated	unannotated	Caudovirales	ambiguous	ambiguous	1.244987358206601
NODE_380_length_7507_12	NODE_380_length_7507	unannotated	NON	unannotated	unannotated	Caudovirales	ambiguous	ambiguous	2.667830053299859
NODE_380_length_7507_13	NODE_380_length_7507	unannotated	NON	unannotated	unannotated	Caudovirales	ambiguous	ambiguous	1.0587294069788418
NODE_380_length_7507_14	NODE_380_length_7507	unannotated	NON	unannotated	unannotated	Caudovirales	ambiguous	ambiguous	0.0
NODE_380_length_7507_15	NODE_380_length_7507	unannotated	NON	unannotated	unannotated	Caudovirales	ambiguous	ambiguous	0.38416752767517975
NODE_380_length_7507_16	NODE_380_length_7507	unannotated	NON	unannotated	unannotated	Caudovirales	ambiguous	ambiguous	0.0
NODE_380_length_7507_17	NODE_380_length_7507	unannotated	NON	unannotated	unannotated	Caudovirales	ambiguous	ambiguous	1.430411007301201
NODE_380_length_7507_18	NODE_380_length_7507	unannotated	NON	unannotated	unannotated	Caudovirales	ambiguous	ambiguous	1.5164507671388672
NODE_380_length_7507_19	NODE_380_length_7507	unannotated	NON	unannotated	VOG03302	Caudovirales	ambiguous	ambiguous	0.0
NODE_1045_length_4290_1	NODE_1045_length_4290	unannotated	NON	unannotated	unannotated	unknown	unknown	unknown	1.5855971071499164
NODE_1045_length_4290_2	NODE_1045_length_4290	unannotated	NON	unannotated	VOG02386	unknown	unknown	unknown	1.2298045855455448
NODE_1045_length_4290_3	NODE_1045_length_4290	unannotated	NON	unannotated	unannotated	unknown	unknown	unknown	1.2223512244210264
NODE_1045_length_4290_4	NODE_1045_length_4290	unannotated	NON	unannotated	unannotated	unknown	unknown	unknown	1.6372436491484066
NODE_4380_length_1716_1	NODE_4380_length_1716	unannotated	NON	unannotated	unannotated	unknown	unknown	unknown	1.0504580834868196
NODE_4380_length_1716_2	NODE_4380_length_1716	unannotated	NON	unannotated	unannotated	unknown	unknown	unknown	2.6891726937262583
NODE_4380_length_1716_3	NODE_4380_length_1716	unannotated	NON	unannotated	VOG04924	unknown	unknown	unknown	0.0
NODE_4380_length_1716_4	NODE_4380_length_1716	K01446	NON	PF01510.25	VOG00699	unknown	unknown	unknown	1.1934198344939015
NODE_4380_length_1716_5	NODE_4380_length_1716	unannotated	NON	unannotated	unannotated	unknown	unknown	unknown	0.0
NODE_578_length_6039_1	NODE_578_length_6039	unannotated	NON	unannotated	VOG20626	Caudovirales	Podoviridae	unassigned	2.8158876374096944
NODE_578_length_6039_2	NODE_578_length_6039	unannotated	NON	unannotated	unannotated	Caudovirales	Podoviridae	unassigned	0.5293647034894209
NODE_578_length_6039_3	NODE_578_length_6039	unannotated	NON	unannotated	unannotated	Caudovirales	Podoviridae	unassigned	3.8416752767517974
NODE_578_length_6039_4	NODE_578_length_6039	unannotated	NON	unannotated	unannotated	Caudovirales	Podoviridae	unassigned	4.049958876093762
NODE_578_length_6039_5	NODE_578_length_6039	unannotated	NON	unannotated	unannotated	Caudovirales	Podoviridae	unassigned	3.9546657260680265
NODE_578_length_6039_6	NODE_578_length_6039	unannotated	NON	unannotated	unannotated	Caudovirales	Podoviridae	unassigned	11.478176131758419
NODE_578_length_6039_7	NODE_578_length_6039	unannotated	NON	unannotated	unannotated	Caudovirales	Podoviridae	unassigned	0.0
NODE_578_length_6039_8	NODE_578_length_6039	unannotated	NON	unannotated	unannotated	Caudovirales	Podoviridae	unassigned	0.0
NODE_578_length_6039_9	NODE_578_length_6039	unannotated	NON	unannotated	unannotated	Caudovirales	Podoviridae	unassigned	2.7723429832229463
NODE_578_length_6039_10	NODE_578_length_6039	unannotated	NON	unannotated	unannotated	Caudovirales	Podoviridae	unassigned	0.0
NODE_578_length_6039_11	NODE_578_length_6039	unannotated	NON	unannotated	unannotated	Caudovirales	Podoviridae	unassigned	0.0
NODE_578_length_6039_12	NODE_578_length_6039	K21528	NON	PF00239.21	VOG00520	Caudovirales	Podoviridae	unassigned	0.6591109543446712
NODE_578_length_6039_13	NODE_578_length_6039	unannotated	NON	unannotated	unannotated	Caudovirales	Podoviridae	unassigned	1.7238286498245246
NODE_578_length_6039_14	NODE_578_length_6039	unannotated	NON	unannotated	unannotated	Caudovirales	Podoviridae	unassigned	0.0
NODE_578_length_6039_15	NODE_578_length_6039	unannotated	NON	unannotated	unannotated	Caudovirales	Podoviridae	unassigned	2.134264042639887
NODE_578_length_6039_16	NODE_578_length_6039	unannotated	NON	unannotated	unannotated	Caudovirales	Podoviridae	unassigned	0.0
NODE_1390_length_3578_1	NODE_1390_length_3578	K02334	NON	PF00476.20	VOG04652	Caudovirales	Siphoviridae	unassigned	1.589882504736808
NODE_1390_length_3578_2	NODE_1390_length_3578	unannotated	NON	unannotated	VOG03545	Caudovirales	Siphoviridae	unassigned	0.0
NODE_1390_length_3578_3	NODE_1390_length_3578	unannotated	NON	PF10991.8	VOG02922	Caudovirales	Siphoviridae	unassigned	2.7819027866133705
NODE_1390_length_3578_4	NODE_1390_length_3578	unannotated	NON	PF10926.8	unannotated	Caudovirales	Siphoviridae	unassigned	3.25303148434628
NODE_64_length_14501_1	NODE_64_length_14501	unannotated	NON	unannotated	unannotated	Caudovirales	Siphoviridae	unassigned	23.955273995837356
NODE_64_length_14501_2	NODE_64_length_14501	unannotated	NON	unannotated	unannotated	Caudovirales	Siphoviridae	unassigned	1.545501548118539
NODE_64_length_14501_3	NODE_64_length_14501	unannotated	NON	unannotated	unannotated	Caudovirales	Siphoviridae	unassigned	52.5184624911127
NODE_64_length_14501_4	NODE_64_length_14501	unannotated	NON	unannotated	unannotated	Caudovirales	Siphoviridae	unassigned	61.23537820653768
NODE_64_length_14501_5	NODE_64_length_14501	unannotated	NON	unannotated	unannotated	Caudovirales	Siphoviridae	unassigned	36.853280271165495
NODE_64_length_14501_6	NODE_64_length_14501	unannotated	NON	unannotated	unannotated	Caudovirales	Siphoviridae	unassigned	39.950968133632905
NODE_64_length_14501_7	NODE_64_length_14501	unannotated	NON	unannotated	unannotated	Caudovirales	Siphoviridae	unassigned	47.75341482591893
NODE_64_length_14501_8	NODE_64_length_14501	unannotated	NON	unannotated	unannotated	Caudovirales	Siphoviridae	unassigned	45.0294725061891
NODE_64_length_14501_9	NODE_64_length_14501	unannotated	NON	unannotated	unannotated	Caudovirales	Siphoviridae	unassigned	3.7349620746198027
NODE_64_length_14501_10	NODE_64_length_14501	unannotated	NON	unannotated	unannotated	Caudovirales	Siphoviridae	unassigned	4.481954489543764
NODE_64_length_14501_11	NODE_64_length_14501	unannotated	NON	unannotated	unannotated	Caudovirales	Siphoviridae	unassigned	17.503490905910557
NODE_64_length_14501_12	NODE_64_length_14501	K01358	NON	PF00574.23	VOG00719	Caudovirales	Siphoviridae	unassigned	4.802094095939746
NODE_64_length_14501_13	NODE_64_length_14501	unannotated	NON	unannotated	unannotated	Caudovirales	Siphoviridae	unassigned	18.644195929864424
NODE_64_length_14501_14	NODE_64_length_14501	unannotated	NON	unannotated	unannotated	Caudovirales	Siphoviridae	unassigned	5.261424835551375
NODE_673_length_5594_1	NODE_673_length_5594	unannotated	NON	unannotated	unannotated	Caudovirales	Siphoviridae	unassigned	0.0
NODE_673_length_5594_2	NODE_673_length_5594	unannotated	NON	unannotated	unannotated	Caudovirales	Siphoviridae	unassigned	1.8674810373099013
NODE_673_length_5594_3	NODE_673_length_5594	unannotated	NON	unannotated	unannotated	Caudovirales	Siphoviridae	unassigned	0.0
NODE_673_length_5594_4	NODE_673_length_5594	K00390	AMG	PF01507.19	VOG00137	Caudovirales	Siphoviridae	unassigned	3.068558053007141
NODE_673_length_5594_5	NODE_673_length_5594	unannotated	NON	unannotated	unannotated	Caudovirales	Siphoviridae	unassigned	2.401047047969873
NODE_673_length_5594_6	NODE_673_length_5594	unannotated	NON	PF08774.11	VOG00451	Caudovirales	Siphoviridae	unassigned	6.722931734315645
NODE_673_length_5594_7	NODE_673_length_5594	K17398	AMG	PF00145.17	VOG01885	Caudovirales	Siphoviridae	unassigned	10.690900617260354
NODE_673_length_5594_8	NODE_673_length_5594	K19789	NON	PF04851.15	VOG00935	Caudovirales	Siphoviridae	unassigned	4.282948788270585
NODE_673_length_5594_9	NODE_673_length_5594	K00571	NON	PF01555.18	VOG00102	Caudovirales	Siphoviridae	unassigned	2.444702448842053
NODE_673_length_5594_10	NODE_673_length_5594	unannotated	NON	unannotated	unannotated	Caudovirales	Siphoviridae	unassigned	0.0
NODE_382_length_7499_1	NODE_382_length_7499	unannotated	NON	unannotated	unannotated	unknown	unknown	unknown	0.0
NODE_382_length_7499_2	NODE_382_length_7499	unannotated	NON	unannotated	unannotated	unknown	unknown	unknown	478.83738270942047
NODE_382_length_7499_3	NODE_382_length_7499	unannotated	NON	unannotated	unannotated	unknown	unknown	unknown	1196.744098076095
NODE_382_length_7499_4	NODE_382_length_7499	K04763	NON	unannotated	VOG00041	unknown	unknown	unknown	1414.5192560565465
NODE_382_length_7499_5	NODE_382_length_7499	unannotated	NON	unannotated	unannotated	unknown	unknown	unknown	1533.9976409429785
NODE_382_length_7499_6	NODE_382_length_7499	unannotated	NON	unannotated	unannotated	unknown	unknown	unknown	988.762886778618
NODE_382_length_7499_7	NODE_382_length_7499	unannotated	NON	unannotated	unannotated	unknown	unknown	unknown	254.91116159280153
NODE_382_length_7499_8	NODE_382_length_7499	unannotated	NON	unannotated	unannotated	unknown	unknown	unknown	492.11860295190525
NODE_382_length_7499_9	NODE_382_length_7499	K06400	NON	PF00239.21	VOG00520	unknown	unknown	unknown	1084.072742158398
NODE_382_length_7499_10	NODE_382_length_7499	unannotated	NON	unannotated	unannotated	unknown	unknown	unknown	293.59638586568326
NODE_382_length_7499_11	NODE_382_length_7499	unannotated	NON	unannotated	unannotated	unknown	unknown	unknown	1056.5451954310129
NODE_382_length_7499_12	NODE_382_length_7499	unannotated	NON	unannotated	unannotated	unknown	unknown	unknown	9.085042884210331
NODE_382_length_7499_13	NODE_382_length_7499	unannotated	NON	unannotated	unannotated	unknown	unknown	unknown	41.205065468386216
NODE_382_length_7499_14	NODE_382_length_7499	unannotated	NON	unannotated	unannotated	unknown	unknown	unknown	119.14056238027726
NODE_562_length_6166_1	NODE_562_length_6166	K04077	NON	PF00118.24	VOG12552	Caudovirales	Ackermannviridae	Cvivirinae	2.9155571296777034
NODE_562_length_6166_2	NODE_562_length_6166	unannotated	NON	unannotated	unannotated	Caudovirales	Ackermannviridae	Cvivirinae	3.1513742504604587
NODE_562_length_6166_3	NODE_562_length_6166	unannotated	NON	unannotated	unannotated	Caudovirales	Ackermannviridae	Cvivirinae	2.9785140595069315
NODE_562_length_6166_4	NODE_562_length_6166	unannotated	NON	unannotated	VOG00677	Caudovirales	Ackermannviridae	Cvivirinae	3.7201993786726892
NODE_562_length_6166_5	NODE_562_length_6166	unannotated	NON	unannotated	unannotated	Caudovirales	Ackermannviridae	Cvivirinae	7.525669851845871
NODE_2384_length_2556_1	NODE_2384_length_2556	unannotated	NON	unannotated	unannotated	Caudovirales	Myoviridae	unassigned	0.0
NODE_2384_length_2556_2	NODE_2384_length_2556	unannotated	NON	PF09643.10	VOG09910	Caudovirales	Myoviridae	unassigned	0.0
NODE_2384_length_2556_3	NODE_2384_length_2556	unannotated	NON	unannotated	VOG00098	Caudovirales	Myoviridae	unassigned	0.9402701726315588
NODE_2384_length_2556_4	NODE_2384_length_2556	unannotated	NON	unannotated	unannotated	Caudovirales	Myoviridae	unassigned	0.0
NODE_2384_length_2556_5	NODE_2384_length_2556	unannotated	NON	unannotated	unannotated	Caudovirales	Myoviridae	unassigned	1.1492190998830163
NODE_2384_length_2556_6	NODE_2384_length_2556	unannotated	NON	unannotated	unannotated	Caudovirales	Myoviridae	unassigned	1.1492190998830163
NODE_2384_length_2556_7	NODE_2384_length_2556	unannotated	NON	unannotated	unannotated	Caudovirales	Myoviridae	unassigned	1.9773328630340132
NODE_958_length_4518_1	NODE_958_length_4518	unannotated	NON	unannotated	unannotated	unknown	unknown	unknown	2.523967545306215
NODE_958_length_4518_2	NODE_958_length_4518	unannotated	NON	unannotated	VOG22776	unknown	unknown	unknown	1.9208376383758987
NODE_958_length_4518_3	NODE_958_length_4518	unannotated	NON	unannotated	unannotated	unknown	unknown	unknown	2.4336404468110935
NODE_958_length_4518_4	NODE_958_length_4518	unannotated	NON	unannotated	unannotated	unknown	unknown	unknown	0.5746095499415081
NODE_958_length_4518_5	NODE_958_length_4518	unannotated	NON	unannotated	unannotated	unknown	unknown	unknown	2.0685943797894293
NODE_958_length_4518_6	NODE_958_length_4518	unannotated	NON	unannotated	unannotated	unknown	unknown	unknown	0.3344742156375943
NODE_958_length_4518_7	NODE_958_length_4518	unannotated	NON	unannotated	unannotated	unknown	unknown	unknown	1.120488622385941
NODE_1079_length_4201_1	NODE_1079_length_4201	unannotated	NON	unannotated	unannotated	unknown	unknown	unknown	229.26921042666174
NODE_1079_length_4201_2	NODE_1079_length_4201	K01185	NON	PF00959.19	VOG00308	unknown	unknown	unknown	357.35314990456317
NODE_1079_length_4201_3	NODE_1079_length_4201	unannotated	NON	unannotated	unannotated	unknown	unknown	unknown	265.8006785024133
NODE_1079_length_4201_4	NODE_1079_length_4201	unannotated	NON	unannotated	unannotated	unknown	unknown	unknown	225.51606450552478
NODE_1079_length_4201_5	NODE_1079_length_4201	unannotated	NON	unannotated	unannotated	unknown	unknown	unknown	204.47259830995515
NODE_1079_length_4201_6	NODE_1079_length_4201	unannotated	NON	unannotated	unannotated	unknown	unknown	unknown	31.747177634268326
NODE_1079_length_4201_7	NODE_1079_length_4201	unannotated	NON	unannotated	VOG03049	unknown	unknown	unknown	468.45817733524785
NODE_3948_length_1828_1	NODE_3948_length_1828	unannotated	NON	unannotated	unannotated	unknown	unknown	unknown	2.8812564575638477
NODE_3948_length_1828_2	NODE_3948_length_1828	unannotated	NON	unannotated	unannotated	unknown	unknown	unknown	0.0
NODE_3948_length_1828_3	NODE_3948_length_1828	unannotated	NON	unannotated	unannotated	unknown	unknown	unknown	0.0
NODE_3948_length_1828_4	NODE_3948_length_1828	unannotated	NON	unannotated	unannotated	unknown	unknown	unknown	0.0
NODE_3948_length_1828_5	NODE_3948_length_1828	unannotated	NON	unannotated	VOG01757	unknown	unknown	unknown	0.5625884296498448
NODE_1224_length_3873_1	NODE_1224_length_3873	unannotated	NON	unannotated	unannotated	unknown	unknown	unknown	3.4565201718846508
NODE_1224_length_3873_2	NODE_1224_length_3873	unannotated	NON	unannotated	unannotated	unknown	unknown	unknown	6.984864139548723
NODE_1224_length_3873_3	NODE_1224_length_3873	unannotated	NON	unannotated	unannotated	unknown	unknown	unknown	2.9785140595069315
NODE_1224_length_3873_4	NODE_1224_length_3873	unannotated	NON	unannotated	VOG00443	unknown	unknown	unknown	10.049743314183182
NODE_1687_length_3215_1	NODE_1687_length_3215	unannotated	NON	unannotated	unannotated	unknown	unknown	unknown	0.0
NODE_1687_length_3215_2	NODE_1687_length_3215	unannotated	NON	unannotated	unannotated	unknown	unknown	unknown	0.7727507740592695
NODE_1687_length_3215_3	NODE_1687_length_3215	unannotated	NON	unannotated	VOG09810	unknown	unknown	unknown	1.6095416675157164
NODE_1687_length_3215_4	NODE_1687_length_3215	unannotated	NON	unannotated	unannotated	unknown	unknown	unknown	0.4282122123767927
NODE_1153_length_4025_1	NODE_1153_length_4025	unannotated	NON	unannotated	unannotated	unknown	unknown	unknown	0.0
NODE_1153_length_4025_2	NODE_1153_length_4025	unannotated	NON	unannotated	unannotated	unknown	unknown	unknown	1.3445863468631292
NODE_1153_length_4025_3	NODE_1153_length_4025	unannotated	NON	unannotated	unannotated	unknown	unknown	unknown	2.623583115830496
NODE_1153_length_4025_4	NODE_1153_length_4025	unannotated	NON	unannotated	unannotated	unknown	unknown	unknown	0.0
NODE_1153_length_4025_5	NODE_1153_length_4025	unannotated	NON	unannotated	unannotated	unknown	unknown	unknown	1.3581680271344738
NODE_1153_length_4025_6	NODE_1153_length_4025	unannotated	NON	unannotated	VOG09810	unknown	unknown	unknown	2.667830053299859
NODE_1153_length_4025_7	NODE_1153_length_4025	unannotated	NON	unannotated	unannotated	unknown	unknown	unknown	3.9257995528850484
NODE_1153_length_4025_8	NODE_1153_length_4025	unannotated	NON	unannotated	unannotated	unknown	unknown	unknown	0.0
NODE_2604_length_2430_1	NODE_2604_length_2430	unannotated	NON	unannotated	unannotated	Caudovirales	Siphoviridae	unassigned	2.801221555964852
NODE_2604_length_2430_2	NODE_2604_length_2430	unannotated	NON	unannotated	VOG12558	Caudovirales	Siphoviridae	unassigned	3.055878061052566
NODE_2604_length_2430_3	NODE_2604_length_2430	unannotated	NON	unannotated	unannotated	Caudovirales	Siphoviridae	unassigned	0.0
NODE_2604_length_2430_4	NODE_2604_length_2430	unannotated	NON	unannotated	unannotated	Caudovirales	Siphoviridae	unassigned	0.5556141929186483
NODE_2604_length_2430_5	NODE_2604_length_2430	unannotated	NON	unannotated	unannotated	Caudovirales	Siphoviridae	unassigned	0.0
NODE_2604_length_2430_6	NODE_2604_length_2430	unannotated	NON	unannotated	unannotated	Caudovirales	Siphoviridae	unassigned	0.0
NODE_2679_length_2377_1	NODE_2679_length_2377	unannotated	NON	unannotated	unannotated	unknown	unknown	unknown	0.0
NODE_2679_length_2377_2	NODE_2679_length_2377	unannotated	NON	unannotated	unannotated	unknown	unknown	unknown	1.1394799549687535
NODE_2679_length_2377_3	NODE_2679_length_2377	unannotated	NON	unannotated	unannotated	unknown	unknown	unknown	1.0109671780925782
NODE_2679_length_2377_4	NODE_2679_length_2377	unannotated	NON	unannotated	VOG00295	unknown	unknown	unknown	0.3897351730038055
NODE_130_length_11670_1	NODE_130_length_11670	unannotated	NON	unannotated	unannotated	unknown	unknown	unknown	7.469924149239605
NODE_130_length_11670_2	NODE_130_length_11670	unannotated	NON	unannotated	unannotated	unknown	unknown	unknown	4.415059646416245
NODE_130_length_11670_3	NODE_130_length_11670	unannotated	NON	unannotated	unannotated	unknown	unknown	unknown	7.884919935308473
NODE_130_length_11670_4	NODE_130_length_11670	unannotated	NON	unannotated	unannotated	unknown	unknown	unknown	6.464357436841966
NODE_130_length_11670_5	NODE_130_length_11670	unannotated	NON	unannotated	unannotated	unknown	unknown	unknown	10.342971898947146
NODE_130_length_11670_6	NODE_130_length_11670	unannotated	NON	unannotated	unannotated	unknown	unknown	unknown	13.096620261653854
NODE_130_length_11670_7	NODE_130_length_11670	unannotated	NON	unannotated	unannotated	unknown	unknown	unknown	5.675202113383337
NODE_130_length_11670_8	NODE_130_length_11670	unannotated	NON	unannotated	unannotated	unknown	unknown	unknown	6.446646868521851
NODE_130_length_11670_9	NODE_130_length_11670	unannotated	NON	unannotated	unannotated	unknown	unknown	unknown	3.7982665165625114
NODE_130_length_11670_10	NODE_130_length_11670	unannotated	NON	unannotated	VOG01202	unknown	unknown	unknown	5.0931301017542765
NODE_130_length_11670_11	NODE_130_length_11670	unannotated	NON	unannotated	unannotated	unknown	unknown	unknown	0.0
NODE_130_length_11670_12	NODE_130_length_11670	unannotated	NON	unannotated	unannotated	unknown	unknown	unknown	5.287699116877474
NODE_130_length_11670_13	NODE_130_length_11670	unannotated	NON	unannotated	unannotated	unknown	unknown	unknown	16.807329335789113
NODE_130_length_11670_14	NODE_130_length_11670	unannotated	NON	unannotated	unannotated	unknown	unknown	unknown	14.93984829847921
NODE_130_length_11670_15	NODE_130_length_11670	unannotated	NON	unannotated	unannotated	unknown	unknown	unknown	8.963908979087527
NODE_126_length_11726_1	NODE_126_length_11726	unannotated	NON	unannotated	unannotated	unknown	unknown	unknown	2.6364438173786846
NODE_126_length_11726_2	NODE_126_length_11726	unannotated	NON	unannotated	unannotated	unknown	unknown	unknown	5.70430571396479
NODE_126_length_11726_3	NODE_126_length_11726	unannotated	NON	unannotated	unannotated	unknown	unknown	unknown	2.6891726937262583
NODE_126_length_11726_4	NODE_126_length_11726	unannotated	NON	unannotated	unannotated	unknown	unknown	unknown	9.289869305599801
NODE_126_length_11726_5	NODE_126_length_11726	K07451	NON	PF07460.11	VOG00131	unknown	unknown	unknown	2.5982344866920366
NODE_126_length_11726_6	NODE_126_length_11726	unannotated	NON	unannotated	unannotated	unknown	unknown	unknown	3.3614658671578224
NODE_126_length_11726_7	NODE_126_length_11726	unannotated	NON	unannotated	unannotated	unknown	unknown	unknown	0.0
NODE_126_length_11726_8	NODE_126_length_11726	unannotated	NON	unannotated	unannotated	unknown	unknown	unknown	0.0
NODE_126_length_11726_9	NODE_126_length_11726	unannotated	NON	unannotated	unannotated	unknown	unknown	unknown	0.0
NODE_126_length_11726_10	NODE_126_length_11726	unannotated	NON	unannotated	unannotated	unknown	unknown	unknown	0.0
NODE_126_length_11726_11	NODE_126_length_11726	unannotated	NON	unannotated	VOG00071	unknown	unknown	unknown	6.722931734315645
NODE_126_length_11726_12	NODE_126_length_11726	unannotated	NON	unannotated	unannotated	unknown	unknown	unknown	0.0
NODE_126_length_11726_13	NODE_126_length_11726	unannotated	NON	unannotated	unannotated	unknown	unknown	unknown	0.0
NODE_126_length_11726_14	NODE_126_length_11726	unannotated	NON	unannotated	unannotated	unknown	unknown	unknown	6.814469382740517
NODE_126_length_11726_15	NODE_126_length_11726	unannotated	NON	unannotated	unannotated	unknown	unknown	unknown	0.0
NODE_126_length_11726_16	NODE_126_length_11726	unannotated	NON	unannotated	unannotated	unknown	unknown	unknown	1.6006980319799156
NODE_126_length_11726_17	NODE_126_length_11726	unannotated	NON	unannotated	unannotated	unknown	unknown	unknown	1.965769512957791
NODE_1383_length_3597_1	NODE_1383_length_3597	unannotated	NON	unannotated	unannotated	unknown	unknown	unknown	0.5746095499415081
NODE_1383_length_3597_2	NODE_1383_length_3597	unannotated	NON	unannotated	VOG02139	unknown	unknown	unknown	1.7838624834005028
NODE_1383_length_3597_3	NODE_1383_length_3597	unannotated	NON	unannotated	unannotated	unknown	unknown	unknown	0.9402701726315588
NODE_1383_length_3597_4	NODE_1383_length_3597	unannotated	NON	unannotated	unannotated	unknown	unknown	unknown	0.0
NODE_246_length_9065_1	NODE_246_length_9065	unannotated	NON	unannotated	VOG06175	Caudovirales	Siphoviridae	unassigned	5.672473650828826
NODE_246_length_9065_2	NODE_246_length_9065	unannotated	NON	unannotated	unannotated	Caudovirales	Siphoviridae	unassigned	1.026401791498572
NODE_246_length_9065_3	NODE_246_length_9065	unannotated	NON	unannotated	unannotated	Caudovirales	Siphoviridae	unassigned	5.697399774843767
NODE_246_length_9065_4	NODE_246_length_9065	unannotated	NON	unannotated	VOG00519	Caudovirales	Siphoviridae	unassigned	5.102224976935981
NODE_246_length_9065_5	NODE_246_length_9065	unannotated	NON	unannotated	VOG02949	Caudovirales	Siphoviridae	unassigned	4.396467619170994
NODE_246_length_9065_6	NODE_246_length_9065	unannotated	NON	unannotated	unannotated	Caudovirales	Siphoviridae	unassigned	0.0
NODE_246_length_9065_7	NODE_246_length_9065	unannotated	NON	unannotated	unannotated	Caudovirales	Siphoviridae	unassigned	0.0
NODE_246_length_9065_8	NODE_246_length_9065	unannotated	NON	unannotated	unannotated	Caudovirales	Siphoviridae	unassigned	0.0
NODE_246_length_9065_9	NODE_246_length_9065	unannotated	NON	unannotated	unannotated	Caudovirales	Siphoviridae	unassigned	0.0
NODE_246_length_9065_10	NODE_246_length_9065	K02314	NON	PF03796.15	VOG00557	Caudovirales	Siphoviridae	unassigned	6.111756122105132
NODE_246_length_9065_11	NODE_246_length_9065	unannotated	NON	unannotated	unannotated	Caudovirales	Siphoviridae	unassigned	2.0846299951366345
NODE_246_length_9065_12	NODE_246_length_9065	unannotated	NON	unannotated	unannotated	Caudovirales	Siphoviridae	unassigned	1.5781529892759731
NODE_246_length_9065_13	NODE_246_length_9065	unannotated	NON	unannotated	unannotated	Caudovirales	Siphoviridae	unassigned	0.0
NODE_246_length_9065_14	NODE_246_length_9065	unannotated	NON	unannotated	unannotated	Caudovirales	Siphoviridae	unassigned	1.7809090686928861
NODE_246_length_9065_15	NODE_246_length_9065	unannotated	NON	unannotated	unannotated	Caudovirales	Siphoviridae	unassigned	0.0
NODE_246_length_9065_16	NODE_246_length_9065	K02319	NON	unannotated	VOG00674	Caudovirales	Siphoviridae	unassigned	2.278959909937507
NODE_1863_length_3008_1	NODE_1863_length_3008	K08640	NON	PF08291.11	VOG00542	unknown	unknown	unknown	7.714839695116314
NODE_1863_length_3008_2	NODE_1863_length_3008	unannotated	NON	unannotated	unannotated	unknown	unknown	unknown	5.244840360104404
NODE_1863_length_3008_3	NODE_1863_length_3008	unannotated	NON	unannotated	unannotated	unknown	unknown	unknown	0.0
NODE_1863_length_3008_4	NODE_1863_length_3008	unannotated	NON	unannotated	unannotated	unknown	unknown	unknown	0.0
NODE_1863_length_3008_5	NODE_1863_length_3008	unannotated	NON	unannotated	unannotated	unknown	unknown	unknown	0.0
NODE_1863_length_3008_6	NODE_1863_length_3008	unannotated	NON	unannotated	unannotated	unknown	unknown	unknown	0.0
NODE_59_length_14663_1	NODE_59_length_14663	unannotated	NON	unannotated	unannotated	Caudovirales	Siphoviridae	unassigned	0.0
NODE_59_length_14663_2	NODE_59_length_14663	unannotated	NON	unannotated	unannotated	Caudovirales	Siphoviridae	unassigned	1.381424328968968
NODE_59_length_14663_3	NODE_59_length_14663	unannotated	NON	unannotated	unannotated	Caudovirales	Siphoviridae	unassigned	1.3096620261653855
NODE_59_length_14663_4	NODE_59_length_14663	unannotated	NON	unannotated	unannotated	Caudovirales	Siphoviridae	unassigned	12.165305043047358
NODE_59_length_14663_5	NODE_59_length_14663	unannotated	NON	unannotated	unannotated	Caudovirales	Siphoviridae	unassigned	20.982398406462842
NODE_59_length_14663_6	NODE_59_length_14663	unannotated	NON	unannotated	unannotated	Caudovirales	Siphoviridae	unassigned	30.645363822255483
NODE_59_length_14663_7	NODE_59_length_14663	unannotated	NON	unannotated	unannotated	Caudovirales	Siphoviridae	unassigned	48.55450697005744
NODE_59_length_14663_8	NODE_59_length_14663	unannotated	NON	PF14550.6	VOG12502	Caudovirales	Siphoviridae	unassigned	10.731440327076616
NODE_59_length_14663_9	NODE_59_length_14663	unannotated	NON	unannotated	unannotated	Caudovirales	Siphoviridae	unassigned	9.227553360825395
NODE_59_length_14663_10	NODE_59_length_14663	unannotated	NON	unannotated	unannotated	Caudovirales	Siphoviridae	unassigned	25.48562356799395
NODE_59_length_14663_11	NODE_59_length_14663	unannotated	NON	unannotated	unannotated	Caudovirales	Siphoviridae	unassigned	26.188164313903968
NODE_59_length_14663_12	NODE_59_length_14663	unannotated	NON	unannotated	unannotated	Caudovirales	Siphoviridae	unassigned	30.051814664913252
NODE_59_length_14663_13	NODE_59_length_14663	unannotated	NON	unannotated	unannotated	Caudovirales	Siphoviridae	unassigned	0.0
NODE_59_length_14663_14	NODE_59_length_14663	unannotated	NON	unannotated	unannotated	Caudovirales	Siphoviridae	unassigned	7.967919092522246
NODE_59_length_14663_15	NODE_59_length_14663	unannotated	NON	unannotated	unannotated	Caudovirales	Siphoviridae	unassigned	22.956352263516838
NODE_4307_length_1735_1	NODE_4307_length_1735	unannotated	NON	unannotated	unannotated	unknown	unknown	unknown	0.6722931734315646
NODE_4307_length_1735_2	NODE_4307_length_1735	unannotated	NON	unannotated	unannotated	unknown	unknown	unknown	0.34833843182982616
NODE_4307_length_1735_3	NODE_4307_length_1735	unannotated	NON	PF05063.14	VOG03076	unknown	unknown	unknown	0.8845962808310059
NODE_4307_length_1735_4	NODE_4307_length_1735	unannotated	NON	unannotated	unannotated	unknown	unknown	unknown	0.0
NODE_4307_length_1735_5	NODE_4307_length_1735	unannotated	NON	unannotated	unannotated	unknown	unknown	unknown	0.0
NODE_1698_length_3202_1	NODE_1698_length_3202	unannotated	NON	unannotated	unannotated	unknown	unknown	unknown	1.2373493989537998
NODE_1698_length_3202_2	NODE_1698_length_3202	unannotated	NON	unannotated	unannotated	unknown	unknown	unknown	0.0
NODE_1698_length_3202_3	NODE_1698_length_3202	unannotated	NON	unannotated	unannotated	unknown	unknown	unknown	2.3182523221778086
NODE_1698_length_3202_4	NODE_1698_length_3202	unannotated	NON	PF01381.22	VOG02771	unknown	unknown	unknown	3.9546657260680265
NODE_1698_length_3202_5	NODE_1698_length_3202	unannotated	NON	unannotated	unannotated	unknown	unknown	unknown	2.6039524323053556
NODE_1698_length_3202_6	NODE_1698_length_3202	unannotated	NON	unannotated	unannotated	unknown	unknown	unknown	2.6307124177756873
NODE_409_length_7210_1	NODE_409_length_7210	unannotated	NON	unannotated	unannotated	unknown	unknown	unknown	1.096130174073203
NODE_409_length_7210_2	NODE_409_length_7210	unannotated	NON	unannotated	VOG07479	unknown	unknown	unknown	3.5038080700016394
NODE_409_length_7210_3	NODE_409_length_7210	unannotated	NON	unannotated	unannotated	unknown	unknown	unknown	0.0
NODE_409_length_7210_4	NODE_409_length_7210	unannotated	NON	unannotated	unannotated	unknown	unknown	unknown	1.7238286498245246
NODE_409_length_7210_5	NODE_409_length_7210	unannotated	NON	unannotated	unannotated	unknown	unknown	unknown	3.3945837574746487
NODE_409_length_7210_6	NODE_409_length_7210	unannotated	NON	unannotated	unannotated	unknown	unknown	unknown	0.0
NODE_409_length_7210_7	NODE_409_length_7210	unannotated	NON	unannotated	VOG07474	unknown	unknown	unknown	2.610847275462387
NODE_1103_length_4138_1	NODE_1103_length_4138	unannotated	NON	unannotated	unannotated	unknown	unknown	unknown	0.0
NODE_1103_length_4138_2	NODE_1103_length_4138	unannotated	NON	unannotated	unannotated	unknown	unknown	unknown	3.644962988484386
NODE_1103_length_4138_3	NODE_1103_length_4138	unannotated	NON	unannotated	unannotated	unknown	unknown	unknown	1.026401791498572
NODE_1103_length_4138_4	NODE_1103_length_4138	unannotated	NON	unannotated	unannotated	unknown	unknown	unknown	0.0
NODE_1103_length_4138_5	NODE_1103_length_4138	unannotated	NON	unannotated	unannotated	unknown	unknown	unknown	0.0
NODE_1103_length_4138_6	NODE_1103_length_4138	unannotated	NON	unannotated	unannotated	unknown	unknown	unknown	0.81986972369703
NODE_1103_length_4138_7	NODE_1103_length_4138	unannotated	NON	unannotated	unannotated	unknown	unknown	unknown	0.0
NODE_1103_length_4138_8	NODE_1103_length_4138	unannotated	NON	unannotated	unannotated	unknown	unknown	unknown	0.0
NODE_1103_length_4138_9	NODE_1103_length_4138	unannotated	NON	unannotated	unannotated	unknown	unknown	unknown	0.0
NODE_1103_length_4138_10	NODE_1103_length_4138	K17680	NON	unannotated	VOG01895	unknown	unknown	unknown	0.0
NODE_3716_length_1897_1	NODE_3716_length_1897	unannotated	NON	unannotated	unannotated	Caudovirales	Myoviridae	unassigned	0.0
NODE_3716_length_1897_2	NODE_3716_length_1897	unannotated	NON	unannotated	unannotated	Caudovirales	Myoviridae	unassigned	0.0
NODE_3716_length_1897_3	NODE_3716_length_1897	unannotated	NON	unannotated	unannotated	Caudovirales	Myoviridae	unassigned	0.9650141245429156
NODE_3716_length_1897_4	NODE_3716_length_1897	unannotated	NON	unannotated	unannotated	Caudovirales	Myoviridae	unassigned	0.38637538702963475
NODE_3716_length_1897_5	NODE_3716_length_1897	unannotated	NON	unannotated	VOG04751	Caudovirales	Myoviridae	unassigned	0.0
NODE_5583_length_1472_1	NODE_5583_length_1472	unannotated	NON	PF05065.13	VOG00633	unknown	unknown	unknown	0.3519859546762118
NODE_5583_length_1472_2	NODE_5583_length_1472	unannotated	NON	unannotated	unannotated	unknown	unknown	unknown	0.0
NODE_5583_length_1472_3	NODE_5583_length_1472	unannotated	NON	unannotated	VOG00364	unknown	unknown	unknown	0.0
NODE_5583_length_1472_4	NODE_5583_length_1472	unannotated	NON	unannotated	unannotated	unknown	unknown	unknown	0.0
NODE_1302_length_3727_1	NODE_1302_length_3727	unannotated	NON	unannotated	unannotated	unknown	unknown	unknown	3.179765009473616
NODE_1302_length_3727_2	NODE_1302_length_3727	unannotated	NON	PF09643.10	VOG09910	unknown	unknown	unknown	0.0
NODE_1302_length_3727_3	NODE_1302_length_3727	unannotated	NON	unannotated	unannotated	unknown	unknown	unknown	4.2912330219036035
NODE_1302_length_3727_4	NODE_1302_length_3727	unannotated	NON	unannotated	unannotated	unknown	unknown	unknown	2.6891726937262583
NODE_1302_length_3727_5	NODE_1302_length_3727	unannotated	NON	unannotated	unannotated	unknown	unknown	unknown	5.829131561545357
NODE_1302_length_3727_6	NODE_1302_length_3727	unannotated	NON	unannotated	unannotated	unknown	unknown	unknown	4.745598871281632
NODE_1302_length_3727_7	NODE_1302_length_3727	unannotated	NON	unannotated	unannotated	unknown	unknown	unknown	2.553012051005941
NODE_1302_length_3727_8	NODE_1302_length_3727	unannotated	NON	unannotated	unannotated	unknown	unknown	unknown	0.0
NODE_1302_length_3727_9	NODE_1302_length_3727	unannotated	NON	unannotated	VOG02417	unknown	unknown	unknown	0.0
NODE_1302_length_3727_10	NODE_1302_length_3727	unannotated	NON	unannotated	unannotated	unknown	unknown	unknown	0.0
NODE_1302_length_3727_11	NODE_1302_length_3727	unannotated	NON	unannotated	unannotated	unknown	unknown	unknown	0.0
NODE_2007_length_2851_1	NODE_2007_length_2851	unannotated	NON	unannotated	unannotated	unknown	unknown	unknown	0.0
NODE_2007_length_2851_2	NODE_2007_length_2851	K17680	NON	unannotated	VOG01895	unknown	unknown	unknown	2.2261363358661077
NODE_2007_length_2851_3	NODE_2007_length_2851	unannotated	NON	unannotated	unannotated	unknown	unknown	unknown	0.0
NODE_2007_length_2851_4	NODE_2007_length_2851	unannotated	NON	unannotated	unannotated	unknown	unknown	unknown	0.0
NODE_2007_length_2851_5	NODE_2007_length_2851	unannotated	NON	unannotated	unannotated	unknown	unknown	unknown	0.0
NODE_2007_length_2851_6	NODE_2007_length_2851	unannotated	NON	unannotated	unannotated	unknown	unknown	unknown	0.9743379325095137
NODE_2007_length_2851_7	NODE_2007_length_2851	unannotated	NON	unannotated	unannotated	unknown	unknown	unknown	0.0
NODE_2007_length_2851_8	NODE_2007_length_2851	unannotated	NON	unannotated	unannotated	unknown	unknown	unknown	0.0
NODE_97_length_12698_1	NODE_97_length_12698	unannotated	NON	unannotated	unannotated	unknown	unknown	unknown	41.559941630314896
NODE_97_length_12698_2	NODE_97_length_12698	unannotated	NON	unannotated	unannotated	unknown	unknown	unknown	34.90753015894662
NODE_97_length_12698_3	NODE_97_length_12698	unannotated	NON	unannotated	unannotated	unknown	unknown	unknown	70.59078321031427
NODE_97_length_12698_4	NODE_97_length_12698	unannotated	NON	unannotated	unannotated	unknown	unknown	unknown	16.807329335789113
NODE_97_length_12698_5	NODE_97_length_12698	unannotated	NON	unannotated	unannotated	unknown	unknown	unknown	17.04405228418051
NODE_97_length_12698_6	NODE_97_length_12698	unannotated	NON	unannotated	unannotated	unknown	unknown	unknown	53.0259404396727
NODE_97_length_12698_7	NODE_97_length_12698	unannotated	NON	PF10145.9	unannotated	unknown	unknown	unknown	73.84927200495522
NODE_97_length_12698_8	NODE_97_length_12698	unannotated	NON	unannotated	unannotated	unknown	unknown	unknown	19.291891063688375
NODE_97_length_12698_9	NODE_97_length_12698	unannotated	NON	unannotated	unannotated	unknown	unknown	unknown	40.986294345169945
NODE_97_length_12698_10	NODE_97_length_12698	unannotated	NON	unannotated	unannotated	unknown	unknown	unknown	45.966091392762785
NODE_97_length_12698_11	NODE_97_length_12698	unannotated	NON	unannotated	VOG15818	unknown	unknown	unknown	75.96912859776678
NODE_97_length_12698_12	NODE_97_length_12698	unannotated	NON	unannotated	unannotated	unknown	unknown	unknown	35.802595034817045
NODE_97_length_12698_13	NODE_97_length_12698	unannotated	NON	unannotated	unannotated	unknown	unknown	unknown	60.47825618735832
NODE_97_length_12698_14	NODE_97_length_12698	unannotated	NON	unannotated	unannotated	unknown	unknown	unknown	32.7061543831572
NODE_97_length_12698_15	NODE_97_length_12698	unannotated	NON	PF01510.25	unannotated	unknown	unknown	unknown	35.48213970888813
NODE_97_length_12698_16	NODE_97_length_12698	unannotated	NON	unannotated	unannotated	unknown	unknown	unknown	78.57972156992312
NODE_97_length_12698_17	NODE_97_length_12698	K04763	NON	PF00589.22	VOG00041	unknown	unknown	unknown	90.00053773358042
NODE_97_length_12698_18	NODE_97_length_12698	unannotated	NON	unannotated	unannotated	unknown	unknown	unknown	43.09571624561311
NODE_534_length_6324_1	NODE_534_length_6324	unannotated	NON	unannotated	unannotated	unknown	unknown	unknown	2.6307124177756873
NODE_534_length_6324_2	NODE_534_length_6324	unannotated	NON	unannotated	unannotated	unknown	unknown	unknown	2.286711474257022
NODE_534_length_6324_3	NODE_534_length_6324	unannotated	NON	unannotated	unannotated	unknown	unknown	unknown	0.0
NODE_534_length_6324_4	NODE_534_length_6324	unannotated	NON	unannotated	unannotated	unknown	unknown	unknown	1.4153540493296095
NODE_534_length_6324_5	NODE_534_length_6324	unannotated	NON	unannotated	unannotated	unknown	unknown	unknown	1.0450152954894785
NODE_534_length_6324_6	NODE_534_length_6324	unannotated	NON	unannotated	unannotated	unknown	unknown	unknown	1.7386892416333566
NODE_534_length_6324_7	NODE_534_length_6324	K07319	NON	PF01555.18	VOG00102	unknown	unknown	unknown	0.0
NODE_684_length_5556_1	NODE_684_length_5556	unannotated	NON	unannotated	unannotated	Caudovirales	Siphoviridae	unassigned	4.201832333947278
NODE_684_length_5556_2	NODE_684_length_5556	unannotated	NON	unannotated	unannotated	Caudovirales	Siphoviridae	unassigned	3.7924230296139534
NODE_684_length_5556_3	NODE_684_length_5556	unannotated	NON	unannotated	unannotated	Caudovirales	Siphoviridae	unassigned	4.4229814041550295
NODE_684_length_5556_4	NODE_684_length_5556	unannotated	NON	unannotated	unannotated	Caudovirales	Siphoviridae	unassigned	8.883153042338991
NODE_684_length_5556_5	NODE_684_length_5556	unannotated	NON	unannotated	unannotated	Caudovirales	Siphoviridae	unassigned	7.96380343183396
NODE_684_length_5556_6	NODE_684_length_5556	unannotated	NON	PF13392.6	VOG00013	Caudovirales	Siphoviridae	unassigned	5.88256526752619
NODE_684_length_5556_7	NODE_684_length_5556	unannotated	NON	unannotated	unannotated	Caudovirales	Siphoviridae	unassigned	10.271145705204457
NODE_684_length_5556_8	NODE_684_length_5556	unannotated	NON	unannotated	unannotated	Caudovirales	Siphoviridae	unassigned	0.0
NODE_1385_length_3590_1	NODE_1385_length_3590	unannotated	NON	unannotated	VOG00708	Caudovirales	Siphoviridae	unassigned	3.1124683955165025
NODE_1385_length_3590_2	NODE_1385_length_3590	unannotated	NON	unannotated	unannotated	Caudovirales	Siphoviridae	unassigned	2.305005166051078
NODE_1385_length_3590_3	NODE_1385_length_3590	unannotated	NON	unannotated	unannotated	Caudovirales	Siphoviridae	unassigned	8.403664667894557
NODE_1385_length_3590_4	NODE_1385_length_3590	K02316	NON	PF01807.20	VOG00056	Caudovirales	Siphoviridae	unassigned	2.830708098659219
NODE_1385_length_3590_5	NODE_1385_length_3590	K07505	NON	PF13481.6	VOG00056	Caudovirales	Siphoviridae	unassigned	2.506855900931258
NODE_885_length_4777_1	NODE_885_length_4777	unannotated	NON	unannotated	unannotated	unknown	unknown	unknown	1.659983144275468
NODE_885_length_4777_2	NODE_885_length_4777	unannotated	NON	unannotated	unannotated	unknown	unknown	unknown	0.0
NODE_885_length_4777_3	NODE_885_length_4777	unannotated	NON	PF13479.6	unannotated	unknown	unknown	unknown	3.614479427051422
NODE_885_length_4777_4	NODE_885_length_4777	unannotated	NON	unannotated	unannotated	unknown	unknown	unknown	1.3581680271344738
NODE_885_length_4777_5	NODE_885_length_4777	unannotated	NON	unannotated	VOG02949	unknown	unknown	unknown	2.996292694959619
NODE_885_length_4777_6	NODE_885_length_4777	unannotated	NON	unannotated	unannotated	unknown	unknown	unknown	1.9543406204405944
NODE_885_length_4777_7	NODE_885_length_4777	unannotated	NON	unannotated	unannotated	unknown	unknown	unknown	0.0
NODE_885_length_4777_8	NODE_885_length_4777	unannotated	NON	unannotated	unannotated	unknown	unknown	unknown	0.0
NODE_658_length_5681_1	NODE_658_length_5681	unannotated	NON	PF06791.13	VOG02360	Caudovirales	Siphoviridae	unassigned	0.0
NODE_658_length_5681_2	NODE_658_length_5681	unannotated	NON	unannotated	unannotated	Caudovirales	Siphoviridae	unassigned	1.0981195210315935
NODE_658_length_5681_3	NODE_658_length_5681	unannotated	NON	unannotated	unannotated	Caudovirales	Siphoviridae	unassigned	1.9287099237790786
NODE_658_length_5681_4	NODE_658_length_5681	unannotated	NON	unannotated	VOG01690	Caudovirales	Siphoviridae	unassigned	0.0
NODE_658_length_5681_5	NODE_658_length_5681	unannotated	NON	unannotated	VOG02529	Caudovirales	Siphoviridae	unassigned	1.3384090742129156
NODE_658_length_5681_6	NODE_658_length_5681	unannotated	NON	unannotated	unannotated	Caudovirales	Siphoviridae	unassigned	0.0
NODE_1141_length_4053_1	NODE_1141_length_4053	unannotated	NON	unannotated	unannotated	Caudovirales	Myoviridae	unassigned	0.0
NODE_1141_length_4053_2	NODE_1141_length_4053	unannotated	NON	unannotated	unannotated	Caudovirales	Myoviridae	unassigned	0.7307534493821354
NODE_1141_length_4053_3	NODE_1141_length_4053	unannotated	NON	unannotated	unannotated	Caudovirales	Myoviridae	unassigned	4.001745079949789
NODE_1141_length_4053_4	NODE_1141_length_4053	unannotated	NON	unannotated	unannotated	Caudovirales	Myoviridae	unassigned	0.5421719140577134
NODE_1141_length_4053_5	NODE_1141_length_4053	unannotated	NON	PF18143.1	VOG11571	Caudovirales	Myoviridae	unassigned	0.4365540087217952
NODE_1141_length_4053_6	NODE_1141_length_4053	unannotated	NON	unannotated	unannotated	Caudovirales	Myoviridae	unassigned	0.0
NODE_1141_length_4053_7	NODE_1141_length_4053	unannotated	NON	PF04448.12	unannotated	Caudovirales	Myoviridae	unassigned	0.0
NODE_1141_length_4053_8	NODE_1141_length_4053	K07319	NON	PF01555.18	VOG00102	Caudovirales	Myoviridae	unassigned	2.4202554243536323
NODE_1141_length_4053_9	NODE_1141_length_4053	unannotated	NON	unannotated	unannotated	Caudovirales	Myoviridae	unassigned	0.7152055036506005
NODE_1141_length_4053_10	NODE_1141_length_4053	unannotated	NON	unannotated	unannotated	Caudovirales	Myoviridae	unassigned	0.0
NODE_7152_length_1253_1	NODE_7152_length_1253	unannotated	NON	unannotated	unannotated	unknown	unknown	unknown	0.0
NODE_7152_length_1253_2	NODE_7152_length_1253	unannotated	NON	unannotated	VOG10750	unknown	unknown	unknown	0.0
NODE_7152_length_1253_3	NODE_7152_length_1253	unannotated	NON	unannotated	unannotated	unknown	unknown	unknown	0.0
NODE_7152_length_1253_4	NODE_7152_length_1253	unannotated	NON	unannotated	unannotated	unknown	unknown	unknown	0.0
NODE_1316_length_3699_1	NODE_1316_length_3699	unannotated	NON	unannotated	unannotated	Caudovirales	Siphoviridae	unassigned	0.0
NODE_1316_length_3699_2	NODE_1316_length_3699	unannotated	NON	unannotated	unannotated	Caudovirales	Siphoviridae	unassigned	0.9209495526459788
NODE_1316_length_3699_3	NODE_1316_length_3699	unannotated	NON	unannotated	unannotated	Caudovirales	Siphoviridae	unassigned	6.402792127919662
NODE_1316_length_3699_4	NODE_1316_length_3699	unannotated	NON	unannotated	unannotated	Caudovirales	Siphoviridae	unassigned	0.0
NODE_1316_length_3699_5	NODE_1316_length_3699	K02314	NON	PF03796.15	VOG00557	Caudovirales	Siphoviridae	unassigned	5.055863296131685
NODE_1316_length_3699_6	NODE_1316_length_3699	unannotated	NON	unannotated	VOG00100	Caudovirales	Siphoviridae	unassigned	2.073150755075309
NODE_1316_length_3699_7	NODE_1316_length_3699	unannotated	NON	unannotated	unannotated	Caudovirales	Siphoviridae	unassigned	3.87861446210518
NODE_3650_length_1923_1	NODE_3650_length_1923	unannotated	NON	unannotated	VOG12899	unknown	unknown	unknown	0.6825311405396594
NODE_3650_length_1923_2	NODE_3650_length_1923	unannotated	NON	unannotated	unannotated	unknown	unknown	unknown	0.0
NODE_3650_length_1923_3	NODE_3650_length_1923	unannotated	NON	unannotated	unannotated	unknown	unknown	unknown	0.0
NODE_3650_length_1923_4	NODE_3650_length_1923	unannotated	NON	unannotated	unannotated	unknown	unknown	unknown	0.6002617619924683
NODE_933_length_4617_1	NODE_933_length_4617	unannotated	NON	unannotated	VOG21083	unknown	unknown	unknown	289.2584474405552
NODE_933_length_4617_2	NODE_933_length_4617	unannotated	NON	unannotated	unannotated	unknown	unknown	unknown	661.9775638921384
NODE_933_length_4617_3	NODE_933_length_4617	unannotated	NON	unannotated	unannotated	unknown	unknown	unknown	918.3238666873712
NODE_933_length_4617_4	NODE_933_length_4617	unannotated	NON	unannotated	unannotated	unknown	unknown	unknown	468.22542255808963
NODE_933_length_4617_5	NODE_933_length_4617	unannotated	NON	unannotated	unannotated	unknown	unknown	unknown	196.45900512500162
NODE_933_length_4617_6	NODE_933_length_4617	unannotated	NON	unannotated	unannotated	unknown	unknown	unknown	458.3229422720954
NODE_933_length_4617_7	NODE_933_length_4617	unannotated	NON	unannotated	unannotated	unknown	unknown	unknown	54.15695008198715
NODE_933_length_4617_8	NODE_933_length_4617	unannotated	NON	unannotated	unannotated	unknown	unknown	unknown	329.6625408806555
NODE_933_length_4617_9	NODE_933_length_4617	unannotated	NON	unannotated	unannotated	unknown	unknown	unknown	119.7904199932606
NODE_933_length_4617_10	NODE_933_length_4617	unannotated	NON	unannotated	unannotated	unknown	unknown	unknown	20.29564297151893
NODE_933_length_4617_11	NODE_933_length_4617	unannotated	NON	unannotated	unannotated	unknown	unknown	unknown	5.602443111929704
NODE_933_length_4617_12	NODE_933_length_4617	unannotated	NON	unannotated	unannotated	unknown	unknown	unknown	0.0
NODE_2808_length_2306_1	NODE_2808_length_2306	unannotated	NON	unannotated	unannotated	Caudovirales	Siphoviridae	unassigned	2.7255128652630995
NODE_2808_length_2306_2	NODE_2808_length_2306	unannotated	NON	unannotated	unannotated	Caudovirales	Siphoviridae	unassigned	6.111756122105132
NODE_2808_length_2306_3	NODE_2808_length_2306	unannotated	NON	unannotated	unannotated	Caudovirales	Siphoviridae	unassigned	1.7386892416333566
NODE_2808_length_2306_4	NODE_2808_length_2306	unannotated	NON	PF08774.11	VOG00451	Caudovirales	Siphoviridae	unassigned	4.654337354526216
NODE_2808_length_2306_5	NODE_2808_length_2306	unannotated	NON	unannotated	unannotated	Caudovirales	Siphoviridae	unassigned	0.0
NODE_1597_length_3309_1	NODE_1597_length_3309	unannotated	NON	PF07087.11	VOG00750	unknown	unknown	unknown	0.0
NODE_1597_length_3309_2	NODE_1597_length_3309	unannotated	NON	unannotated	unannotated	unknown	unknown	unknown	0.0
NODE_1597_length_3309_3	NODE_1597_length_3309	unannotated	NON	unannotated	unannotated	unknown	unknown	unknown	3.319966288550936
NODE_1597_length_3309_4	NODE_1597_length_3309	unannotated	NON	unannotated	unannotated	unknown	unknown	unknown	0.0
NODE_1597_length_3309_5	NODE_1597_length_3309	unannotated	NON	unannotated	unannotated	unknown	unknown	unknown	1.6199835504375046
NODE_1597_length_3309_6	NODE_1597_length_3309	unannotated	NON	unannotated	unannotated	unknown	unknown	unknown	0.0
NODE_1114_length_4106_1	NODE_1114_length_4106	unannotated	NON	unannotated	unannotated	unknown	unknown	unknown	4.201832333947278
NODE_1114_length_4106_2	NODE_1114_length_4106	unannotated	NON	unannotated	unannotated	unknown	unknown	unknown	0.0
NODE_1114_length_4106_3	NODE_1114_length_4106	unannotated	NON	unannotated	unannotated	unknown	unknown	unknown	0.0
NODE_1114_length_4106_4	NODE_1114_length_4106	unannotated	NON	unannotated	unannotated	unknown	unknown	unknown	0.0
NODE_1114_length_4106_5	NODE_1114_length_4106	unannotated	NON	unannotated	unannotated	unknown	unknown	unknown	0.0
NODE_1114_length_4106_6	NODE_1114_length_4106	unannotated	NON	unannotated	unannotated	unknown	unknown	unknown	0.0
NODE_1114_length_4106_7	NODE_1114_length_4106	unannotated	NON	unannotated	VOG02500	unknown	unknown	unknown	2.5132455081553813
NODE_1114_length_4106_8	NODE_1114_length_4106	K10804	NON	PF13472.6	unannotated	unknown	unknown	unknown	0.0
NODE_1114_length_4106_9	NODE_1114_length_4106	unannotated	NON	unannotated	unannotated	unknown	unknown	unknown	0.0
NODE_1114_length_4106_10	NODE_1114_length_4106	unannotated	NON	unannotated	unannotated	unknown	unknown	unknown	1.2005235239849366
NODE_1114_length_4106_11	NODE_1114_length_4106	unannotated	NON	PF05869.11	VOG01116	unknown	unknown	unknown	0.0
NODE_1114_length_4106_12	NODE_1114_length_4106	unannotated	NON	unannotated	unannotated	unknown	unknown	unknown	0.5054835890462891
NODE_1114_length_4106_13	NODE_1114_length_4106	unannotated	NON	unannotated	unannotated	unknown	unknown	unknown	1.5107711762507068
NODE_1114_length_4106_14	NODE_1114_length_4106	unannotated	NON	unannotated	unannotated	unknown	unknown	unknown	0.0
NODE_184_length_10185_1	NODE_184_length_10185	unannotated	NON	unannotated	unannotated	unknown	unknown	unknown	23.71158495505518
NODE_184_length_10185_2	NODE_184_length_10185	unannotated	NON	unannotated	unannotated	unknown	unknown	unknown	50.126084321878096
NODE_184_length_10185_3	NODE_184_length_10185	unannotated	NON	unannotated	unannotated	unknown	unknown	unknown	29.325085059195853
NODE_184_length_10185_4	NODE_184_length_10185	unannotated	NON	unannotated	VOG08325	unknown	unknown	unknown	35.48002478132606
NODE_155_length_10929_1	NODE_155_length_10929	K12710	AMG	PF04321.17	VOG01177	unknown	unknown	unknown	28.930648856686176
NODE_155_length_10929_2	NODE_155_length_10929	unannotated	NON	unannotated	unannotated	unknown	unknown	unknown	23.46683718581876
NODE_155_length_10929_3	NODE_155_length_10929	unannotated	NON	unannotated	unannotated	unknown	unknown	unknown	14.561188548978587
NODE_155_length_10929_4	NODE_155_length_10929	unannotated	NON	unannotated	unannotated	unknown	unknown	unknown	6.722931734315645
NODE_155_length_10929_5	NODE_155_length_10929	unannotated	NON	unannotated	unannotated	unknown	unknown	unknown	25.5007755439559
NODE_155_length_10929_6	NODE_155_length_10929	unannotated	NON	unannotated	unannotated	unknown	unknown	unknown	22.670351197110897
NODE_155_length_10929_7	NODE_155_length_10929	K06909	NON	PF04466.13	VOG00381	unknown	unknown	unknown	22.25195714879122
NODE_155_length_10929_8	NODE_155_length_10929	unannotated	NON	unannotated	unannotated	unknown	unknown	unknown	9.318915275289013
NODE_155_length_10929_9	NODE_155_length_10929	unannotated	NON	PF05766.12	VOG02687	unknown	unknown	unknown	21.316612816122777
NODE_155_length_10929_10	NODE_155_length_10929	K17680	NON	PF13662.6	VOG01895	unknown	unknown	unknown	24.01888045184574
NODE_155_length_10929_11	NODE_155_length_10929	unannotated	NON	unannotated	unannotated	unknown	unknown	unknown	8.643769372691544
NODE_155_length_10929_12	NODE_155_length_10929	K07451	NON	unannotated	unannotated	unknown	unknown	unknown	7.048234882750273
NODE_155_length_10929_13	NODE_155_length_10929	unannotated	NON	unannotated	unannotated	unknown	unknown	unknown	7.623943203863102
NODE_155_length_10929_14	NODE_155_length_10929	unannotated	NON	unannotated	unannotated	unknown	unknown	unknown	0.0
NODE_155_length_10929_15	NODE_155_length_10929	unannotated	NON	unannotated	VOG00803	unknown	unknown	unknown	0.0
NODE_456_length_6847_1	NODE_456_length_6847	unannotated	NON	unannotated	VOG02435	unassigned	unassigned	unassigned	0.0
NODE_456_length_6847_2	NODE_456_length_6847	unannotated	NON	unannotated	unannotated	unassigned	unassigned	unassigned	0.6689484312751885
NODE_456_length_6847_3	NODE_456_length_6847	unannotated	NON	unannotated	unannotated	unassigned	unassigned	unassigned	0.5293647034894209
NODE_456_length_6847_4	NODE_456_length_6847	unannotated	NON	unannotated	unannotated	unassigned	unassigned	unassigned	3.9741468380191005
NODE_456_length_6847_5	NODE_456_length_6847	unannotated	NON	PF06048.11	unannotated	unassigned	unassigned	unassigned	1.3054236377311934
NODE_456_length_6847_6	NODE_456_length_6847	K06919	NON	unannotated	unannotated	unassigned	unassigned	unassigned	0.0
NODE_456_length_6847_7	NODE_456_length_6847	unannotated	NON	unannotated	unannotated	unassigned	unassigned	unassigned	0.0
NODE_456_length_6847_8	NODE_456_length_6847	unannotated	NON	unannotated	unannotated	unassigned	unassigned	unassigned	3.3558727459146316
NODE_456_length_6847_9	NODE_456_length_6847	unannotated	NON	unannotated	unannotated	unassigned	unassigned	unassigned	1.3720268845542132
NODE_456_length_6847_10	NODE_456_length_6847	unannotated	NON	unannotated	unannotated	unassigned	unassigned	unassigned	0.0
NODE_456_length_6847_11	NODE_456_length_6847	unannotated	NON	unannotated	unannotated	unassigned	unassigned	unassigned	0.0
NODE_4556_length_1675_1	NODE_4556_length_1675	unannotated	NON	PF04860.12	VOG00236	Caudovirales	Siphoviridae	unassigned	0.8438826444747671
NODE_4556_length_1675_2	NODE_4556_length_1675	unannotated	NON	unannotated	unannotated	Caudovirales	Siphoviridae	unassigned	0.0
NODE_4556_length_1675_3	NODE_4556_length_1675	unannotated	NON	unannotated	unannotated	Caudovirales	Siphoviridae	unassigned	0.0
NODE_4556_length_1675_4	NODE_4556_length_1675	unannotated	NON	unannotated	unannotated	Caudovirales	Siphoviridae	unassigned	0.0
NODE_233_length_9236_1	NODE_233_length_9236	unannotated	NON	unannotated	unannotated	unknown	unknown	unknown	2.444702448842053
NODE_233_length_9236_2	NODE_233_length_9236	unannotated	NON	unannotated	unannotated	unknown	unknown	unknown	6.63248870649974
NODE_233_length_9236_3	NODE_233_length_9236	unannotated	NON	unannotated	unannotated	unknown	unknown	unknown	0.0
NODE_233_length_9236_4	NODE_233_length_9236	unannotated	NON	unannotated	unannotated	unknown	unknown	unknown	13.403976043495367
NODE_233_length_9236_5	NODE_233_length_9236	unannotated	NON	unannotated	unannotated	unknown	unknown	unknown	16.845614824025535
NODE_233_length_9236_6	NODE_233_length_9236	unannotated	NON	PF13730.6	VOG00329	unknown	unknown	unknown	14.706413168815475
NODE_233_length_9236_7	NODE_233_length_9236	unannotated	NON	unannotated	unannotated	unknown	unknown	unknown	7.090592063536032
NODE_233_length_9236_8	NODE_233_length_9236	unannotated	NON	unannotated	unannotated	unknown	unknown	unknown	0.0
NODE_233_length_9236_9	NODE_233_length_9236	unannotated	NON	unannotated	unannotated	unknown	unknown	unknown	3.055878061052566
NODE_233_length_9236_10	NODE_233_length_9236	K08259	NON	unannotated	VOG03140	unknown	unknown	unknown	7.725107893468288
NODE_233_length_9236_11	NODE_233_length_9236	unannotated	NON	unannotated	unannotated	unknown	unknown	unknown	8.17151923507979
NODE_233_length_9236_12	NODE_233_length_9236	unannotated	NON	unannotated	unannotated	unknown	unknown	unknown	6.402792127919662
NODE_233_length_9236_13	NODE_233_length_9236	unannotated	NON	unannotated	unannotated	unknown	unknown	unknown	7.0767702466480475
NODE_134_length_11626_1	NODE_134_length_11626	unannotated	NON	unannotated	unannotated	Caudovirales	Siphoviridae	unassigned	5.518824558020306
NODE_134_length_11626_2	NODE_134_length_11626	K08640	NON	PF08291.11	VOG00542	Caudovirales	Siphoviridae	unassigned	5.4657981579802
NODE_134_length_11626_3	NODE_134_length_11626	unannotated	NON	unannotated	unannotated	Caudovirales	Siphoviridae	unassigned	19.676873368728717
NODE_134_length_11626_4	NODE_134_length_11626	unannotated	NON	unannotated	unannotated	Caudovirales	Siphoviridae	unassigned	8.348738755032501
NODE_134_length_11626_5	NODE_134_length_11626	unannotated	NON	unannotated	VOG00110	Caudovirales	Siphoviridae	unassigned	0.0
NODE_134_length_11626_6	NODE_134_length_11626	unannotated	NON	unannotated	unannotated	Caudovirales	Siphoviridae	unassigned	0.4175733996469345
NODE_134_length_11626_7	NODE_134_length_11626	unannotated	NON	unannotated	unannotated	Caudovirales	Siphoviridae	unassigned	0.0
NODE_134_length_11626_8	NODE_134_length_11626	unannotated	NON	unannotated	unannotated	Caudovirales	Siphoviridae	unassigned	1.7462160348871807
NODE_134_length_11626_9	NODE_134_length_11626	unannotated	NON	unannotated	unannotated	Caudovirales	Siphoviridae	unassigned	0.0
NODE_134_length_11626_10	NODE_134_length_11626	unannotated	NON	unannotated	unannotated	Caudovirales	Siphoviridae	unassigned	3.5383851233240238
NODE_134_length_11626_11	NODE_134_length_11626	unannotated	NON	unannotated	unannotated	Caudovirales	Siphoviridae	unassigned	3.683798210583915
NODE_134_length_11626_12	NODE_134_length_11626	unannotated	NON	unannotated	unannotated	Caudovirales	Siphoviridae	unassigned	1.2223512244210264
NODE_134_length_11626_13	NODE_134_length_11626	unannotated	NON	unannotated	unannotated	Caudovirales	Siphoviridae	unassigned	3.0960869829085205
NODE_134_length_11626_14	NODE_134_length_11626	unannotated	NON	unannotated	unannotated	Caudovirales	Siphoviridae	unassigned	1.8937835871311677
NODE_134_length_11626_15	NODE_134_length_11626	unannotated	NON	unannotated	VOG10469	Caudovirales	Siphoviridae	unassigned	0.0
NODE_134_length_11626_16	NODE_134_length_11626	unannotated	NON	unannotated	unannotated	Caudovirales	Siphoviridae	unassigned	0.0
NODE_134_length_11626_17	NODE_134_length_11626	unannotated	NON	PF01844.23	VOG00559	Caudovirales	Siphoviridae	unassigned	1.822481494242193
NODE_134_length_11626_18	NODE_134_length_11626	unannotated	NON	unannotated	unannotated	Caudovirales	Siphoviridae	unassigned	2.1787278768615517
NODE_134_length_11626_19	NODE_134_length_11626	K02314	NON	PF03796.15	VOG00557	Caudovirales	Siphoviridae	unassigned	0.0
NODE_134_length_11626_20	NODE_134_length_11626	unannotated	NON	unannotated	unannotated	Caudovirales	Siphoviridae	unassigned	2.2661567643760603
NODE_134_length_11626_21	NODE_134_length_11626	unannotated	NON	unannotated	unannotated	Caudovirales	Siphoviridae	unassigned	4.4229814041550295
NODE_134_length_11626_22	NODE_134_length_11626	unannotated	NON	unannotated	unannotated	Caudovirales	Siphoviridae	unassigned	3.1373681426806344
NODE_134_length_11626_23	NODE_134_length_11626	unannotated	NON	unannotated	unannotated	Caudovirales	Siphoviridae	unassigned	0.0
NODE_134_length_11626_24	NODE_134_length_11626	K06223	NON	PF02086.15	VOG00314	Caudovirales	Siphoviridae	unassigned	4.4229814041550295
NODE_134_length_11626_25	NODE_134_length_11626	unannotated	NON	unannotated	VOG00153	Caudovirales	Siphoviridae	unassigned	0.829991572137734
NODE_134_length_11626_26	NODE_134_length_11626	unannotated	NON	unannotated	unannotated	Caudovirales	Siphoviridae	unassigned	0.0
NODE_134_length_11626_27	NODE_134_length_11626	unannotated	NON	unannotated	unannotated	Caudovirales	Siphoviridae	unassigned	0.0
NODE_2323_length_2595_1	NODE_2323_length_2595	unannotated	NON	unannotated	unannotated	unknown	unknown	unknown	1.7691925616620119
NODE_2323_length_2595_2	NODE_2323_length_2595	unannotated	NON	unannotated	VOG03191	unknown	unknown	unknown	0.0
NODE_2323_length_2595_3	NODE_2323_length_2595	unannotated	NON	unannotated	unannotated	unknown	unknown	unknown	0.9109663596633665
NODE_2323_length_2595_4	NODE_2323_length_2595	unannotated	NON	unannotated	unannotated	unknown	unknown	unknown	1.659983144275468
NODE_433_length_6964_1	NODE_433_length_6964	unannotated	NON	unannotated	unannotated	Caudovirales	Myoviridae	unassigned	23.131213814244976
NODE_433_length_6964_2	NODE_433_length_6964	unannotated	NON	unannotated	unannotated	Caudovirales	Myoviridae	unassigned	16.501741529683855
NODE_433_length_6964_3	NODE_433_length_6964	unannotated	NON	PF11860.8	VOG01021	Caudovirales	Myoviridae	unassigned	12.223512244210264
NODE_433_length_6964_4	NODE_433_length_6964	unannotated	NON	unannotated	unannotated	Caudovirales	Myoviridae	unassigned	13.268944212465088
NODE_433_length_6964_5	NODE_433_length_6964	unannotated	NON	unannotated	unannotated	Caudovirales	Myoviridae	unassigned	10.342971898947146
NODE_433_length_6964_6	NODE_433_length_6964	unannotated	NON	unannotated	unannotated	Caudovirales	Myoviridae	unassigned	0.0
NODE_433_length_6964_7	NODE_433_length_6964	unannotated	NON	unannotated	VOG00137	Caudovirales	Myoviridae	unassigned	7.050265489169965
NODE_433_length_6964_8	NODE_433_length_6964	unannotated	NON	unannotated	unannotated	Caudovirales	Myoviridae	unassigned	1.7927817958175054
NODE_433_length_6964_9	NODE_433_length_6964	unannotated	NON	unannotated	unannotated	Caudovirales	Myoviridae	unassigned	2.7163360542689476
NODE_433_length_6964_10	NODE_433_length_6964	unannotated	NON	unannotated	unannotated	Caudovirales	Myoviridae	unassigned	0.0
NODE_433_length_6964_11	NODE_433_length_6964	unannotated	NON	unannotated	unannotated	Caudovirales	Myoviridae	unassigned	0.0
NODE_433_length_6964_12	NODE_433_length_6964	unannotated	NON	unannotated	VOG01132	Caudovirales	Myoviridae	unassigned	4.643466363040837
NODE_433_length_6964_13	NODE_433_length_6964	unannotated	NON	unannotated	unannotated	Caudovirales	Myoviridae	unassigned	1.9208376383758987
NODE_1194_length_3933_1	NODE_1194_length_3933	unannotated	NON	unannotated	unannotated	unknown	unknown	unknown	1.4104052589473381
NODE_1194_length_3933_2	NODE_1194_length_3933	unannotated	NON	unannotated	VOG02486	unknown	unknown	unknown	3.191265063757427
NODE_1194_length_3933_3	NODE_1194_length_3933	unannotated	NON	unannotated	unannotated	unknown	unknown	unknown	0.0
NODE_1194_length_3933_4	NODE_1194_length_3933	unannotated	NON	unannotated	unannotated	unknown	unknown	unknown	0.0
NODE_1194_length_3933_5	NODE_1194_length_3933	unannotated	NON	unannotated	unannotated	unknown	unknown	unknown	1.7927817958175054
NODE_1848_length_3019_1	NODE_1848_length_3019	unannotated	NON	unannotated	VOG01895	unknown	unknown	unknown	2.05804032683132
NODE_1848_length_3019_2	NODE_1848_length_3019	unannotated	NON	PF11325.8	unannotated	unknown	unknown	unknown	3.653767246910677
NODE_1848_length_3019_3	NODE_1848_length_3019	K01143	NON	unannotated	VOG01132	unknown	unknown	unknown	2.148882289507284
NODE_1848_length_3019_4	NODE_1848_length_3019	unannotated	NON	unannotated	unannotated	unknown	unknown	unknown	0.4001745079949789
NODE_1848_length_3019_5	NODE_1848_length_3019	unannotated	NON	unannotated	unannotated	unknown	unknown	unknown	2.3182523221778086
NODE_2268_length_2634_1	NODE_2268_length_2634	unannotated	NON	unannotated	unannotated	unknown	unknown	unknown	1.4939848298479212
NODE_2268_length_2634_2	NODE_2268_length_2634	unannotated	NON	PF00078.27	VOG01202	unknown	unknown	unknown	2.5401505293384052
NODE_2268_length_2634_3	NODE_2268_length_2634	unannotated	NON	unannotated	unannotated	unknown	unknown	unknown	1.5107711762507068
NODE_2268_length_2634_4	NODE_2268_length_2634	unannotated	NON	PF03732.17	unannotated	unknown	unknown	unknown	1.1951878638783369
NODE_96_length_12782_1	NODE_96_length_12782	unannotated	NON	unannotated	unannotated	unknown	unknown	unknown	0.0
NODE_96_length_12782_2	NODE_96_length_12782	unannotated	NON	unannotated	unannotated	unknown	unknown	unknown	0.0
NODE_96_length_12782_3	NODE_96_length_12782	unannotated	NON	unannotated	unannotated	unknown	unknown	unknown	4.201832333947278
NODE_96_length_12782_4	NODE_96_length_12782	unannotated	NON	unannotated	unannotated	unknown	unknown	unknown	0.0
NODE_96_length_12782_5	NODE_96_length_12782	unannotated	NON	unannotated	unannotated	unknown	unknown	unknown	6.402792127919662
NODE_96_length_12782_6	NODE_96_length_12782	unannotated	NON	unannotated	unannotated	unknown	unknown	unknown	9.214170397285402
NODE_96_length_12782_7	NODE_96_length_12782	unannotated	NON	unannotated	unannotated	unknown	unknown	unknown	2.401047047969873
NODE_96_length_12782_8	NODE_96_length_12782	unannotated	NON	unannotated	unannotated	unknown	unknown	unknown	1.7238286498245246
NODE_96_length_12782_9	NODE_96_length_12782	unannotated	NON	unannotated	unannotated	unknown	unknown	unknown	5.353154074162341
NODE_96_length_12782_10	NODE_96_length_12782	unannotated	NON	unannotated	unannotated	unknown	unknown	unknown	2.386839668987803
NODE_96_length_12782_11	NODE_96_length_12782	unannotated	NON	unannotated	unannotated	unknown	unknown	unknown	5.22389965842094
NODE_96_length_12782_12	NODE_96_length_12782	unannotated	NON	unannotated	unannotated	unknown	unknown	unknown	2.7255128652630995
NODE_96_length_12782_13	NODE_96_length_12782	unannotated	NON	unannotated	unannotated	unknown	unknown	unknown	4.453677174152321
NODE_96_length_12782_14	NODE_96_length_12782	unannotated	NON	unannotated	unannotated	unknown	unknown	unknown	0.0
NODE_96_length_12782_15	NODE_96_length_12782	unannotated	NON	unannotated	unannotated	unknown	unknown	unknown	3.7982665165625114
NODE_96_length_12782_16	NODE_96_length_12782	unannotated	NON	unannotated	unannotated	unknown	unknown	unknown	3.091003096237078
NODE_96_length_12782_17	NODE_96_length_12782	unannotated	NON	PF14550.6	VOG12502	unknown	unknown	unknown	1.558940692015222
NODE_96_length_12782_18	NODE_96_length_12782	unannotated	NON	unannotated	unannotated	unknown	unknown	unknown	1.874423345998786
NODE_2050_length_2812_1	NODE_2050_length_2812	unannotated	NON	unannotated	VOG00451	Caudovirales	Siphoviridae	unassigned	0.0
NODE_2050_length_2812_2	NODE_2050_length_2812	K00797	AMG	unannotated	VOG15023	Caudovirales	Siphoviridae	unassigned	0.0
NODE_2050_length_2812_3	NODE_2050_length_2812	K01143	NON	PF09588.10	VOG01132	Caudovirales	Siphoviridae	unassigned	0.7039719093524236
NODE_2050_length_2812_4	NODE_2050_length_2812	K07455	NON	PF03837.14	VOG10469	Caudovirales	Siphoviridae	unassigned	0.9604188191879494
NODE_2608_length_2425_1	NODE_2608_length_2425	unannotated	NON	unannotated	unannotated	unknown	unknown	unknown	2.3182523221778086
NODE_2608_length_2425_2	NODE_2608_length_2425	unannotated	NON	unannotated	VOG02262	unknown	unknown	unknown	2.100916166973639
NODE_2608_length_2425_3	NODE_2608_length_2425	unannotated	NON	unannotated	unannotated	unknown	unknown	unknown	0.0
NODE_2608_length_2425_4	NODE_2608_length_2425	unannotated	NON	unannotated	unannotated	unknown	unknown	unknown	0.0
NODE_4244_length_1751_1	NODE_4244_length_1751	unannotated	NON	unannotated	unannotated	unknown	unknown	unknown	0.6722931734315646
NODE_4244_length_1751_2	NODE_4244_length_1751	unannotated	NON	unannotated	unannotated	unknown	unknown	unknown	1.1692055190114166
NODE_4244_length_1751_3	NODE_4244_length_1751	unannotated	NON	unannotated	unannotated	unknown	unknown	unknown	3.5383851233240238
NODE_4244_length_1751_4	NODE_4244_length_1751	unannotated	NON	unannotated	VOG15833	unknown	unknown	unknown	0.0
NODE_2334_length_2584_1	NODE_2334_length_2584	unannotated	NON	unannotated	unannotated	unknown	unknown	unknown	1.9773328630340132
NODE_2334_length_2584_2	NODE_2334_length_2584	unannotated	NON	unannotated	unannotated	unknown	unknown	unknown	0.0
NODE_2334_length_2584_3	NODE_2334_length_2584	unannotated	NON	unannotated	unannotated	unknown	unknown	unknown	0.81986972369703
NODE_2334_length_2584_4	NODE_2334_length_2584	unannotated	NON	unannotated	VOG09910	unknown	unknown	unknown	6.571286657601759
NODE_2334_length_2584_5	NODE_2334_length_2584	unannotated	NON	unannotated	unannotated	unknown	unknown	unknown	7.214853568533863
NODE_2334_length_2584_6	NODE_2334_length_2584	unannotated	NON	unannotated	unannotated	unknown	unknown	unknown	1.189899422002769
NODE_1155_length_4023_1	NODE_1155_length_4023	unannotated	NON	unannotated	unannotated	unknown	unknown	unknown	0.7076770246648048
NODE_1155_length_4023_2	NODE_1155_length_4023	unannotated	NON	unannotated	unannotated	unknown	unknown	unknown	0.0
NODE_1155_length_4023_3	NODE_1155_length_4023	unannotated	NON	unannotated	unannotated	unknown	unknown	unknown	1.2805584255839324
NODE_1155_length_4023_4	NODE_1155_length_4023	unannotated	NON	unannotated	unannotated	unknown	unknown	unknown	1.388215992336564
NODE_1155_length_4023_5	NODE_1155_length_4023	K06400	NON	PF00239.21	VOG00520	unknown	unknown	unknown	4.9377464715312644
NODE_1155_length_4023_6	NODE_1155_length_4023	unannotated	NON	unannotated	unannotated	unknown	unknown	unknown	4.859950651312515
NODE_2653_length_2395_1	NODE_2653_length_2395	unannotated	NON	unannotated	unannotated	Caudovirales	Siphoviridae	unassigned	2.4596091710910897
NODE_2653_length_2395_2	NODE_2653_length_2395	unannotated	NON	unannotated	VOG04799	Caudovirales	Siphoviridae	unassigned	3.3063598693355636
NODE_2653_length_2395_3	NODE_2653_length_2395	unannotated	NON	PF04404.12	VOG09746	Caudovirales	Siphoviridae	unassigned	1.9773328630340132
NODE_2653_length_2395_4	NODE_2653_length_2395	unannotated	NON	unannotated	unannotated	Caudovirales	Siphoviridae	unassigned	0.0
NODE_2653_length_2395_5	NODE_2653_length_2395	unannotated	NON	unannotated	unannotated	Caudovirales	Siphoviridae	unassigned	4.998462255996762
NODE_2653_length_2395_6	NODE_2653_length_2395	K00571	NON	PF01555.18	VOG00102	Caudovirales	Siphoviridae	unassigned	0.0
NODE_6754_length_1299_1	NODE_6754_length_1299	unannotated	NON	unannotated	unannotated	unknown	unknown	unknown	0.0
NODE_6754_length_1299_2	NODE_6754_length_1299	unannotated	NON	unannotated	unannotated	unknown	unknown	unknown	0.0
NODE_6754_length_1299_3	NODE_6754_length_1299	unannotated	NON	unannotated	unannotated	unknown	unknown	unknown	0.0
NODE_6754_length_1299_4	NODE_6754_length_1299	unannotated	NON	PF09643.10	VOG09910	unknown	unknown	unknown	0.0
NODE_3786_length_1878_1	NODE_3786_length_1878	unannotated	NON	unannotated	unannotated	unknown	unknown	unknown	0.0
NODE_3786_length_1878_2	NODE_3786_length_1878	unannotated	NON	PF14359.6	VOG01808	unknown	unknown	unknown	0.46365046443556174
NODE_3786_length_1878_3	NODE_3786_length_1878	unannotated	NON	unannotated	unannotated	unknown	unknown	unknown	0.0
NODE_3786_length_1878_4	NODE_3786_length_1878	unannotated	NON	unannotated	unannotated	unknown	unknown	unknown	0.0
NODE_3786_length_1878_5	NODE_3786_length_1878	unannotated	NON	unannotated	unannotated	unknown	unknown	unknown	0.0
NODE_3786_length_1878_6	NODE_3786_length_1878	unannotated	NON	unannotated	unannotated	unknown	unknown	unknown	0.0
NODE_713_length_5397_1	NODE_713_length_5397	unannotated	NON	unannotated	unannotated	Caudovirales	Siphoviridae	unassigned	2.4417427606473288
NODE_713_length_5397_2	NODE_713_length_5397	unannotated	NON	unannotated	unannotated	Caudovirales	Siphoviridae	unassigned	2.553012051005941
NODE_713_length_5397_3	NODE_713_length_5397	unannotated	NON	unannotated	unannotated	Caudovirales	Siphoviridae	unassigned	0.0
NODE_713_length_5397_4	NODE_713_length_5397	unannotated	NON	unannotated	unannotated	Caudovirales	Siphoviridae	unassigned	1.527939030526283
NODE_713_length_5397_5	NODE_713_length_5397	unannotated	NON	unannotated	unannotated	Caudovirales	Siphoviridae	unassigned	1.7386892416333566
NODE_713_length_5397_6	NODE_713_length_5397	unannotated	NON	unannotated	unannotated	Caudovirales	Siphoviridae	unassigned	1.9346566141915524
NODE_713_length_5397_7	NODE_713_length_5397	unannotated	NON	PF13392.6	VOG00130	Caudovirales	Siphoviridae	unassigned	1.3650622810793187
NODE_713_length_5397_8	NODE_713_length_5397	unannotated	NON	unannotated	unannotated	Caudovirales	Siphoviridae	unassigned	2.347690446903876
NODE_713_length_5397_9	NODE_713_length_5397	unannotated	NON	unannotated	unannotated	Caudovirales	Siphoviridae	unassigned	0.0
NODE_1245_length_3837_1	NODE_1245_length_3837	K07474	NON	PF03592.16	VOG02869	Caudovirales	Siphoviridae	unassigned	0.0
NODE_1245_length_3837_2	NODE_1245_length_3837	unannotated	NON	unannotated	VOG00677	Caudovirales	Siphoviridae	unassigned	0.751165556906776
NODE_1245_length_3837_3	NODE_1245_length_3837	unannotated	NON	PF04860.12	VOG00236	Caudovirales	Siphoviridae	unassigned	2.2693440453386144
NODE_1245_length_3837_4	NODE_1245_length_3837	unannotated	NON	unannotated	unannotated	Caudovirales	Siphoviridae	unassigned	1.895837582344976
NODE_921_length_4640_1	NODE_921_length_4640	unannotated	NON	unannotated	unannotated	unknown	unknown	unknown	7.373538031184902
NODE_921_length_4640_2	NODE_921_length_4640	unannotated	NON	unannotated	unannotated	unknown	unknown	unknown	9.570840316213246
NODE_921_length_4640_3	NODE_921_length_4640	unannotated	NON	unannotated	unannotated	unknown	unknown	unknown	15.665083652774317
NODE_921_length_4640_4	NODE_921_length_4640	unannotated	NON	unannotated	unannotated	unknown	unknown	unknown	15.468692486035998
NODE_921_length_4640_5	NODE_921_length_4640	K08640	NON	PF08291.11	VOG00542	unknown	unknown	unknown	11.607939685149317
NODE_921_length_4640_6	NODE_921_length_4640	unannotated	NON	unannotated	unannotated	unknown	unknown	unknown	1.884934131116536
NODE_1640_length_3271_1	NODE_1640_length_3271	unannotated	NON	unannotated	VOG00523	Caudovirales	Siphoviridae	unassigned	0.9273009288711235
NODE_1640_length_3271_2	NODE_1640_length_3271	K07319	NON	PF01555.18	VOG00102	Caudovirales	Siphoviridae	unassigned	3.174717763426832
NODE_1640_length_3271_3	NODE_1640_length_3271	unannotated	NON	unannotated	unannotated	Caudovirales	Siphoviridae	unassigned	3.256783539114845
NODE_1640_length_3271_4	NODE_1640_length_3271	unannotated	NON	unannotated	unannotated	Caudovirales	Siphoviridae	unassigned	0.0
NODE_1640_length_3271_5	NODE_1640_length_3271	unannotated	NON	unannotated	unannotated	Caudovirales	Siphoviridae	unassigned	1.9027165285798995
NODE_1640_length_3271_6	NODE_1640_length_3271	unannotated	NON	unannotated	unannotated	Caudovirales	Siphoviridae	unassigned	0.0
NODE_650_length_5697_1	NODE_650_length_5697	unannotated	NON	PF06791.13	VOG20937	Caudovirales	Siphoviridae	unassigned	4.090279263134519
NODE_650_length_5697_2	NODE_650_length_5697	unannotated	NON	unannotated	VOG01165	Caudovirales	Siphoviridae	unassigned	5.767220850515872
NODE_650_length_5697_3	NODE_650_length_5697	unannotated	NON	unannotated	VOG01690	Caudovirales	Siphoviridae	unassigned	5.252290417434098
NODE_650_length_5697_4	NODE_650_length_5697	unannotated	NON	unannotated	VOG02529	Caudovirales	Siphoviridae	unassigned	4.013690587651132
NODE_650_length_5697_5	NODE_650_length_5697	unannotated	NON	unannotated	VOG22745	Caudovirales	Siphoviridae	unassigned	11.758739915533068
NODE_2437_length_2521_1	NODE_2437_length_2521	unannotated	NON	unannotated	unannotated	unknown	unknown	unknown	0.0
NODE_2437_length_2521_2	NODE_2437_length_2521	unannotated	NON	unannotated	unannotated	unknown	unknown	unknown	2.3182523221778086
NODE_2437_length_2521_3	NODE_2437_length_2521	unannotated	NON	unannotated	unannotated	unknown	unknown	unknown	4.074504081403422
NODE_2437_length_2521_4	NODE_2437_length_2521	unannotated	NON	unannotated	VOG17272	unknown	unknown	unknown	0.0
NODE_2437_length_2521_5	NODE_2437_length_2521	unannotated	NON	unannotated	unannotated	unknown	unknown	unknown	0.4512034721017211
NODE_1986_length_2875_1	NODE_1986_length_2875	unannotated	NON	unannotated	unannotated	unknown	unknown	unknown	0.0
NODE_1986_length_2875_2	NODE_1986_length_2875	unannotated	NON	unannotated	unannotated	unknown	unknown	unknown	2.240977244771882
NODE_1986_length_2875_3	NODE_1986_length_2875	unannotated	NON	unannotated	unannotated	unknown	unknown	unknown	0.0
NODE_1986_length_2875_4	NODE_1986_length_2875	unannotated	NON	unannotated	unannotated	unknown	unknown	unknown	0.7909331452136054
NODE_1986_length_2875_5	NODE_1986_length_2875	K04077	NON	PF00118.24	VOG12552	unknown	unknown	unknown	0.5697399774843768
NODE_1986_length_2875_6	NODE_1986_length_2875	unannotated	NON	unannotated	unannotated	unknown	unknown	unknown	0.0
NODE_4914_length_1595_1	NODE_4914_length_1595	unannotated	NON	unannotated	unannotated	unknown	unknown	unknown	0.0
NODE_4914_length_1595_2	NODE_4914_length_1595	unannotated	NON	unannotated	unannotated	unknown	unknown	unknown	0.0
NODE_4914_length_1595_3	NODE_4914_length_1595	unannotated	NON	unannotated	unannotated	unknown	unknown	unknown	0.0
NODE_4914_length_1595_4	NODE_4914_length_1595	unannotated	NON	unannotated	VOG00110	unknown	unknown	unknown	0.0
NODE_4914_length_1595_5	NODE_4914_length_1595	unannotated	NON	unannotated	unannotated	unknown	unknown	unknown	0.6495586216730092
NODE_8_length_29989_1	NODE_8_length_29989	unannotated	NON	unannotated	unannotated	Caudovirales	Siphoviridae	unassigned	32.316238379543016
NODE_8_length_29989_2	NODE_8_length_29989	unannotated	NON	unannotated	unannotated	Caudovirales	Siphoviridae	unassigned	25.161268177246424
NODE_8_length_29989_3	NODE_8_length_29989	unannotated	NON	unannotated	unannotated	Caudovirales	Siphoviridae	unassigned	7.51906838706355
NODE_8_length_29989_4	NODE_8_length_29989	unannotated	NON	unannotated	unannotated	Caudovirales	Siphoviridae	unassigned	6.253889985409902
NODE_8_length_29989_5	NODE_8_length_29989	unannotated	NON	unannotated	unannotated	Caudovirales	Siphoviridae	unassigned	2.444702448842053
NODE_8_length_29989_6	NODE_8_length_29989	unannotated	NON	unannotated	VOG01165	Caudovirales	Siphoviridae	unassigned	49.09826039858204
NODE_8_length_29989_7	NODE_8_length_29989	unannotated	NON	unannotated	unannotated	Caudovirales	Siphoviridae	unassigned	8.963908979087527
NODE_8_length_29989_8	NODE_8_length_29989	unannotated	NON	unannotated	unannotated	Caudovirales	Siphoviridae	unassigned	77.03359278903343
NODE_8_length_29989_9	NODE_8_length_29989	unannotated	NON	unannotated	unannotated	Caudovirales	Siphoviridae	unassigned	61.30489474203539
NODE_8_length_29989_10	NODE_8_length_29989	unannotated	NON	unannotated	unannotated	Caudovirales	Siphoviridae	unassigned	55.77816988360783
NODE_8_length_29989_11	NODE_8_length_29989	unannotated	NON	unannotated	unannotated	Caudovirales	Siphoviridae	unassigned	60.796882659089015
NODE_8_length_29989_12	NODE_8_length_29989	unannotated	NON	unannotated	VOG01405	Caudovirales	Siphoviridae	unassigned	73.75643553181241
NODE_8_length_29989_13	NODE_8_length_29989	unannotated	NON	unannotated	unannotated	Caudovirales	Siphoviridae	unassigned	48.85851551101486
NODE_8_length_29989_14	NODE_8_length_29989	unannotated	NON	unannotated	unannotated	Caudovirales	Siphoviridae	unassigned	32.56420058809141
NODE_8_length_29989_15	NODE_8_length_29989	unannotated	NON	PF04860.12	VOG00236	Caudovirales	Siphoviridae	unassigned	82.23722873183374
NODE_8_length_29989_16	NODE_8_length_29989	unannotated	NON	unannotated	unannotated	Caudovirales	Siphoviridae	unassigned	49.51836815060449
NODE_8_length_29989_17	NODE_8_length_29989	unannotated	NON	unannotated	unannotated	Caudovirales	Siphoviridae	unassigned	24.145740735922388
NODE_8_length_29989_18	NODE_8_length_29989	unannotated	NON	PF13539.6	VOG10455	Caudovirales	Siphoviridae	unassigned	30.795364718478115
NODE_8_length_29989_19	NODE_8_length_29989	unannotated	NON	unannotated	unannotated	Caudovirales	Siphoviridae	unassigned	16.135036162357547
NODE_8_length_29989_20	NODE_8_length_29989	unannotated	NON	unannotated	unannotated	Caudovirales	Siphoviridae	unassigned	144.78395646256558
NODE_8_length_29989_21	NODE_8_length_29989	unannotated	NON	unannotated	unannotated	Caudovirales	Siphoviridae	unassigned	80.92417828342906
NODE_8_length_29989_22	NODE_8_length_29989	unannotated	NON	unannotated	unannotated	Caudovirales	Siphoviridae	unassigned	6.83687972981252
NODE_8_length_29989_23	NODE_8_length_29989	unannotated	NON	unannotated	unannotated	Caudovirales	Siphoviridae	unassigned	5.238648104661542
NODE_8_length_29989_24	NODE_8_length_29989	unannotated	NON	unannotated	unannotated	Caudovirales	Siphoviridae	unassigned	43.311194826841174
NODE_8_length_29989_25	NODE_8_length_29989	unannotated	NON	unannotated	unannotated	Caudovirales	Siphoviridae	unassigned	19.208376383758985
NODE_8_length_29989_26	NODE_8_length_29989	unannotated	NON	unannotated	unannotated	Caudovirales	Siphoviridae	unassigned	10.976215076433705
NODE_8_length_29989_27	NODE_8_length_29989	unannotated	NON	unannotated	unannotated	Caudovirales	Siphoviridae	unassigned	11.478176131758419
NODE_8_length_29989_28	NODE_8_length_29989	unannotated	NON	unannotated	VOG00818	Caudovirales	Siphoviridae	unassigned	77.45986563450634
NODE_8_length_29989_29	NODE_8_length_29989	K17680	NON	unannotated	VOG01895	Caudovirales	Siphoviridae	unassigned	82.34787196099546
NODE_8_length_29989_30	NODE_8_length_29989	K00571	NON	PF01555.18	VOG00102	Caudovirales	Siphoviridae	unassigned	71.28441902417224
NODE_8_length_29989_31	NODE_8_length_29989	unannotated	NON	unannotated	unannotated	Caudovirales	Siphoviridae	unassigned	37.038373906646385
NODE_8_length_29989_32	NODE_8_length_29989	unannotated	NON	unannotated	unannotated	Caudovirales	Siphoviridae	unassigned	1.3581680271344738
NODE_8_length_29989_33	NODE_8_length_29989	unannotated	NON	PF05766.12	VOG02687	Caudovirales	Siphoviridae	unassigned	0.0
NODE_8_length_29989_34	NODE_8_length_29989	unannotated	NON	PF04404.12	VOG09746	Caudovirales	Siphoviridae	unassigned	19.934274328494062
NODE_8_length_29989_35	NODE_8_length_29989	unannotated	NON	unannotated	VOG01132	Caudovirales	Siphoviridae	unassigned	35.36339814004183
NODE_8_length_29989_36	NODE_8_length_29989	unannotated	NON	unannotated	VOG01463	Caudovirales	Siphoviridae	unassigned	34.65123404911588
NODE_8_length_29989_37	NODE_8_length_29989	unannotated	NON	unannotated	VOG04461	Caudovirales	Siphoviridae	unassigned	0.0
NODE_8_length_29989_38	NODE_8_length_29989	unannotated	NON	unannotated	unannotated	Caudovirales	Siphoviridae	unassigned	25.126108501987765
NODE_8_length_29989_39	NODE_8_length_29989	unannotated	NON	unannotated	unannotated	Caudovirales	Siphoviridae	unassigned	6.327465161708843
NODE_8_length_29989_40	NODE_8_length_29989	unannotated	NON	unannotated	unannotated	Caudovirales	Siphoviridae	unassigned	4.636504644355617
NODE_8_length_29989_41	NODE_8_length_29989	unannotated	NON	unannotated	unannotated	Caudovirales	Siphoviridae	unassigned	3.7349620746198027
NODE_8_length_29989_42	NODE_8_length_29989	unannotated	NON	unannotated	unannotated	Caudovirales	Siphoviridae	unassigned	4.074504081403422
NODE_8_length_29989_43	NODE_8_length_29989	unannotated	NON	unannotated	unannotated	Caudovirales	Siphoviridae	unassigned	6.4799342017500186
NODE_8_length_29989_44	NODE_8_length_29989	unannotated	NON	unannotated	unannotated	Caudovirales	Siphoviridae	unassigned	14.04791705677896
NODE_8_length_29989_45	NODE_8_length_29989	unannotated	NON	unannotated	unannotated	Caudovirales	Siphoviridae	unassigned	6.4799342017500186
NODE_8_length_29989_46	NODE_8_length_29989	unannotated	NON	unannotated	unannotated	Caudovirales	Siphoviridae	unassigned	3.9546657260680265
NODE_8_length_29989_47	NODE_8_length_29989	unannotated	NON	unannotated	unannotated	Caudovirales	Siphoviridae	unassigned	12.319508413667412
NODE_8_length_29989_48	NODE_8_length_29989	unannotated	NON	unannotated	unannotated	Caudovirales	Siphoviridae	unassigned	0.0
NODE_8_length_29989_49	NODE_8_length_29989	K06909	NON	PF04466.13	VOG00381	Caudovirales	Siphoviridae	unassigned	2.801221555964852
NODE_8_length_29989_50	NODE_8_length_29989	unannotated	NON	unannotated	unannotated	Caudovirales	Siphoviridae	unassigned	5.042198800736735
NODE_8_length_29989_51	NODE_8_length_29989	unannotated	NON	unannotated	unannotated	Caudovirales	Siphoviridae	unassigned	11.671756483186885
NODE_1375_length_3603_1	NODE_1375_length_3603	unannotated	NON	unannotated	unannotated	unknown	unknown	unknown	796.9259848138777
NODE_1375_length_3603_2	NODE_1375_length_3603	unannotated	NON	unannotated	unannotated	unknown	unknown	unknown	400.97485701096883
NODE_1375_length_3603_3	NODE_1375_length_3603	unannotated	NON	unannotated	unannotated	unknown	unknown	unknown	60.1525470965084
NODE_1375_length_3603_4	NODE_1375_length_3603	unannotated	NON	unannotated	VOG16934	unknown	unknown	unknown	927.0450682469367
NODE_1375_length_3603_5	NODE_1375_length_3603	unannotated	NON	unannotated	unannotated	unknown	unknown	unknown	628.2156739814156
NODE_1375_length_3603_6	NODE_1375_length_3603	unannotated	NON	unannotated	unannotated	unknown	unknown	unknown	350.3962789787339
NODE_1375_length_3603_7	NODE_1375_length_3603	unannotated	NON	unannotated	unannotated	unknown	unknown	unknown	605.0638560884081
NODE_902_length_4703_1	NODE_902_length_4703	unannotated	NON	unannotated	VOG02260	unknown	unknown	unknown	0.0
NODE_902_length_4703_2	NODE_902_length_4703	unannotated	NON	unannotated	unannotated	unknown	unknown	unknown	0.9402701726315588
NODE_902_length_4703_3	NODE_902_length_4703	unannotated	NON	unannotated	unannotated	unknown	unknown	unknown	2.0128538126693547
NODE_902_length_4703_4	NODE_902_length_4703	unannotated	NON	unannotated	unannotated	unknown	unknown	unknown	2.5638298986796952
NODE_902_length_4703_5	NODE_902_length_4703	unannotated	NON	unannotated	unannotated	unknown	unknown	unknown	1.659983144275468
NODE_902_length_4703_6	NODE_902_length_4703	unannotated	NON	unannotated	unannotated	unknown	unknown	unknown	0.0
NODE_902_length_4703_7	NODE_902_length_4703	unannotated	NON	unannotated	unannotated	unknown	unknown	unknown	0.0
NODE_5586_length_1471_1	NODE_5586_length_1471	unannotated	NON	unannotated	unannotated	unknown	unknown	unknown	0.0
NODE_5586_length_1471_2	NODE_5586_length_1471	unannotated	NON	unannotated	unannotated	unknown	unknown	unknown	0.0
NODE_5586_length_1471_3	NODE_5586_length_1471	unannotated	NON	unannotated	unannotated	unknown	unknown	unknown	0.8731080174435903
NODE_5586_length_1471_4	NODE_5586_length_1471	unannotated	NON	unannotated	VOG04461	unknown	unknown	unknown	1.120488622385941
NODE_6325_length_1355_1	NODE_6325_length_1355	unannotated	NON	unannotated	unannotated	unknown	unknown	unknown	0.0
NODE_6325_length_1355_2	NODE_6325_length_1355	unannotated	NON	unannotated	unannotated	unknown	unknown	unknown	1.207712287601613
NODE_6325_length_1355_3	NODE_6325_length_1355	unannotated	NON	unannotated	unannotated	unknown	unknown	unknown	0.0
NODE_6325_length_1355_4	NODE_6325_length_1355	unannotated	NON	unannotated	VOG00106	unknown	unknown	unknown	0.0
NODE_6325_length_1355_5	NODE_6325_length_1355	unannotated	NON	unannotated	unannotated	unknown	unknown	unknown	0.0
NODE_112_length_12161_1	NODE_112_length_12161	unannotated	NON	unannotated	unannotated	Caudovirales	Siphoviridae	unassigned	2.21635112120296
NODE_112_length_12161_2	NODE_112_length_12161	unannotated	NON	unannotated	unannotated	Caudovirales	Siphoviridae	unassigned	16.253241555488373
NODE_112_length_12161_3	NODE_112_length_12161	unannotated	NON	unannotated	VOG00670	Caudovirales	Siphoviridae	unassigned	45.20592028246727
NODE_112_length_12161_4	NODE_112_length_12161	unannotated	NON	unannotated	VOG00620	Caudovirales	Siphoviridae	unassigned	37.6758183073002
NODE_112_length_12161_5	NODE_112_length_12161	unannotated	NON	unannotated	unannotated	Caudovirales	Siphoviridae	unassigned	0.0
NODE_112_length_12161_6	NODE_112_length_12161	unannotated	NON	unannotated	unannotated	Caudovirales	Siphoviridae	unassigned	15.83936796042953
NODE_112_length_12161_7	NODE_112_length_12161	unannotated	NON	unannotated	VOG00690	Caudovirales	Siphoviridae	unassigned	22.19006879627059
NODE_112_length_12161_8	NODE_112_length_12161	unannotated	NON	unannotated	unannotated	Caudovirales	Siphoviridae	unassigned	1.545501548118539
NODE_112_length_12161_9	NODE_112_length_12161	unannotated	NON	unannotated	unannotated	Caudovirales	Siphoviridae	unassigned	2.0168795202946934
NODE_112_length_12161_10	NODE_112_length_12161	unannotated	NON	unannotated	unannotated	Caudovirales	Siphoviridae	unassigned	0.7076770246648048
NODE_112_length_12161_11	NODE_112_length_12161	unannotated	NON	unannotated	unannotated	Caudovirales	Siphoviridae	unassigned	13.706948196177528
NODE_112_length_12161_12	NODE_112_length_12161	unannotated	NON	unannotated	VOG06175	Caudovirales	Siphoviridae	unassigned	28.227694140876586
NODE_112_length_12161_13	NODE_112_length_12161	unannotated	NON	unannotated	unannotated	Caudovirales	Siphoviridae	unassigned	7.8672605401566065
NODE_112_length_12161_14	NODE_112_length_12161	unannotated	NON	unannotated	unannotated	Caudovirales	Siphoviridae	unassigned	15.818662904272106
NODE_112_length_12161_15	NODE_112_length_12161	unannotated	NON	unannotated	unannotated	Caudovirales	Siphoviridae	unassigned	0.0
NODE_112_length_12161_16	NODE_112_length_12161	unannotated	NON	unannotated	unannotated	Caudovirales	Siphoviridae	unassigned	3.0792053744957153
NODE_112_length_12161_17	NODE_112_length_12161	unannotated	NON	unannotated	unannotated	Caudovirales	Siphoviridae	unassigned	2.1686876562308535
NODE_112_length_12161_18	NODE_112_length_12161	unannotated	NON	PF13479.6	VOG01757	Caudovirales	Siphoviridae	unassigned	4.676822076045666
NODE_112_length_12161_19	NODE_112_length_12161	unannotated	NON	unannotated	unannotated	Caudovirales	Siphoviridae	unassigned	0.0
NODE_112_length_12161_20	NODE_112_length_12161	unannotated	NON	unannotated	unannotated	Caudovirales	Siphoviridae	unassigned	0.0
NODE_112_length_12161_21	NODE_112_length_12161	unannotated	NON	unannotated	unannotated	Caudovirales	Siphoviridae	unassigned	0.0
NODE_112_length_12161_22	NODE_112_length_12161	unannotated	NON	unannotated	unannotated	Caudovirales	Siphoviridae	unassigned	1.1142980775108804
NODE_83_length_13312_1	NODE_83_length_13312	unannotated	NON	unannotated	unannotated	unknown	unknown	unknown	7.212340557886516
NODE_83_length_13312_2	NODE_83_length_13312	unannotated	NON	unannotated	unannotated	unknown	unknown	unknown	0.0
NODE_83_length_13312_3	NODE_83_length_13312	unannotated	NON	unannotated	unannotated	unknown	unknown	unknown	0.0
NODE_83_length_13312_4	NODE_83_length_13312	unannotated	NON	unannotated	unannotated	unknown	unknown	unknown	25.74739813142162
NODE_83_length_13312_5	NODE_83_length_13312	unannotated	NON	unannotated	unannotated	unknown	unknown	unknown	27.819027866133705
NODE_83_length_13312_6	NODE_83_length_13312	unannotated	NON	unannotated	unannotated	unknown	unknown	unknown	8.1765385957893
NODE_83_length_13312_7	NODE_83_length_13312	unannotated	NON	unannotated	unannotated	unknown	unknown	unknown	26.193240523307708
NODE_83_length_13312_8	NODE_83_length_13312	K14415	NON	PF01139.17	VOG01100	unknown	unknown	unknown	7.307534493821354
NODE_83_length_13312_9	NODE_83_length_13312	unannotated	NON	unannotated	unannotated	unknown	unknown	unknown	7.766563736393525
NODE_83_length_13312_10	NODE_83_length_13312	unannotated	NON	unannotated	unannotated	unknown	unknown	unknown	10.623892123362994
NODE_83_length_13312_11	NODE_83_length_13312	unannotated	NON	unannotated	unannotated	unknown	unknown	unknown	10.323603037713163
NODE_83_length_13312_12	NODE_83_length_13312	unannotated	NON	unannotated	unannotated	unknown	unknown	unknown	3.642967934850842
NODE_83_length_13312_13	NODE_83_length_13312	unannotated	NON	unannotated	unannotated	unknown	unknown	unknown	5.88256526752619
NODE_83_length_13312_14	NODE_83_length_13312	unannotated	NON	unannotated	unannotated	unknown	unknown	unknown	9.912014736491015
NODE_127_length_11723_1	NODE_127_length_11723	unannotated	NON	unannotated	unannotated	Caudovirales	ambiguous	ambiguous	13.121866758543788
NODE_127_length_11723_2	NODE_127_length_11723	unannotated	NON	unannotated	VOG03084	Caudovirales	ambiguous	ambiguous	15.047923796808636
NODE_127_length_11723_3	NODE_127_length_11723	unannotated	NON	unannotated	unannotated	Caudovirales	ambiguous	ambiguous	11.204886223859408
NODE_127_length_11723_4	NODE_127_length_11723	unannotated	NON	unannotated	unannotated	Caudovirales	ambiguous	ambiguous	12.605497001841835
NODE_127_length_11723_5	NODE_127_length_11723	K06909	NON	unannotated	VOG20626	Caudovirales	ambiguous	ambiguous	15.221732228639196
NODE_127_length_11723_6	NODE_127_length_11723	unannotated	NON	unannotated	unannotated	Caudovirales	ambiguous	ambiguous	15.502650802873976
NODE_127_length_11723_7	NODE_127_length_11723	unannotated	NON	unannotated	unannotated	Caudovirales	ambiguous	ambiguous	8.23216130732528
NODE_127_length_11723_8	NODE_127_length_11723	unannotated	NON	unannotated	VOG11847	Caudovirales	ambiguous	ambiguous	0.0
NODE_127_length_11723_9	NODE_127_length_11723	K05516	NON	PF00226.31	unannotated	Caudovirales	ambiguous	ambiguous	2.955134828270613
NODE_127_length_11723_10	NODE_127_length_11723	unannotated	NON	unannotated	unannotated	Caudovirales	ambiguous	ambiguous	8.856556775745162
NODE_127_length_11723_11	NODE_127_length_11723	unannotated	NON	unannotated	unannotated	Caudovirales	ambiguous	ambiguous	2.134264042639887
NODE_127_length_11723_12	NODE_127_length_11723	unannotated	NON	PF13392.6	VOG00054	Caudovirales	ambiguous	ambiguous	0.0
NODE_127_length_11723_13	NODE_127_length_11723	K07455	NON	PF03837.14	VOG10469	Caudovirales	ambiguous	ambiguous	5.814427445894612
NODE_4540_length_1677_1	NODE_4540_length_1677	unannotated	NON	PF13479.6	VOG00519	Caudovirales	Siphoviridae	unassigned	1.189899422002769
NODE_4540_length_1677_2	NODE_4540_length_1677	unannotated	NON	unannotated	unannotated	Caudovirales	Siphoviridae	unassigned	0.81986972369703
NODE_4540_length_1677_3	NODE_4540_length_1677	K03090	NON	unannotated	VOG00140	Caudovirales	Siphoviridae	unassigned	0.7152055036506005
NODE_4540_length_1677_4	NODE_4540_length_1677	unannotated	NON	unannotated	unannotated	Caudovirales	Siphoviridae	unassigned	0.0
NODE_15_length_20379_1	NODE_15_length_20379	K02395	NON	PF01832.20	VOG11508	unknown	unknown	unknown	11.514413467612432
NODE_15_length_20379_2	NODE_15_length_20379	unannotated	NON	unannotated	unannotated	unknown	unknown	unknown	1.63973944739406
NODE_15_length_20379_3	NODE_15_length_20379	unannotated	NON	unannotated	unannotated	unknown	unknown	unknown	1.6006980319799156
NODE_15_length_20379_4	NODE_15_length_20379	unannotated	NON	unannotated	unannotated	unknown	unknown	unknown	36.99946805170242
NODE_15_length_20379_5	NODE_15_length_20379	unannotated	NON	unannotated	unannotated	unknown	unknown	unknown	30.32830936011108
NODE_15_length_20379_6	NODE_15_length_20379	unannotated	NON	unannotated	unannotated	unknown	unknown	unknown	13.44586346863129
NODE_15_length_20379_7	NODE_15_length_20379	unannotated	NON	unannotated	unannotated	unknown	unknown	unknown	14.29460568093692
NODE_15_length_20379_8	NODE_15_length_20379	unannotated	NON	unannotated	unannotated	unknown	unknown	unknown	17.145731939865406
NODE_15_length_20379_9	NODE_15_length_20379	unannotated	NON	unannotated	unannotated	unknown	unknown	unknown	7.610866114319598
NODE_15_length_20379_10	NODE_15_length_20379	unannotated	NON	unannotated	unannotated	unknown	unknown	unknown	13.751451274736546
NODE_15_length_20379_11	NODE_15_length_20379	unannotated	NON	unannotated	unannotated	unknown	unknown	unknown	29.682377845846432
NODE_15_length_20379_12	NODE_15_length_20379	unannotated	NON	unannotated	unannotated	unknown	unknown	unknown	9.875492943062529
NODE_15_length_20379_13	NODE_15_length_20379	unannotated	NON	unannotated	unannotated	unknown	unknown	unknown	6.659507850029649
NODE_15_length_20379_14	NODE_15_length_20379	unannotated	NON	unannotated	unannotated	unknown	unknown	unknown	17.56122009755274
NODE_15_length_20379_15	NODE_15_length_20379	unannotated	NON	unannotated	unannotated	unknown	unknown	unknown	16.977100339180925
NODE_15_length_20379_16	NODE_15_length_20379	unannotated	NON	unannotated	unannotated	unknown	unknown	unknown	12.282279129999736
NODE_15_length_20379_17	NODE_15_length_20379	unannotated	NON	unannotated	unannotated	unknown	unknown	unknown	15.761897367534289
NODE_15_length_20379_18	NODE_15_length_20379	unannotated	NON	unannotated	unannotated	unknown	unknown	unknown	9.604188191879492
NODE_15_length_20379_19	NODE_15_length_20379	unannotated	NON	unannotated	unannotated	unknown	unknown	unknown	14.006107779824262
NODE_15_length_20379_20	NODE_15_length_20379	unannotated	NON	unannotated	unannotated	unknown	unknown	unknown	5.335660106599718
NODE_15_length_20379_21	NODE_15_length_20379	unannotated	NON	unannotated	unannotated	unknown	unknown	unknown	3.683798210583915
NODE_15_length_20379_22	NODE_15_length_20379	unannotated	NON	unannotated	unannotated	unknown	unknown	unknown	10.516317796694864
NODE_15_length_20379_23	NODE_15_length_20379	unannotated	NON	unannotated	unannotated	unknown	unknown	unknown	4.889404897684106
NODE_15_length_20379_24	NODE_15_length_20379	unannotated	NON	unannotated	unannotated	unknown	unknown	unknown	18.37923783481975
NODE_2867_length_2276_1	NODE_2867_length_2276	unannotated	NON	PF04860.12	VOG00236	Caudovirales	Siphoviridae	unassigned	48.63857364054727
NODE_2867_length_2276_2	NODE_2867_length_2276	unannotated	NON	unannotated	unannotated	Caudovirales	Siphoviridae	unassigned	38.08365953542967
NODE_2867_length_2276_3	NODE_2867_length_2276	K01358	NON	PF00574.23	VOG00719	Caudovirales	Siphoviridae	unassigned	23.198848942356804
NODE_2867_length_2276_4	NODE_2867_length_2276	unannotated	NON	PF04860.12	unannotated	Caudovirales	Siphoviridae	unassigned	7.334107346526158
NODE_1226_length_3870_1	NODE_1226_length_3870	K10906	NON	PF12684.7	VOG00690	Caudovirales	Siphoviridae	unassigned	12.919512941389497
NODE_1226_length_3870_2	NODE_1226_length_3870	unannotated	NON	unannotated	VOG00048	Caudovirales	Siphoviridae	unassigned	4.830849150406452
NODE_1226_length_3870_3	NODE_1226_length_3870	K01185	NON	unannotated	VOG00308	Caudovirales	Siphoviridae	unassigned	10.813106985262927
NODE_1226_length_3870_4	NODE_1226_length_3870	unannotated	NON	unannotated	unannotated	Caudovirales	Siphoviridae	unassigned	1.4615068987642708
NODE_1226_length_3870_5	NODE_1226_length_3870	unannotated	NON	unannotated	unannotated	Caudovirales	Siphoviridae	unassigned	1.6006980319799156
NODE_1226_length_3870_6	NODE_1226_length_3870	unannotated	NON	PF12728.7	unannotated	Caudovirales	Siphoviridae	unassigned	17.691925616620118
NODE_1226_length_3870_7	NODE_1226_length_3870	unannotated	NON	unannotated	unannotated	Caudovirales	Siphoviridae	unassigned	5.681350761393503
NODE_1226_length_3870_8	NODE_1226_length_3870	unannotated	NON	unannotated	unannotated	Caudovirales	Siphoviridae	unassigned	0.0
NODE_1226_length_3870_9	NODE_1226_length_3870	unannotated	NON	unannotated	unannotated	Caudovirales	Siphoviridae	unassigned	0.0
NODE_1226_length_3870_10	NODE_1226_length_3870	unannotated	NON	unannotated	unannotated	Caudovirales	Siphoviridae	unassigned	0.0
NODE_1226_length_3870_11	NODE_1226_length_3870	unannotated	NON	unannotated	unannotated	Caudovirales	Siphoviridae	unassigned	0.0
NODE_1226_length_3870_12	NODE_1226_length_3870	unannotated	NON	unannotated	unannotated	Caudovirales	Siphoviridae	unassigned	0.0
NODE_5251_length_1529_1	NODE_5251_length_1529	unannotated	NON	unannotated	unannotated	unknown	unknown	unknown	2.3182523221778086
NODE_5251_length_1529_2	NODE_5251_length_1529	unannotated	NON	unannotated	VOG01507	unknown	unknown	unknown	0.0
NODE_5251_length_1529_3	NODE_5251_length_1529	unannotated	NON	unannotated	unannotated	unknown	unknown	unknown	7.8434203567015865
NODE_5251_length_1529_4	NODE_5251_length_1529	unannotated	NON	PF11645.8	VOG00249	unknown	unknown	unknown	0.0
NODE_200_length_9797_1	NODE_200_length_9797	unannotated	NON	unannotated	unannotated	Caudovirales	Myoviridae	unassigned	0.0
NODE_200_length_9797_2	NODE_200_length_9797	unannotated	NON	unannotated	VOG18512	Caudovirales	Myoviridae	unassigned	4.130128710501078
NODE_200_length_9797_3	NODE_200_length_9797	unannotated	NON	unannotated	unannotated	Caudovirales	Myoviridae	unassigned	0.0
NODE_200_length_9797_4	NODE_200_length_9797	unannotated	NON	unannotated	unannotated	Caudovirales	Myoviridae	unassigned	4.525050205789377
NODE_200_length_9797_5	NODE_200_length_9797	unannotated	NON	unannotated	unannotated	Caudovirales	Myoviridae	unassigned	2.9372031848951847
NODE_200_length_9797_6	NODE_200_length_9797	unannotated	NON	unannotated	unannotated	Caudovirales	Myoviridae	unassigned	2.228596155021761
NODE_200_length_9797_7	NODE_200_length_9797	unannotated	NON	unannotated	VOG12900	Caudovirales	Myoviridae	unassigned	9.959898865652807
NODE_200_length_9797_8	NODE_200_length_9797	unannotated	NON	unannotated	unannotated	Caudovirales	Myoviridae	unassigned	8.262821125974536
NODE_200_length_9797_9	NODE_200_length_9797	unannotated	NON	unannotated	unannotated	Caudovirales	Myoviridae	unassigned	5.272887634757369
NODE_200_length_9797_10	NODE_200_length_9797	unannotated	NON	unannotated	VOG12899	Caudovirales	Myoviridae	unassigned	15.68058100042895
NODE_200_length_9797_11	NODE_200_length_9797	unannotated	NON	unannotated	unannotated	Caudovirales	Myoviridae	unassigned	0.0
NODE_200_length_9797_12	NODE_200_length_9797	K06909	NON	PF03237.15	VOG00381	Caudovirales	Myoviridae	unassigned	12.112164460609158
NODE_2958_length_2226_1	NODE_2958_length_2226	unannotated	NON	unannotated	unannotated	unknown	unknown	unknown	17.741069854444063
NODE_2958_length_2226_2	NODE_2958_length_2226	unannotated	NON	unannotated	VOG02417	unknown	unknown	unknown	2.5369553714398663
NODE_2958_length_2226_3	NODE_2958_length_2226	unannotated	NON	unannotated	unannotated	unknown	unknown	unknown	13.161294929612637
NODE_2958_length_2226_4	NODE_2958_length_2226	K00709	AMG	PF03414.13	VOG17156	unknown	unknown	unknown	5.5296841104760714
NODE_2958_length_2226_5	NODE_2958_length_2226	unannotated	NON	unannotated	VOG13638	unknown	unknown	unknown	0.0
NODE_520_length_6390_1	NODE_520_length_6390	unannotated	NON	unannotated	unannotated	unknown	unknown	unknown	6.628242554959088
NODE_520_length_6390_2	NODE_520_length_6390	unannotated	NON	unannotated	unannotated	unknown	unknown	unknown	3.609064476598911
NODE_520_length_6390_3	NODE_520_length_6390	unannotated	NON	unannotated	VOG00054	unknown	unknown	unknown	1.9208376383758987
NODE_520_length_6390_4	NODE_520_length_6390	unannotated	NON	unannotated	unannotated	unknown	unknown	unknown	0.0
NODE_520_length_6390_5	NODE_520_length_6390	unannotated	NON	unannotated	unannotated	unknown	unknown	unknown	1.2005235239849366
NODE_520_length_6390_6	NODE_520_length_6390	unannotated	NON	unannotated	unannotated	unknown	unknown	unknown	2.5166054620432896
NODE_520_length_6390_7	NODE_520_length_6390	unannotated	NON	unannotated	unannotated	unknown	unknown	unknown	2.5332786245247356
NODE_520_length_6390_8	NODE_520_length_6390	unannotated	NON	unannotated	unannotated	unknown	unknown	unknown	3.87861446210518
NODE_520_length_6390_9	NODE_520_length_6390	unannotated	NON	unannotated	unannotated	unknown	unknown	unknown	0.0
NODE_368_length_7645_1	NODE_368_length_7645	unannotated	NON	unannotated	VOG00323	Caudovirales	Myoviridae	unassigned	0.0
NODE_368_length_7645_2	NODE_368_length_7645	unannotated	NON	unannotated	unannotated	Caudovirales	Myoviridae	unassigned	2.9061664557560425
NODE_368_length_7645_3	NODE_368_length_7645	unannotated	NON	PF13671.6	VOG00073	Caudovirales	Myoviridae	unassigned	2.9879696596958425
NODE_368_length_7645_4	NODE_368_length_7645	unannotated	NON	unannotated	unannotated	Caudovirales	Myoviridae	unassigned	5.137123916586705
NODE_368_length_7645_5	NODE_368_length_7645	unannotated	NON	unannotated	unannotated	Caudovirales	Myoviridae	unassigned	0.6464357436841967
NODE_368_length_7645_6	NODE_368_length_7645	unannotated	NON	unannotated	unannotated	Caudovirales	Myoviridae	unassigned	0.0
NODE_368_length_7645_7	NODE_368_length_7645	unannotated	NON	unannotated	unannotated	Caudovirales	Myoviridae	unassigned	1.8170085768420663
NODE_368_length_7645_8	NODE_368_length_7645	unannotated	NON	unannotated	unannotated	Caudovirales	Myoviridae	unassigned	8.465914035804886
NODE_368_length_7645_9	NODE_368_length_7645	unannotated	NON	unannotated	VOG13037	Caudovirales	Myoviridae	unassigned	5.681350761393503
NODE_368_length_7645_10	NODE_368_length_7645	unannotated	NON	unannotated	unannotated	Caudovirales	Myoviridae	unassigned	6.020535881476697
NODE_368_length_7645_11	NODE_368_length_7645	unannotated	NON	unannotated	unannotated	Caudovirales	Myoviridae	unassigned	1.6807329335789112
NODE_368_length_7645_12	NODE_368_length_7645	unannotated	NON	unannotated	unannotated	Caudovirales	Myoviridae	unassigned	1.99691041613336
NODE_368_length_7645_13	NODE_368_length_7645	unannotated	NON	unannotated	unannotated	Caudovirales	Myoviridae	unassigned	0.0
NODE_368_length_7645_14	NODE_368_length_7645	unannotated	NON	unannotated	VOG08323	Caudovirales	Myoviridae	unassigned	0.0
NODE_1346_length_3649_1	NODE_1346_length_3649	unannotated	NON	unannotated	unannotated	Caudovirales	ambiguous	ambiguous	0.0
NODE_1346_length_3649_2	NODE_1346_length_3649	K03716	NON	unannotated	unannotated	Caudovirales	ambiguous	ambiguous	1.5952719369562547
NODE_1346_length_3649_3	NODE_1346_length_3649	unannotated	NON	unannotated	unannotated	Caudovirales	ambiguous	ambiguous	0.0
NODE_1346_length_3649_4	NODE_1346_length_3649	unannotated	NON	unannotated	unannotated	Caudovirales	ambiguous	ambiguous	4.6687025932747535
NODE_1346_length_3649_5	NODE_1346_length_3649	unannotated	NON	unannotated	VOG00680	Caudovirales	ambiguous	ambiguous	1.6497991986050664
NODE_1346_length_3649_6	NODE_1346_length_3649	unannotated	NON	unannotated	unannotated	Caudovirales	ambiguous	ambiguous	0.0
NODE_1346_length_3649_7	NODE_1346_length_3649	unannotated	NON	unannotated	VOG23289	Caudovirales	ambiguous	ambiguous	2.9230137975285415
NODE_3152_length_2129_1	NODE_3152_length_2129	unannotated	NON	unannotated	VOG10115	Caudovirales	Podoviridae	unassigned	1.9027165285798995
NODE_3152_length_2129_2	NODE_3152_length_2129	unannotated	NON	PF11325.8	unannotated	Caudovirales	Podoviridae	unassigned	0.0
NODE_3152_length_2129_3	NODE_3152_length_2129	unannotated	NON	unannotated	unannotated	Caudovirales	Podoviridae	unassigned	0.0
NODE_3152_length_2129_4	NODE_3152_length_2129	unannotated	NON	unannotated	unannotated	Caudovirales	Podoviridae	unassigned	0.0
NODE_3152_length_2129_5	NODE_3152_length_2129	unannotated	NON	unannotated	unannotated	Caudovirales	Podoviridae	unassigned	0.5510599782225939
NODE_3152_length_2129_6	NODE_3152_length_2129	unannotated	NON	unannotated	unannotated	Caudovirales	Podoviridae	unassigned	0.0
NODE_3031_length_2189_1	NODE_3031_length_2189	unannotated	NON	unannotated	unannotated	unknown	unknown	unknown	0.0
NODE_3031_length_2189_2	NODE_3031_length_2189	K07455	NON	PF03837.14	VOG10469	unknown	unknown	unknown	1.3312736107555734
NODE_3031_length_2189_3	NODE_3031_length_2189	unannotated	NON	unannotated	VOG00072	unknown	unknown	unknown	1.69485673974344
NODE_3031_length_2189_4	NODE_3031_length_2189	unannotated	NON	unannotated	unannotated	unknown	unknown	unknown	1.2805584255839324
NODE_3031_length_2189_5	NODE_3031_length_2189	unannotated	NON	unannotated	unannotated	unknown	unknown	unknown	1.6807329335789112
NODE_338_length_7991_1	NODE_338_length_7991	unannotated	NON	unannotated	VOG02486	unknown	unknown	unknown	2.164324099578477
NODE_338_length_7991_2	NODE_338_length_7991	unannotated	NON	unannotated	unannotated	unknown	unknown	unknown	0.5556141929186483
NODE_338_length_7991_3	NODE_338_length_7991	unannotated	NON	unannotated	VOG00071	unknown	unknown	unknown	3.614479427051422
NODE_338_length_7991_4	NODE_338_length_7991	unannotated	NON	unannotated	unannotated	unknown	unknown	unknown	0.0
NODE_338_length_7991_5	NODE_338_length_7991	unannotated	NON	unannotated	unannotated	unknown	unknown	unknown	0.6464357436841967
NODE_338_length_7991_6	NODE_338_length_7991	unannotated	NON	unannotated	unannotated	unknown	unknown	unknown	3.60157057195481
NODE_338_length_7991_7	NODE_338_length_7991	unannotated	NON	unannotated	unannotated	unknown	unknown	unknown	3.5508442258709394
NODE_338_length_7991_8	NODE_338_length_7991	unannotated	NON	unannotated	unannotated	unknown	unknown	unknown	0.0
NODE_338_length_7991_9	NODE_338_length_7991	unannotated	NON	unannotated	unannotated	unknown	unknown	unknown	0.0
NODE_338_length_7991_10	NODE_338_length_7991	unannotated	NON	unannotated	unannotated	unknown	unknown	unknown	0.0
NODE_338_length_7991_11	NODE_338_length_7991	unannotated	NON	unannotated	unannotated	unknown	unknown	unknown	0.0
NODE_338_length_7991_12	NODE_338_length_7991	unannotated	NON	unannotated	unannotated	unknown	unknown	unknown	0.0
NODE_338_length_7991_13	NODE_338_length_7991	unannotated	NON	unannotated	unannotated	unknown	unknown	unknown	0.0
NODE_5281_length_1524_1	NODE_5281_length_1524	unannotated	NON	unannotated	unannotated	unknown	unknown	unknown	0.0
NODE_5281_length_1524_2	NODE_5281_length_1524	unannotated	NON	unannotated	unannotated	unknown	unknown	unknown	0.5602443111929705
NODE_5281_length_1524_3	NODE_5281_length_1524	unannotated	NON	unannotated	unannotated	unknown	unknown	unknown	2.037252040701711
NODE_5281_length_1524_4	NODE_5281_length_1524	unannotated	NON	unannotated	unannotated	unknown	unknown	unknown	2.271260721052583
NODE_5281_length_1524_5	NODE_5281_length_1524	unannotated	NON	PF14279.6	VOG00559	unknown	unknown	unknown	0.0
NODE_1221_length_3880_1	NODE_1221_length_3880	unannotated	NON	unannotated	unannotated	unknown	unknown	unknown	729.9983374844405
NODE_1221_length_3880_2	NODE_1221_length_3880	unannotated	NON	unannotated	unannotated	unknown	unknown	unknown	603.7456341797188
NODE_1221_length_3880_3	NODE_1221_length_3880	unannotated	NON	unannotated	VOG19496	unknown	unknown	unknown	113.02320017110361
NODE_1221_length_3880_4	NODE_1221_length_3880	unannotated	NON	unannotated	unannotated	unknown	unknown	unknown	627.4736285361269
NODE_1221_length_3880_5	NODE_1221_length_3880	unannotated	NON	unannotated	unannotated	unknown	unknown	unknown	524.8510991525256
NODE_1221_length_3880_6	NODE_1221_length_3880	unannotated	NON	unannotated	unannotated	unknown	unknown	unknown	28.30708098659219
NODE_1221_length_3880_7	NODE_1221_length_3880	unannotated	NON	unannotated	unannotated	unknown	unknown	unknown	6.612719738671127
NODE_1221_length_3880_8	NODE_1221_length_3880	unannotated	NON	unannotated	unannotated	unknown	unknown	unknown	43.699056273051696
NODE_1221_length_3880_9	NODE_1221_length_3880	unannotated	NON	unannotated	unannotated	unknown	unknown	unknown	67.22931734315645
NODE_1221_length_3880_10	NODE_1221_length_3880	unannotated	NON	unannotated	unannotated	unknown	unknown	unknown	0.0
NODE_1603_length_3301_1	NODE_1603_length_3301	unannotated	NON	unannotated	VOG00236	unknown	unknown	unknown	2.3850755598459052
NODE_1603_length_3301_2	NODE_1603_length_3301	unannotated	NON	unannotated	unannotated	unknown	unknown	unknown	6.335747184171812
NODE_1603_length_3301_3	NODE_1603_length_3301	unannotated	NON	unannotated	unannotated	unknown	unknown	unknown	0.0
NODE_1603_length_3301_4	NODE_1603_length_3301	unannotated	NON	unannotated	unannotated	unknown	unknown	unknown	0.0
NODE_1603_length_3301_5	NODE_1603_length_3301	unannotated	NON	unannotated	unannotated	unknown	unknown	unknown	4.636504644355617
NODE_1603_length_3301_6	NODE_1603_length_3301	unannotated	NON	unannotated	unannotated	unknown	unknown	unknown	2.401047047969873
NODE_1603_length_3301_7	NODE_1603_length_3301	unannotated	NON	unannotated	unannotated	unknown	unknown	unknown	0.0
NODE_1603_length_3301_8	NODE_1603_length_3301	unannotated	NON	unannotated	unannotated	unknown	unknown	unknown	0.0
NODE_2711_length_2363_1	NODE_2711_length_2363	unannotated	NON	unannotated	unannotated	unknown	unknown	unknown	14.04791705677896
NODE_2711_length_2363_2	NODE_2711_length_2363	unannotated	NON	unannotated	unannotated	unknown	unknown	unknown	2.240977244771882
NODE_2711_length_2363_3	NODE_2711_length_2363	unannotated	NON	unannotated	unannotated	unknown	unknown	unknown	0.0
NODE_2711_length_2363_4	NODE_2711_length_2363	unannotated	NON	unannotated	unannotated	unknown	unknown	unknown	3.683798210583915
NODE_2711_length_2363_5	NODE_2711_length_2363	unannotated	NON	unannotated	unannotated	unknown	unknown	unknown	3.0283476280701103
NODE_2711_length_2363_6	NODE_2711_length_2363	unannotated	NON	unannotated	VOG02743	unknown	unknown	unknown	3.22700723247151
NODE_2711_length_2363_7	NODE_2711_length_2363	unannotated	NON	unannotated	VOG00130	unknown	unknown	unknown	4.680522093510892
NODE_2619_length_2417_1	NODE_2619_length_2417	unannotated	NON	unannotated	unannotated	unknown	unknown	unknown	0.0
NODE_2619_length_2417_2	NODE_2619_length_2417	K08259	NON	PF01551.22	VOG00410	unknown	unknown	unknown	0.8619143249122623
NODE_2619_length_2417_3	NODE_2619_length_2417	unannotated	NON	unannotated	unannotated	unknown	unknown	unknown	0.0
NODE_2619_length_2417_4	NODE_2619_length_2417	unannotated	NON	unannotated	unannotated	unknown	unknown	unknown	0.0
NODE_2619_length_2417_5	NODE_2619_length_2417	unannotated	NON	unannotated	unannotated	unknown	unknown	unknown	0.0
NODE_2619_length_2417_6	NODE_2619_length_2417	unannotated	NON	unannotated	unannotated	unknown	unknown	unknown	2.2224567716745933
NODE_688_length_5533_1	NODE_688_length_5533	unannotated	NON	unannotated	unannotated	Caudovirales	Siphoviridae	unassigned	0.0
NODE_688_length_5533_2	NODE_688_length_5533	unannotated	NON	unannotated	unannotated	Caudovirales	Siphoviridae	unassigned	3.078265446115222
NODE_688_length_5533_3	NODE_688_length_5533	unannotated	NON	unannotated	unannotated	Caudovirales	Siphoviridae	unassigned	0.0
NODE_688_length_5533_4	NODE_688_length_5533	unannotated	NON	unannotated	unannotated	Caudovirales	Siphoviridae	unassigned	1.189899422002769
NODE_688_length_5533_5	NODE_688_length_5533	unannotated	NON	unannotated	VOG21749	Caudovirales	Siphoviridae	unassigned	1.636269099357247
NODE_1849_length_3019_1	NODE_1849_length_3019	unannotated	NON	unannotated	unannotated	unknown	unknown	unknown	2.0846299951366345
NODE_1849_length_3019_2	NODE_1849_length_3019	unannotated	NON	unannotated	unannotated	unknown	unknown	unknown	2.055044634943647
NODE_1849_length_3019_3	NODE_1849_length_3019	unannotated	NON	PF00078.27	VOG01202	unknown	unknown	unknown	5.0968074520082505
NODE_1849_length_3019_4	NODE_1849_length_3019	unannotated	NON	unannotated	unannotated	unknown	unknown	unknown	6.50606296869256
NODE_669_length_5620_1	NODE_669_length_5620	unannotated	NON	unannotated	unannotated	unknown	unknown	unknown	2.427051167622977
NODE_669_length_5620_2	NODE_669_length_5620	unannotated	NON	unannotated	unannotated	unknown	unknown	unknown	0.0
NODE_669_length_5620_3	NODE_669_length_5620	unannotated	NON	unannotated	VOG21413	unknown	unknown	unknown	0.0
NODE_669_length_5620_4	NODE_669_length_5620	unannotated	NON	unannotated	unannotated	unknown	unknown	unknown	0.4836641535478881
NODE_669_length_5620_5	NODE_669_length_5620	unannotated	NON	unannotated	unannotated	unknown	unknown	unknown	0.0
NODE_669_length_5620_6	NODE_669_length_5620	unannotated	NON	unannotated	unannotated	unknown	unknown	unknown	3.60157057195481
NODE_669_length_5620_7	NODE_669_length_5620	unannotated	NON	unannotated	unannotated	unknown	unknown	unknown	2.197036514482237
NODE_669_length_5620_8	NODE_669_length_5620	unannotated	NON	unannotated	unannotated	unknown	unknown	unknown	6.7750474841940616
NODE_669_length_5620_9	NODE_669_length_5620	unannotated	NON	unannotated	unannotated	unknown	unknown	unknown	5.488107538216853
NODE_669_length_5620_10	NODE_669_length_5620	unannotated	NON	unannotated	unannotated	unknown	unknown	unknown	0.0
NODE_669_length_5620_11	NODE_669_length_5620	unannotated	NON	unannotated	unannotated	unknown	unknown	unknown	0.0
NODE_669_length_5620_12	NODE_669_length_5620	unannotated	NON	unannotated	unannotated	unknown	unknown	unknown	2.891583541641138
NODE_611_length_5905_1	NODE_611_length_5905	unannotated	NON	unannotated	unannotated	unknown	unknown	unknown	0.7228958854102845
NODE_611_length_5905_2	NODE_611_length_5905	unannotated	NON	unannotated	unannotated	unknown	unknown	unknown	1.9486758650190275
NODE_611_length_5905_3	NODE_611_length_5905	unannotated	NON	unannotated	unannotated	unknown	unknown	unknown	0.0
NODE_611_length_5905_4	NODE_611_length_5905	unannotated	NON	unannotated	unannotated	unknown	unknown	unknown	0.0
NODE_611_length_5905_5	NODE_611_length_5905	unannotated	NON	unannotated	unannotated	unknown	unknown	unknown	0.0
NODE_611_length_5905_6	NODE_611_length_5905	unannotated	NON	unannotated	unannotated	unknown	unknown	unknown	0.0
NODE_611_length_5905_7	NODE_611_length_5905	unannotated	NON	unannotated	unannotated	unknown	unknown	unknown	0.0
NODE_611_length_5905_8	NODE_611_length_5905	unannotated	NON	unannotated	unannotated	unknown	unknown	unknown	1.8335268366315396
NODE_611_length_5905_9	NODE_611_length_5905	unannotated	NON	unannotated	unannotated	unknown	unknown	unknown	1.1299044931622932
NODE_611_length_5905_10	NODE_611_length_5905	unannotated	NON	unannotated	unannotated	unknown	unknown	unknown	0.0
NODE_611_length_5905_11	NODE_611_length_5905	unannotated	NON	unannotated	unannotated	unknown	unknown	unknown	0.0
NODE_611_length_5905_12	NODE_611_length_5905	unannotated	NON	unannotated	unannotated	unknown	unknown	unknown	0.6224936791033004
NODE_611_length_5905_13	NODE_611_length_5905	K01185	NON	unannotated	VOG00308	unknown	unknown	unknown	2.006845293825566
NODE_611_length_5905_14	NODE_611_length_5905	unannotated	NON	unannotated	unannotated	unknown	unknown	unknown	0.0
NODE_611_length_5905_15	NODE_611_length_5905	unannotated	NON	unannotated	unannotated	unknown	unknown	unknown	3.703309853648449
NODE_611_length_5905_16	NODE_611_length_5905	unannotated	NON	unannotated	unannotated	unknown	unknown	unknown	0.0
NODE_611_length_5905_17	NODE_611_length_5905	unannotated	NON	unannotated	VOG01608	unknown	unknown	unknown	1.1934198344939015
NODE_5158_length_1546_1	NODE_5158_length_1546	unannotated	NON	unannotated	unannotated	unknown	unknown	unknown	0.0
NODE_5158_length_1546_2	NODE_5158_length_1546	unannotated	NON	unannotated	unannotated	unknown	unknown	unknown	2.619324052330771
NODE_5158_length_1546_3	NODE_5158_length_1546	unannotated	NON	PF11367.8	VOG00743	unknown	unknown	unknown	0.5293647034894209
NODE_5158_length_1546_4	NODE_5158_length_1546	unannotated	NON	unannotated	unannotated	unknown	unknown	unknown	0.9146845897028089
NODE_1185_length_3966_1	NODE_1185_length_3966	unannotated	NON	unannotated	unannotated	unknown	unknown	unknown	4.481954489543764
NODE_1185_length_3966_2	NODE_1185_length_3966	unannotated	NON	unannotated	unannotated	unknown	unknown	unknown	3.6340171536841326
NODE_1185_length_3966_3	NODE_1185_length_3966	unannotated	NON	unannotated	unannotated	unknown	unknown	unknown	3.39923514656409
NODE_1185_length_3966_4	NODE_1185_length_3966	unannotated	NON	unannotated	unannotated	unknown	unknown	unknown	3.2399671008750093
NODE_1185_length_3966_5	NODE_1185_length_3966	unannotated	NON	unannotated	unannotated	unknown	unknown	unknown	0.0
NODE_1185_length_3966_6	NODE_1185_length_3966	unannotated	NON	PF00386.21	VOG02518	unknown	unknown	unknown	1.453606861473653
NODE_1185_length_3966_7	NODE_1185_length_3966	unannotated	NON	unannotated	unannotated	unknown	unknown	unknown	2.07925723741721
NODE_1185_length_3966_8	NODE_1185_length_3966	unannotated	NON	unannotated	unannotated	unknown	unknown	unknown	0.43373753124617065
NODE_715_length_5383_1	NODE_715_length_5383	unannotated	NON	PF05272.11	VOG00554	Caudovirales	Siphoviridae	unassigned	4.009087731472633
NODE_715_length_5383_2	NODE_715_length_5383	unannotated	NON	unannotated	unannotated	Caudovirales	Siphoviridae	unassigned	2.553012051005941
NODE_715_length_5383_3	NODE_715_length_5383	unannotated	NON	unannotated	unannotated	Caudovirales	Siphoviridae	unassigned	0.0
NODE_715_length_5383_4	NODE_715_length_5383	unannotated	NON	unannotated	VOG00451	Caudovirales	Siphoviridae	unassigned	1.9117341424594254
NODE_715_length_5383_5	NODE_715_length_5383	K01185	NON	unannotated	VOG00308	Caudovirales	Siphoviridae	unassigned	3.201396063959831
NODE_715_length_5383_6	NODE_715_length_5383	unannotated	NON	unannotated	unannotated	Caudovirales	Siphoviridae	unassigned	11.914056238027726
NODE_715_length_5383_7	NODE_715_length_5383	unannotated	NON	unannotated	unannotated	Caudovirales	Siphoviridae	unassigned	6.860134422771067
NODE_715_length_5383_8	NODE_715_length_5383	unannotated	NON	unannotated	unannotated	Caudovirales	Siphoviridae	unassigned	0.0
NODE_715_length_5383_9	NODE_715_length_5383	unannotated	NON	unannotated	unannotated	Caudovirales	Siphoviridae	unassigned	0.0
NODE_715_length_5383_10	NODE_715_length_5383	unannotated	NON	unannotated	unannotated	Caudovirales	Siphoviridae	unassigned	5.171485949473573
NODE_715_length_5383_11	NODE_715_length_5383	unannotated	NON	unannotated	unannotated	Caudovirales	Siphoviridae	unassigned	13.720268845542135
NODE_4289_length_1739_1	NODE_4289_length_1739	unannotated	NON	unannotated	VOG00149	unknown	unknown	unknown	13.909513933066853
NODE_4289_length_1739_2	NODE_4289_length_1739	unannotated	NON	unannotated	unannotated	unknown	unknown	unknown	1.003422646912783
NODE_4289_length_1739_3	NODE_4289_length_1739	unannotated	NON	unannotated	VOG00973	unknown	unknown	unknown	3.7769279406267673
NODE_4289_length_1739_4	NODE_4289_length_1739	unannotated	NON	unannotated	unannotated	unknown	unknown	unknown	0.0
NODE_3255_length_2081_1	NODE_3255_length_2081	K07270	NON	unannotated	VOG00070	Caudovirales	Siphoviridae	unassigned	6.966768636596524
NODE_3255_length_2081_2	NODE_3255_length_2081	unannotated	NON	unannotated	VOG00945	Caudovirales	Siphoviridae	unassigned	7.700274233136862
NODE_3255_length_2081_3	NODE_3255_length_2081	K12983	NON	unannotated	VOG00945	Caudovirales	Siphoviridae	unassigned	5.298862450692134
NODE_3255_length_2081_4	NODE_3255_length_2081	unannotated	NON	unannotated	unannotated	Caudovirales	Siphoviridae	unassigned	1.8418991052919576
NODE_1078_length_4205_1	NODE_1078_length_4205	unannotated	NON	unannotated	unannotated	unknown	unknown	unknown	8.674750624923414
NODE_1078_length_4205_2	NODE_1078_length_4205	unannotated	NON	unannotated	unannotated	unknown	unknown	unknown	47.402366126700144
NODE_1078_length_4205_3	NODE_1078_length_4205	unannotated	NON	unannotated	unannotated	unknown	unknown	unknown	24.664009912873965
NODE_1078_length_4205_4	NODE_1078_length_4205	unannotated	NON	unannotated	VOG01244	unknown	unknown	unknown	39.788779652072186
NODE_1078_length_4205_5	NODE_1078_length_4205	unannotated	NON	unannotated	unannotated	unknown	unknown	unknown	48.80097654858565
NODE_1078_length_4205_6	NODE_1078_length_4205	unannotated	NON	unannotated	unannotated	unknown	unknown	unknown	47.27061375690688
NODE_1078_length_4205_7	NODE_1078_length_4205	unannotated	NON	unannotated	unannotated	unknown	unknown	unknown	16.807329335789113
NODE_720_length_5367_1	NODE_720_length_5367	unannotated	NON	unannotated	unannotated	unknown	unknown	unknown	1.4615068987642708
NODE_720_length_5367_2	NODE_720_length_5367	unannotated	NON	unannotated	unannotated	unknown	unknown	unknown	0.0
NODE_720_length_5367_3	NODE_720_length_5367	unannotated	NON	unannotated	unannotated	unknown	unknown	unknown	0.0
NODE_720_length_5367_4	NODE_720_length_5367	unannotated	NON	unannotated	unannotated	unknown	unknown	unknown	0.0
NODE_720_length_5367_5	NODE_720_length_5367	unannotated	NON	unannotated	VOG01472	unknown	unknown	unknown	0.0
NODE_720_length_5367_6	NODE_720_length_5367	unannotated	NON	unannotated	unannotated	unknown	unknown	unknown	0.0
NODE_720_length_5367_7	NODE_720_length_5367	unannotated	NON	PF03837.14	VOG10469	unknown	unknown	unknown	8.403664667894557
NODE_720_length_5367_8	NODE_720_length_5367	unannotated	NON	unannotated	VOG01132	unknown	unknown	unknown	3.8416752767517974
NODE_720_length_5367_9	NODE_720_length_5367	unannotated	NON	unannotated	unannotated	unknown	unknown	unknown	2.680923697733233
NODE_4012_length_1811_1	NODE_4012_length_1811	unannotated	NON	unannotated	unannotated	unknown	unknown	unknown	0.0
NODE_4012_length_1811_2	NODE_4012_length_1811	unannotated	NON	unannotated	VOG23038	unknown	unknown	unknown	1.99691041613336
NODE_4012_length_1811_3	NODE_4012_length_1811	unannotated	NON	unannotated	unannotated	unknown	unknown	unknown	12.654930323417686
NODE_4012_length_1811_4	NODE_4012_length_1811	unannotated	NON	unannotated	unannotated	unknown	unknown	unknown	3.1124683955165025
NODE_4012_length_1811_5	NODE_4012_length_1811	unannotated	NON	unannotated	VOG23038	unknown	unknown	unknown	0.0
NODE_6157_length_1382_1	NODE_6157_length_1382	unannotated	NON	unannotated	unannotated	unknown	unknown	unknown	0.0
NODE_6157_length_1382_2	NODE_6157_length_1382	unannotated	NON	unannotated	unannotated	unknown	unknown	unknown	0.0
NODE_6157_length_1382_3	NODE_6157_length_1382	unannotated	NON	unannotated	unannotated	unknown	unknown	unknown	0.38860877076969047
NODE_6157_length_1382_4	NODE_6157_length_1382	unannotated	NON	unannotated	VOG00679	unknown	unknown	unknown	0.0
NODE_6157_length_1382_5	NODE_6157_length_1382	unannotated	NON	unannotated	unannotated	unknown	unknown	unknown	0.0
NODE_6110_length_1391_1	NODE_6110_length_1391	unannotated	NON	unannotated	VOG01568	unknown	unknown	unknown	0.0
NODE_6110_length_1391_2	NODE_6110_length_1391	unannotated	NON	unannotated	unannotated	unknown	unknown	unknown	0.0
NODE_6110_length_1391_3	NODE_6110_length_1391	unannotated	NON	unannotated	unannotated	unknown	unknown	unknown	0.0
NODE_6110_length_1391_4	NODE_6110_length_1391	unannotated	NON	unannotated	unannotated	unknown	unknown	unknown	0.0
NODE_6110_length_1391_5	NODE_6110_length_1391	unannotated	NON	unannotated	unannotated	unknown	unknown	unknown	0.0
NODE_716_length_5377_1	NODE_716_length_5377	unannotated	NON	unannotated	VOG00499	unknown	unknown	unknown	0.0
NODE_716_length_5377_2	NODE_716_length_5377	K14440	NON	PF04851.15	VOG00523	unknown	unknown	unknown	1.63973944739406
NODE_716_length_5377_3	NODE_716_length_5377	unannotated	NON	unannotated	unannotated	unknown	unknown	unknown	5.335660106599718
NODE_716_length_5377_4	NODE_716_length_5377	unannotated	NON	unannotated	unannotated	unknown	unknown	unknown	2.444702448842053
NODE_716_length_5377_5	NODE_716_length_5377	unannotated	NON	unannotated	unannotated	unknown	unknown	unknown	0.0
NODE_716_length_5377_6	NODE_716_length_5377	unannotated	NON	unannotated	unannotated	unknown	unknown	unknown	1.126748335360164
NODE_716_length_5377_7	NODE_716_length_5377	unannotated	NON	unannotated	unannotated	unknown	unknown	unknown	2.1591897540867766
NODE_464_length_6780_1	NODE_464_length_6780	unannotated	NON	unannotated	unannotated	unknown	unknown	unknown	2.489974716413202
NODE_464_length_6780_2	NODE_464_length_6780	unannotated	NON	unannotated	unannotated	unknown	unknown	unknown	2.0742257619485653
NODE_464_length_6780_3	NODE_464_length_6780	unannotated	NON	unannotated	unannotated	unknown	unknown	unknown	5.4217191405771334
NODE_464_length_6780_4	NODE_464_length_6780	unannotated	NON	unannotated	unannotated	unknown	unknown	unknown	0.81986972369703
NODE_464_length_6780_5	NODE_464_length_6780	unannotated	NON	unannotated	unannotated	unknown	unknown	unknown	0.0
NODE_464_length_6780_6	NODE_464_length_6780	unannotated	NON	unannotated	unannotated	unknown	unknown	unknown	5.259436390791151
NODE_464_length_6780_7	NODE_464_length_6780	unannotated	NON	unannotated	unannotated	unknown	unknown	unknown	0.0
NODE_464_length_6780_8	NODE_464_length_6780	unannotated	NON	unannotated	unannotated	unknown	unknown	unknown	1.6977100339180922
NODE_464_length_6780_9	NODE_464_length_6780	unannotated	NON	unannotated	VOG03414	unknown	unknown	unknown	0.0
NODE_464_length_6780_10	NODE_464_length_6780	unannotated	NON	unannotated	unannotated	unknown	unknown	unknown	0.0
NODE_2417_length_2537_1	NODE_2417_length_2537	unannotated	NON	unannotated	unannotated	Caudovirales	Siphoviridae	unassigned	0.5697399774843768
NODE_2417_length_2537_2	NODE_2417_length_2537	unannotated	NON	unannotated	unannotated	Caudovirales	Siphoviridae	unassigned	1.5634724963524755
NODE_2417_length_2537_3	NODE_2417_length_2537	unannotated	NON	unannotated	unannotated	Caudovirales	Siphoviridae	unassigned	1.244987358206601
NODE_2417_length_2537_4	NODE_2417_length_2537	unannotated	NON	unannotated	unannotated	Caudovirales	Siphoviridae	unassigned	0.0
NODE_2417_length_2537_5	NODE_2417_length_2537	unannotated	NON	unannotated	unannotated	Caudovirales	Siphoviridae	unassigned	0.0
NODE_2417_length_2537_6	NODE_2417_length_2537	unannotated	NON	unannotated	unannotated	Caudovirales	Siphoviridae	unassigned	2.07925723741721
NODE_2417_length_2537_7	NODE_2417_length_2537	unannotated	NON	unannotated	VOG09746	Caudovirales	Siphoviridae	unassigned	0.8963908979087527
NODE_3146_length_2132_1	NODE_3146_length_2132	unannotated	NON	unannotated	unannotated	unknown	unknown	unknown	2.6891726937262583
NODE_3146_length_2132_2	NODE_3146_length_2132	unannotated	NON	unannotated	unannotated	unknown	unknown	unknown	2.762848657937936
NODE_3146_length_2132_3	NODE_3146_length_2132	unannotated	NON	unannotated	unannotated	unknown	unknown	unknown	0.0
NODE_3146_length_2132_4	NODE_3146_length_2132	unannotated	NON	unannotated	unannotated	unknown	unknown	unknown	1.5707784425971134
NODE_3146_length_2132_5	NODE_3146_length_2132	unannotated	NON	PF13392.6	VOG00667	unknown	unknown	unknown	0.0
NODE_3146_length_2132_6	NODE_3146_length_2132	unannotated	NON	unannotated	unannotated	unknown	unknown	unknown	0.0
NODE_3197_length_2105_1	NODE_3197_length_2105	K08482	NON	PF06745.13	VOG00557	unknown	unknown	unknown	0.0
NODE_3197_length_2105_2	NODE_3197_length_2105	unannotated	NON	unannotated	unannotated	unknown	unknown	unknown	0.2824761232905733
NODE_3197_length_2105_3	NODE_3197_length_2105	unannotated	NON	unannotated	VOG00458	unknown	unknown	unknown	0.0
NODE_3197_length_2105_4	NODE_3197_length_2105	unannotated	NON	unannotated	unannotated	unknown	unknown	unknown	0.0
NODE_678_length_5579_1	NODE_678_length_5579	K22227	AMG	PF04055.21	VOG00313	Caudovirales	Siphoviridae	unassigned	2.5857429747367866
NODE_678_length_5579_2	NODE_678_length_5579	unannotated	NON	unannotated	unannotated	Caudovirales	Siphoviridae	unassigned	8.918174749602386
NODE_678_length_5579_3	NODE_678_length_5579	unannotated	NON	unannotated	VOG09757	Caudovirales	Siphoviridae	unassigned	9.050100411578754
NODE_678_length_5579_4	NODE_678_length_5579	unannotated	NON	unannotated	unannotated	Caudovirales	Siphoviridae	unassigned	5.910269656541226
NODE_678_length_5579_5	NODE_678_length_5579	unannotated	NON	unannotated	unannotated	Caudovirales	Siphoviridae	unassigned	3.819847576315708
NODE_678_length_5579_6	NODE_678_length_5579	unannotated	NON	unannotated	unannotated	Caudovirales	Siphoviridae	unassigned	4.859950651312515
NODE_678_length_5579_7	NODE_678_length_5579	unannotated	NON	unannotated	VOG01132	Caudovirales	Siphoviridae	unassigned	6.984864139548723
NODE_678_length_5579_8	NODE_678_length_5579	unannotated	NON	unannotated	VOG11134	Caudovirales	Siphoviridae	unassigned	5.106024102011882
NODE_678_length_5579_9	NODE_678_length_5579	unannotated	NON	unannotated	unannotated	Caudovirales	Siphoviridae	unassigned	3.1373681426806344
NODE_1763_length_3125_1	NODE_1763_length_3125	unannotated	NON	unannotated	unannotated	unknown	unknown	unknown	2.1174588139576835
NODE_1763_length_3125_2	NODE_1763_length_3125	K21440	NON	PF00665.26	VOG00943	unknown	unknown	unknown	3.1124683955165025
NODE_1763_length_3125_3	NODE_1763_length_3125	unannotated	NON	PF17917.1	VOG01202	unknown	unknown	unknown	1.09315963159604
NODE_1763_length_3125_4	NODE_1763_length_3125	unannotated	NON	unannotated	VOG01202	unknown	unknown	unknown	0.5510599782225939
NODE_1763_length_3125_5	NODE_1763_length_3125	unannotated	NON	unannotated	VOG01202	unknown	unknown	unknown	3.3311823908771214
NODE_1763_length_3125_6	NODE_1763_length_3125	unannotated	NON	unannotated	unannotated	unknown	unknown	unknown	0.0
NODE_2331_length_2587_1	NODE_2331_length_2587	unannotated	NON	unannotated	unannotated	Caudovirales	Myoviridae	unassigned	0.0
NODE_2331_length_2587_2	NODE_2331_length_2587	unannotated	NON	unannotated	unannotated	Caudovirales	Myoviridae	unassigned	0.8619143249122623
NODE_2331_length_2587_3	NODE_2331_length_2587	unannotated	NON	unannotated	unannotated	Caudovirales	Myoviridae	unassigned	0.0
NODE_2331_length_2587_4	NODE_2331_length_2587	unannotated	NON	unannotated	unannotated	Caudovirales	Myoviridae	unassigned	0.0
NODE_2331_length_2587_5	NODE_2331_length_2587	unannotated	NON	unannotated	unannotated	Caudovirales	Myoviridae	unassigned	0.0
NODE_2331_length_2587_6	NODE_2331_length_2587	K06909	NON	PF03237.15	VOG00381	Caudovirales	Myoviridae	unassigned	0.43234287680486466
NODE_344_length_7913_1	NODE_344_length_7913	unannotated	NON	unannotated	unannotated	unknown	unknown	unknown	4.337375312461707
NODE_344_length_7913_2	NODE_344_length_7913	unannotated	NON	unannotated	unannotated	unknown	unknown	unknown	8.207215363969748
NODE_344_length_7913_3	NODE_344_length_7913	unannotated	NON	unannotated	unannotated	unknown	unknown	unknown	13.703536810364643
NODE_344_length_7913_4	NODE_344_length_7913	unannotated	NON	unannotated	VOG00564	unknown	unknown	unknown	5.717719719171056
NODE_344_length_7913_5	NODE_344_length_7913	unannotated	NON	unannotated	unannotated	unknown	unknown	unknown	2.415424575203226
NODE_344_length_7913_6	NODE_344_length_7913	unannotated	NON	unannotated	unannotated	unknown	unknown	unknown	0.0
NODE_344_length_7913_7	NODE_344_length_7913	unannotated	NON	unannotated	unannotated	unknown	unknown	unknown	2.2844913660295885
NODE_344_length_7913_8	NODE_344_length_7913	unannotated	NON	unannotated	unannotated	unknown	unknown	unknown	2.6625472215111468
NODE_3721_length_1896_1	NODE_3721_length_1896	unannotated	NON	unannotated	unannotated	unknown	unknown	unknown	0.0
NODE_3721_length_1896_2	NODE_3721_length_1896	unannotated	NON	unannotated	unannotated	unknown	unknown	unknown	0.0
NODE_3721_length_1896_3	NODE_3721_length_1896	unannotated	NON	unannotated	unannotated	unknown	unknown	unknown	5.721644029204804
NODE_3721_length_1896_4	NODE_3721_length_1896	unannotated	NON	unannotated	unannotated	unknown	unknown	unknown	3.1513742504604587
NODE_3721_length_1896_5	NODE_3721_length_1896	K08640	NON	PF08291.11	VOG00542	unknown	unknown	unknown	0.0
NODE_3721_length_1896_6	NODE_3721_length_1896	unannotated	NON	PF07463.11	unannotated	unknown	unknown	unknown	0.0
NODE_163_length_10722_1	NODE_163_length_10722	unannotated	NON	unannotated	VOG00674	Caudovirales	Podoviridae	unassigned	2.8501206853707224
NODE_163_length_10722_2	NODE_163_length_10722	unannotated	NON	unannotated	unannotated	Caudovirales	Podoviridae	unassigned	0.0
NODE_163_length_10722_3	NODE_163_length_10722	unannotated	NON	unannotated	unannotated	Caudovirales	Podoviridae	unassigned	3.412655702698297
NODE_163_length_10722_4	NODE_163_length_10722	K19789	NON	PF04851.15	VOG02949	Caudovirales	Podoviridae	unassigned	2.5210994003683673
NODE_163_length_10722_5	NODE_163_length_10722	unannotated	NON	unannotated	unannotated	Caudovirales	Podoviridae	unassigned	1.3490832911670192
NODE_163_length_10722_6	NODE_163_length_10722	unannotated	NON	unannotated	VOG07408	Caudovirales	Podoviridae	unassigned	3.385649074835217
NODE_163_length_10722_7	NODE_163_length_10722	unannotated	NON	unannotated	unannotated	Caudovirales	Podoviridae	unassigned	6.530847970478055
NODE_163_length_10722_8	NODE_163_length_10722	unannotated	NON	unannotated	VOG00519	Caudovirales	Podoviridae	unassigned	6.50606296869256
NODE_163_length_10722_9	NODE_163_length_10722	unannotated	NON	unannotated	VOG00018	Caudovirales	Podoviridae	unassigned	3.6340171536841326
NODE_163_length_10722_10	NODE_163_length_10722	unannotated	NON	unannotated	unannotated	Caudovirales	Podoviridae	unassigned	5.435561827744564
NODE_163_length_10722_11	NODE_163_length_10722	unannotated	NON	unannotated	VOG07405	Caudovirales	Podoviridae	unassigned	3.3954200678361843
NODE_163_length_10722_12	NODE_163_length_10722	unannotated	NON	unannotated	VOG06175	Caudovirales	Podoviridae	unassigned	1.039628618708605
NODE_163_length_10722_13	NODE_163_length_10722	unannotated	NON	unannotated	unannotated	Caudovirales	Podoviridae	unassigned	0.3311789031682584
NODE_163_length_10722_14	NODE_163_length_10722	unannotated	NON	unannotated	unannotated	Caudovirales	Podoviridae	unassigned	3.5383851233240238
NODE_163_length_10722_15	NODE_163_length_10722	unannotated	NON	unannotated	unannotated	Caudovirales	Podoviridae	unassigned	0.0
NODE_1664_length_3253_1	NODE_1664_length_3253	unannotated	NON	unannotated	unannotated	unknown	unknown	unknown	2.9372031848951847
NODE_1664_length_3253_2	NODE_1664_length_3253	unannotated	NON	unannotated	VOG12219	unknown	unknown	unknown	10.756690774905033
NODE_1664_length_3253_3	NODE_1664_length_3253	unannotated	NON	unannotated	unannotated	unknown	unknown	unknown	2.0168795202946934
NODE_1664_length_3253_4	NODE_1664_length_3253	unannotated	NON	unannotated	unannotated	unknown	unknown	unknown	3.209887830707735
NODE_1664_length_3253_5	NODE_1664_length_3253	unannotated	NON	unannotated	unannotated	unknown	unknown	unknown	1.1299044931622932
NODE_2358_length_2568_1	NODE_2358_length_2568	unannotated	NON	unannotated	unannotated	Caudovirales	Siphoviridae	unassigned	0.0
NODE_2358_length_2568_2	NODE_2358_length_2568	unannotated	NON	unannotated	unannotated	Caudovirales	Siphoviridae	unassigned	7.1303821424559874
NODE_2358_length_2568_3	NODE_2358_length_2568	unannotated	NON	unannotated	unannotated	Caudovirales	Siphoviridae	unassigned	5.0739107428797325
NODE_2358_length_2568_4	NODE_2358_length_2568	unannotated	NON	PF16677.5	VOG00172	Caudovirales	Siphoviridae	unassigned	0.5378345387452516
NODE_2358_length_2568_5	NODE_2358_length_2568	K06909	NON	unannotated	VOG00694	Caudovirales	Siphoviridae	unassigned	2.8077209099230074
NODE_2543_length_2462_1	NODE_2543_length_2462	unannotated	NON	unannotated	unannotated	Caudovirales	Siphoviridae	unassigned	2.100916166973639
NODE_2543_length_2462_2	NODE_2543_length_2462	K08640	NON	PF08291.11	VOG00542	Caudovirales	Siphoviridae	unassigned	0.0
NODE_2543_length_2462_3	NODE_2543_length_2462	unannotated	NON	PF11351.8	VOG21016	Caudovirales	Siphoviridae	unassigned	2.3672294839139596
NODE_2543_length_2462_4	NODE_2543_length_2462	unannotated	NON	unannotated	unannotated	Caudovirales	Siphoviridae	unassigned	4.717846831098698
NODE_2543_length_2462_5	NODE_2543_length_2462	unannotated	NON	unannotated	unannotated	Caudovirales	Siphoviridae	unassigned	2.2661567643760603
NODE_2543_length_2462_6	NODE_2543_length_2462	K00558	AMG	PF00145.17	VOG01885	Caudovirales	Siphoviridae	unassigned	0.8334212893779726
NODE_411_length_7177_1	NODE_411_length_7177	unannotated	NON	unannotated	unannotated	Caudovirales	ambiguous	ambiguous	2.602425187477024
NODE_411_length_7177_2	NODE_411_length_7177	unannotated	NON	unannotated	unannotated	Caudovirales	ambiguous	ambiguous	1.8293691794056177
NODE_411_length_7177_3	NODE_411_length_7177	unannotated	NON	PF14216.6	VOG00493	Caudovirales	ambiguous	ambiguous	5.963891054634847
NODE_411_length_7177_4	NODE_411_length_7177	K08640	NON	PF08291.11	unannotated	Caudovirales	ambiguous	ambiguous	4.169259990273269
NODE_411_length_7177_5	NODE_411_length_7177	unannotated	NON	unannotated	unannotated	Caudovirales	ambiguous	ambiguous	0.0
NODE_411_length_7177_6	NODE_411_length_7177	unannotated	NON	unannotated	unannotated	Caudovirales	ambiguous	ambiguous	0.0
NODE_411_length_7177_7	NODE_411_length_7177	unannotated	NON	unannotated	unannotated	Caudovirales	ambiguous	ambiguous	1.0109671780925782
NODE_411_length_7177_8	NODE_411_length_7177	unannotated	NON	unannotated	unannotated	Caudovirales	ambiguous	ambiguous	0.5054835890462891
NODE_411_length_7177_9	NODE_411_length_7177	unannotated	NON	unannotated	unannotated	Caudovirales	ambiguous	ambiguous	1.4694932752602503
NODE_411_length_7177_10	NODE_411_length_7177	unannotated	NON	unannotated	VOG12257	Caudovirales	ambiguous	ambiguous	3.0758511202751317
NODE_1794_length_3081_1	NODE_1794_length_3081	unannotated	NON	unannotated	unannotated	unknown	unknown	unknown	1.5855971071499164
NODE_1794_length_3081_2	NODE_1794_length_3081	unannotated	NON	unannotated	VOG01594	unknown	unknown	unknown	1.9318769351481737
NODE_1794_length_3081_3	NODE_1794_length_3081	unannotated	NON	unannotated	unannotated	unknown	unknown	unknown	2.3182523221778086
NODE_1794_length_3081_4	NODE_1794_length_3081	unannotated	NON	unannotated	unannotated	unknown	unknown	unknown	1.0671320213199436
NODE_1794_length_3081_5	NODE_1794_length_3081	unannotated	NON	unannotated	unannotated	unknown	unknown	unknown	2.9230137975285415
NODE_1794_length_3081_6	NODE_1794_length_3081	unannotated	NON	unannotated	unannotated	unknown	unknown	unknown	5.488107538216853
NODE_537_length_6309_1	NODE_537_length_6309	unannotated	NON	unannotated	unannotated	Caudovirales	Siphoviridae	unassigned	0.700305388991213
NODE_537_length_6309_2	NODE_537_length_6309	unannotated	NON	unannotated	VOG01184	Caudovirales	Siphoviridae	unassigned	0.9209495526459788
NODE_537_length_6309_3	NODE_537_length_6309	unannotated	NON	unannotated	unannotated	Caudovirales	Siphoviridae	unassigned	0.0
NODE_537_length_6309_4	NODE_537_length_6309	unannotated	NON	unannotated	unannotated	Caudovirales	Siphoviridae	unassigned	0.0
NODE_537_length_6309_5	NODE_537_length_6309	unannotated	NON	PF13392.6	VOG00054	Caudovirales	Siphoviridae	unassigned	1.62651574217314
NODE_537_length_6309_6	NODE_537_length_6309	unannotated	NON	unannotated	unannotated	Caudovirales	Siphoviridae	unassigned	0.9085042884210331
NODE_537_length_6309_7	NODE_537_length_6309	unannotated	NON	unannotated	unannotated	Caudovirales	Siphoviridae	unassigned	0.0
NODE_537_length_6309_8	NODE_537_length_6309	unannotated	NON	unannotated	unannotated	Caudovirales	Siphoviridae	unassigned	0.4943332157585033
NODE_537_length_6309_9	NODE_537_length_6309	unannotated	NON	unannotated	unannotated	Caudovirales	Siphoviridae	unassigned	0.0
NODE_537_length_6309_10	NODE_537_length_6309	unannotated	NON	unannotated	unannotated	Caudovirales	Siphoviridae	unassigned	2.7440537691084264
NODE_537_length_6309_11	NODE_537_length_6309	unannotated	NON	unannotated	unannotated	Caudovirales	Siphoviridae	unassigned	1.5756871252302294
NODE_537_length_6309_12	NODE_537_length_6309	unannotated	NON	unannotated	unannotated	Caudovirales	Siphoviridae	unassigned	11.76513053505238
NODE_537_length_6309_13	NODE_537_length_6309	unannotated	NON	unannotated	VOG01925	Caudovirales	Siphoviridae	unassigned	8.935542178520794
NODE_537_length_6309_14	NODE_537_length_6309	unannotated	NON	unannotated	unannotated	Caudovirales	Siphoviridae	unassigned	0.92943756695608
NODE_537_length_6309_15	NODE_537_length_6309	unannotated	NON	unannotated	unannotated	Caudovirales	Siphoviridae	unassigned	3.0713901324284674
NODE_1812_length_3058_1	NODE_1812_length_3058	K07455	NON	PF03837.14	VOG10469	unknown	unknown	unknown	2.897815402722261
NODE_1812_length_3058_2	NODE_1812_length_3058	unannotated	NON	unannotated	unannotated	unknown	unknown	unknown	0.0
NODE_1812_length_3058_3	NODE_1812_length_3058	unannotated	NON	unannotated	unannotated	unknown	unknown	unknown	0.0
NODE_1812_length_3058_4	NODE_1812_length_3058	unannotated	NON	unannotated	unannotated	unknown	unknown	unknown	2.8730477497075406
NODE_1812_length_3058_5	NODE_1812_length_3058	unannotated	NON	unannotated	unannotated	unknown	unknown	unknown	0.7469924149239606
NODE_1812_length_3058_6	NODE_1812_length_3058	unannotated	NON	unannotated	unannotated	unknown	unknown	unknown	1.2566227540776906
NODE_4317_length_1733_1	NODE_4317_length_1733	unannotated	NON	unannotated	unannotated	Caudovirales	Myoviridae	unassigned	0.0
NODE_4317_length_1733_2	NODE_4317_length_1733	unannotated	NON	unannotated	VOG02758	Caudovirales	Myoviridae	unassigned	0.0
NODE_4317_length_1733_3	NODE_4317_length_1733	K07501	NON	PF10108.9	VOG00614	Caudovirales	Myoviridae	unassigned	0.0
NODE_4317_length_1733_4	NODE_4317_length_1733	unannotated	NON	unannotated	unannotated	Caudovirales	Myoviridae	unassigned	1.244987358206601
NODE_5143_length_1549_1	NODE_5143_length_1549	unannotated	NON	unannotated	VOG24812	Caudovirales	Siphoviridae	unassigned	1.7238286498245246
NODE_5143_length_1549_2	NODE_5143_length_1549	unannotated	NON	unannotated	unannotated	Caudovirales	Siphoviridae	unassigned	0.0
NODE_5143_length_1549_3	NODE_5143_length_1549	unannotated	NON	unannotated	VOG02732	Caudovirales	Siphoviridae	unassigned	0.0
NODE_5143_length_1549_4	NODE_5143_length_1549	unannotated	NON	unannotated	unannotated	Caudovirales	Siphoviridae	unassigned	0.0
NODE_325_length_8129_1	NODE_325_length_8129	K06400	NON	PF00239.21	VOG00520	Caudovirales	Siphoviridae	unassigned	24.96278449872476
NODE_325_length_8129_2	NODE_325_length_8129	unannotated	NON	unannotated	unannotated	Caudovirales	Siphoviridae	unassigned	33.867400466101365
NODE_325_length_8129_3	NODE_325_length_8129	K01342	NON	PF00082.22	VOG15726	Caudovirales	Siphoviridae	unassigned	8.198697236970299
NODE_325_length_8129_4	NODE_325_length_8129	K03791	NON	PF00182.19	VOG23339	Caudovirales	Siphoviridae	unassigned	4.919218342182179
NODE_325_length_8129_5	NODE_325_length_8129	unannotated	NON	unannotated	unannotated	Caudovirales	Siphoviridae	unassigned	4.007045404558994
NODE_325_length_8129_6	NODE_325_length_8129	unannotated	NON	unannotated	unannotated	Caudovirales	Siphoviridae	unassigned	3.7349620746198027
NODE_325_length_8129_7	NODE_325_length_8129	unannotated	NON	unannotated	unannotated	Caudovirales	Siphoviridae	unassigned	6.327465161708843
NODE_325_length_8129_8	NODE_325_length_8129	unannotated	NON	unannotated	VOG00287	Caudovirales	Siphoviridae	unassigned	6.916596434481117
NODE_325_length_8129_9	NODE_325_length_8129	unannotated	NON	unannotated	unannotated	Caudovirales	Siphoviridae	unassigned	9.669970302782778
NODE_325_length_8129_10	NODE_325_length_8129	unannotated	NON	unannotated	unannotated	Caudovirales	Siphoviridae	unassigned	5.129947909718766
NODE_325_length_8129_11	NODE_325_length_8129	unannotated	NON	unannotated	unannotated	Caudovirales	Siphoviridae	unassigned	3.569698266008307
NODE_325_length_8129_12	NODE_325_length_8129	unannotated	NON	unannotated	unannotated	Caudovirales	Siphoviridae	unassigned	2.643849558438737
NODE_1200_length_3925_1	NODE_1200_length_3925	unannotated	NON	PF04860.12	VOG00236	Caudovirales	Siphoviridae	unassigned	1.09315963159604
NODE_1200_length_3925_2	NODE_1200_length_3925	K06904	NON	PF04586.17	VOG03165	Caudovirales	Siphoviridae	unassigned	0.5746095499415081
NODE_1200_length_3925_3	NODE_1200_length_3925	unannotated	NON	PF05065.13	VOG00633	Caudovirales	Siphoviridae	unassigned	1.0084397601473467
NODE_1200_length_3925_4	NODE_1200_length_3925	unannotated	NON	unannotated	unannotated	Caudovirales	Siphoviridae	unassigned	1.8418991052919576
NODE_1200_length_3925_5	NODE_1200_length_3925	unannotated	NON	unannotated	VOG00364	Caudovirales	Siphoviridae	unassigned	1.0615155369972071
NODE_1200_length_3925_6	NODE_1200_length_3925	unannotated	NON	unannotated	unannotated	Caudovirales	Siphoviridae	unassigned	0.0
NODE_1200_length_3925_7	NODE_1200_length_3925	unannotated	NON	unannotated	unannotated	Caudovirales	Siphoviridae	unassigned	3.0013088099623415
NODE_561_length_6168_1	NODE_561_length_6168	unannotated	NON	unannotated	VOG14439	unknown	unknown	unknown	7.817362481762378
NODE_561_length_6168_2	NODE_561_length_6168	unannotated	NON	unannotated	unannotated	unknown	unknown	unknown	8.338519980546538
NODE_561_length_6168_3	NODE_561_length_6168	unannotated	NON	unannotated	unannotated	unknown	unknown	unknown	5.661416197318438
NODE_561_length_6168_4	NODE_561_length_6168	K02315	NON	PF01695.17	VOG01901	unknown	unknown	unknown	4.536947796163933
NODE_561_length_6168_5	NODE_561_length_6168	unannotated	NON	unannotated	unannotated	unknown	unknown	unknown	11.08694005308194
NODE_561_length_6168_6	NODE_561_length_6168	unannotated	NON	unannotated	unannotated	unknown	unknown	unknown	5.681350761393503
NODE_561_length_6168_7	NODE_561_length_6168	unannotated	NON	unannotated	unannotated	unknown	unknown	unknown	28.012215559648524
NODE_561_length_6168_8	NODE_561_length_6168	unannotated	NON	unannotated	unannotated	unknown	unknown	unknown	22.739327924891153
NODE_561_length_6168_9	NODE_561_length_6168	unannotated	NON	unannotated	unannotated	unknown	unknown	unknown	4.859950651312515
NODE_561_length_6168_10	NODE_561_length_6168	unannotated	NON	unannotated	VOG10469	unknown	unknown	unknown	20.238583421642254
NODE_561_length_6168_11	NODE_561_length_6168	unannotated	NON	unannotated	unannotated	unknown	unknown	unknown	2.2042399128903756
NODE_561_length_6168_12	NODE_561_length_6168	unannotated	NON	unannotated	unannotated	unknown	unknown	unknown	0.0
NODE_561_length_6168_13	NODE_561_length_6168	unannotated	NON	unannotated	unannotated	unknown	unknown	unknown	0.0
NODE_561_length_6168_14	NODE_561_length_6168	unannotated	NON	unannotated	unannotated	unknown	unknown	unknown	1.9486758650190275
NODE_561_length_6168_15	NODE_561_length_6168	unannotated	NON	unannotated	unannotated	unknown	unknown	unknown	0.0
NODE_774_length_5132_1	NODE_774_length_5132	unannotated	NON	unannotated	unannotated	unknown	unknown	unknown	0.0
NODE_774_length_5132_2	NODE_774_length_5132	unannotated	NON	unannotated	VOG01546	unknown	unknown	unknown	1.3182219086893423
NODE_774_length_5132_3	NODE_774_length_5132	unannotated	NON	unannotated	unannotated	unknown	unknown	unknown	6.66737031502378
NODE_774_length_5132_4	NODE_774_length_5132	unannotated	NON	unannotated	unannotated	unknown	unknown	unknown	5.715460696320217
NODE_774_length_5132_5	NODE_774_length_5132	unannotated	NON	unannotated	unannotated	unknown	unknown	unknown	1.786825710117115
NODE_774_length_5132_6	NODE_774_length_5132	unannotated	NON	unannotated	unannotated	unknown	unknown	unknown	3.1124683955165025
NODE_774_length_5132_7	NODE_774_length_5132	unannotated	NON	unannotated	unannotated	unknown	unknown	unknown	3.477378483266713
NODE_1001_length_4421_1	NODE_1001_length_4421	K19416	NON	unannotated	unannotated	Caudovirales	Myoviridae	unassigned	8.653278469911227
NODE_1001_length_4421_2	NODE_1001_length_4421	unannotated	NON	unannotated	unannotated	Caudovirales	Myoviridae	unassigned	6.656368053777866
NODE_1001_length_4421_3	NODE_1001_length_4421	unannotated	NON	unannotated	unannotated	Caudovirales	Myoviridae	unassigned	1.6807329335789112
NODE_1001_length_4421_4	NODE_1001_length_4421	unannotated	NON	unannotated	unannotated	Caudovirales	Myoviridae	unassigned	9.886664315170066
NODE_1001_length_4421_5	NODE_1001_length_4421	unannotated	NON	PF01764.25	VOG05253	Caudovirales	Myoviridae	unassigned	10.125897180080354
NODE_1001_length_4421_6	NODE_1001_length_4421	unannotated	NON	unannotated	unannotated	Caudovirales	Myoviridae	unassigned	9.308674709052433
NODE_1001_length_4421_7	NODE_1001_length_4421	unannotated	NON	unannotated	unannotated	Caudovirales	Myoviridae	unassigned	13.07236726116931
NODE_1001_length_4421_8	NODE_1001_length_4421	unannotated	NON	unannotated	unannotated	Caudovirales	Myoviridae	unassigned	22.409772447718815
NODE_1001_length_4421_9	NODE_1001_length_4421	unannotated	NON	unannotated	VOG01866	Caudovirales	Myoviridae	unassigned	12.493943931029076
NODE_1218_length_3886_1	NODE_1218_length_3886	unannotated	NON	unannotated	VOG10519	unknown	unknown	unknown	2.047593421618978
NODE_1218_length_3886_2	NODE_1218_length_3886	unannotated	NON	unannotated	unannotated	unknown	unknown	unknown	0.7553855881253534
NODE_1218_length_3886_3	NODE_1218_length_3886	unannotated	NON	unannotated	unannotated	unknown	unknown	unknown	0.6253889985409903
NODE_1218_length_3886_4	NODE_1218_length_3886	unannotated	NON	unannotated	unannotated	unknown	unknown	unknown	0.0
NODE_1218_length_3886_5	NODE_1218_length_3886	unannotated	NON	unannotated	unannotated	unknown	unknown	unknown	3.3614658671578224
NODE_1218_length_3886_6	NODE_1218_length_3886	unannotated	NON	unannotated	unannotated	unknown	unknown	unknown	0.0
NODE_985_length_4460_1	NODE_985_length_4460	unannotated	NON	unannotated	VOG00821	unassigned	Microviridae	unassigned	3530.0193699253077
NODE_985_length_4460_2	NODE_985_length_4460	unannotated	NON	unannotated	VOG02516	unassigned	Microviridae	unassigned	2762.860722779237
NODE_985_length_4460_3	NODE_985_length_4460	unannotated	NON	unannotated	unannotated	unassigned	Microviridae	unassigned	1295.3941634413072
NODE_985_length_4460_4	NODE_985_length_4460	unannotated	NON	PF02305.17	VOG01646	unassigned	Microviridae	unassigned	6121.505536680675
NODE_985_length_4460_5	NODE_985_length_4460	unannotated	NON	unannotated	unannotated	unassigned	Microviridae	unassigned	1125.8978778043556
NODE_985_length_4460_6	NODE_985_length_4460	unannotated	NON	unannotated	unannotated	unassigned	Microviridae	unassigned	685.7390369001957
NODE_985_length_4460_7	NODE_985_length_4460	unannotated	NON	unannotated	unannotated	unassigned	Microviridae	unassigned	177.67748154977062
NODE_985_length_4460_8	NODE_985_length_4460	unannotated	NON	unannotated	unannotated	unassigned	Microviridae	unassigned	3820.866202336058
NODE_631_length_5780_1	NODE_631_length_5780	unannotated	NON	unannotated	VOG00137	unknown	unknown	unknown	198.12068212962842
NODE_631_length_5780_2	NODE_631_length_5780	unannotated	NON	unannotated	unannotated	unknown	unknown	unknown	256.374486286216
NODE_631_length_5780_3	NODE_631_length_5780	unannotated	NON	unannotated	unannotated	unknown	unknown	unknown	145.8600978614681
NODE_631_length_5780_4	NODE_631_length_5780	unannotated	NON	unannotated	unannotated	unknown	unknown	unknown	239.30615431811196
NODE_631_length_5780_5	NODE_631_length_5780	unannotated	NON	unannotated	unannotated	unknown	unknown	unknown	310.266274287222
NODE_631_length_5780_6	NODE_631_length_5780	unannotated	NON	unannotated	unannotated	unknown	unknown	unknown	231.76422557772355
NODE_631_length_5780_7	NODE_631_length_5780	unannotated	NON	unannotated	unannotated	unknown	unknown	unknown	132.85793665433297
NODE_631_length_5780_8	NODE_631_length_5780	unannotated	NON	unannotated	unannotated	unknown	unknown	unknown	64.51845777286789
NODE_631_length_5780_9	NODE_631_length_5780	unannotated	NON	unannotated	unannotated	unknown	unknown	unknown	50.42198800736734
NODE_231_length_9261_1	NODE_231_length_9261	unannotated	NON	unannotated	unannotated	unknown	unknown	unknown	1.5107711762507068
NODE_231_length_9261_2	NODE_231_length_9261	unannotated	NON	unannotated	unannotated	unknown	unknown	unknown	0.0
NODE_231_length_9261_3	NODE_231_length_9261	unannotated	NON	unannotated	unannotated	unknown	unknown	unknown	9.010114695474575
NODE_231_length_9261_4	NODE_231_length_9261	unannotated	NON	unannotated	unannotated	unknown	unknown	unknown	9.71990130262503
NODE_231_length_9261_5	NODE_231_length_9261	unannotated	NON	unannotated	VOG23025	unknown	unknown	unknown	10.734092685041785
NODE_231_length_9261_6	NODE_231_length_9261	unannotated	NON	unannotated	unannotated	unknown	unknown	unknown	17.857787419275933
NODE_231_length_9261_7	NODE_231_length_9261	unannotated	NON	unannotated	unannotated	unknown	unknown	unknown	8.422807412012768
NODE_231_length_9261_8	NODE_231_length_9261	unannotated	NON	unannotated	unannotated	unknown	unknown	unknown	0.0
NODE_231_length_9261_9	NODE_231_length_9261	unannotated	NON	unannotated	unannotated	unknown	unknown	unknown	4.428278387872581
NODE_231_length_9261_10	NODE_231_length_9261	unannotated	NON	unannotated	unannotated	unknown	unknown	unknown	3.8874095062369376
NODE_231_length_9261_11	NODE_231_length_9261	unannotated	NON	unannotated	unannotated	unknown	unknown	unknown	4.268528085279774
NODE_231_length_9261_12	NODE_231_length_9261	unannotated	NON	unannotated	unannotated	unknown	unknown	unknown	0.0
NODE_343_length_7914_1	NODE_343_length_7914	unannotated	NON	unannotated	unannotated	unknown	unknown	unknown	0.0
NODE_343_length_7914_2	NODE_343_length_7914	unannotated	NON	unannotated	unannotated	unknown	unknown	unknown	0.7387837070676533
NODE_343_length_7914_3	NODE_343_length_7914	unannotated	NON	unannotated	unannotated	unknown	unknown	unknown	0.0
NODE_343_length_7914_4	NODE_343_length_7914	unannotated	NON	unannotated	unannotated	unknown	unknown	unknown	1.0504580834868196
NODE_343_length_7914_5	NODE_343_length_7914	unannotated	NON	unannotated	VOG00680	unknown	unknown	unknown	1.3536104163051634
NODE_343_length_7914_6	NODE_343_length_7914	K10906	NON	PF12684.7	VOG00690	unknown	unknown	unknown	1.2223512244210264
NODE_343_length_7914_7	NODE_343_length_7914	unannotated	NON	unannotated	unannotated	unknown	unknown	unknown	1.786825710117115
NODE_343_length_7914_8	NODE_343_length_7914	unannotated	NON	unannotated	unannotated	unknown	unknown	unknown	0.0
NODE_343_length_7914_9	NODE_343_length_7914	unannotated	NON	unannotated	VOG01092	unknown	unknown	unknown	0.0
NODE_343_length_7914_10	NODE_343_length_7914	unannotated	NON	unannotated	unannotated	unknown	unknown	unknown	0.0
NODE_343_length_7914_11	NODE_343_length_7914	unannotated	NON	unannotated	unannotated	unknown	unknown	unknown	2.860822014602402
NODE_343_length_7914_12	NODE_343_length_7914	unannotated	NON	unannotated	unannotated	unknown	unknown	unknown	0.0
NODE_343_length_7914_13	NODE_343_length_7914	unannotated	NON	unannotated	unannotated	unknown	unknown	unknown	0.0
NODE_343_length_7914_14	NODE_343_length_7914	unannotated	NON	unannotated	unannotated	unknown	unknown	unknown	2.4118140750908146
NODE_343_length_7914_15	NODE_343_length_7914	unannotated	NON	unannotated	unannotated	unknown	unknown	unknown	5.510599782225938
NODE_343_length_7914_16	NODE_343_length_7914	unannotated	NON	unannotated	unannotated	unknown	unknown	unknown	1.9581354565967897
NODE_343_length_7914_17	NODE_343_length_7914	unannotated	NON	PF09414.10	VOG00323	unknown	unknown	unknown	0.0
NODE_343_length_7914_18	NODE_343_length_7914	unannotated	NON	unannotated	unannotated	unknown	unknown	unknown	0.0
NODE_1846_length_3020_1	NODE_1846_length_3020	unannotated	NON	unannotated	unannotated	Caudovirales	Podoviridae	unassigned	0.0
NODE_1846_length_3020_2	NODE_1846_length_3020	unannotated	NON	unannotated	unannotated	Caudovirales	Podoviridae	unassigned	0.0
NODE_1846_length_3020_3	NODE_1846_length_3020	unannotated	NON	unannotated	VOG01452	Caudovirales	Podoviridae	unassigned	2.2949766964531317
NODE_1846_length_3020_4	NODE_1846_length_3020	unannotated	NON	PF07484.12	VOG01057	Caudovirales	Podoviridae	unassigned	1.184657574328748
NODE_1846_length_3020_5	NODE_1846_length_3020	unannotated	NON	unannotated	unannotated	Caudovirales	Podoviridae	unassigned	0.0
NODE_345_length_7882_1	NODE_345_length_7882	unannotated	NON	unannotated	unannotated	unknown	unknown	unknown	1.9628997764425242
NODE_345_length_7882_2	NODE_345_length_7882	unannotated	NON	PF17917.1	VOG01202	unknown	unknown	unknown	3.0981252231869334
NODE_345_length_7882_3	NODE_345_length_7882	unannotated	NON	PF00078.27	VOG01202	unknown	unknown	unknown	3.521535670355814
NODE_345_length_7882_4	NODE_345_length_7882	unannotated	NON	unannotated	unannotated	unknown	unknown	unknown	6.895314599298098
NODE_345_length_7882_5	NODE_345_length_7882	unannotated	NON	unannotated	unannotated	unknown	unknown	unknown	8.833048993991358
NODE_345_length_7882_6	NODE_345_length_7882	unannotated	NON	unannotated	unannotated	unknown	unknown	unknown	3.51197926419474
NODE_345_length_7882_7	NODE_345_length_7882	unannotated	NON	unannotated	unannotated	unknown	unknown	unknown	2.2082622484978396
NODE_345_length_7882_8	NODE_345_length_7882	unannotated	NON	unannotated	VOG07541	unknown	unknown	unknown	0.0
NODE_345_length_7882_9	NODE_345_length_7882	unannotated	NON	unannotated	unannotated	unknown	unknown	unknown	1.6006980319799156
NODE_345_length_7882_10	NODE_345_length_7882	K22316	AMG	PF13456.6	VOG00152	unknown	unknown	unknown	5.739088065879209
NODE_4256_length_1748_1	NODE_4256_length_1748	unannotated	NON	unannotated	unannotated	unknown	unknown	unknown	2.7440537691084264
NODE_4256_length_1748_2	NODE_4256_length_1748	unannotated	NON	unannotated	VOG00110	unknown	unknown	unknown	1.7576292115857899
NODE_4256_length_1748_3	NODE_4256_length_1748	unannotated	NON	unannotated	unannotated	unknown	unknown	unknown	1.003422646912783
NODE_4256_length_1748_4	NODE_4256_length_1748	unannotated	NON	unannotated	unannotated	unknown	unknown	unknown	1.2005235239849366
NODE_400_length_7301_1	NODE_400_length_7301	K06909	NON	PF04466.13	VOG01087	Caudovirales	Siphoviridae	unassigned	0.3798266516562511
NODE_400_length_7301_2	NODE_400_length_7301	unannotated	NON	PF13392.6	VOG00667	Caudovirales	Siphoviridae	unassigned	0.3501526944956065
NODE_400_length_7301_3	NODE_400_length_7301	unannotated	NON	unannotated	unannotated	Caudovirales	Siphoviridae	unassigned	0.0
NODE_400_length_7301_4	NODE_400_length_7301	unannotated	NON	unannotated	unannotated	Caudovirales	Siphoviridae	unassigned	0.0
NODE_400_length_7301_5	NODE_400_length_7301	unannotated	NON	unannotated	unannotated	Caudovirales	Siphoviridae	unassigned	0.0
NODE_400_length_7301_6	NODE_400_length_7301	unannotated	NON	unannotated	unannotated	Caudovirales	Siphoviridae	unassigned	1.3312736107555734
NODE_400_length_7301_7	NODE_400_length_7301	unannotated	NON	PF05272.11	VOG00554	Caudovirales	Siphoviridae	unassigned	2.8406753806967515
NODE_400_length_7301_8	NODE_400_length_7301	unannotated	NON	unannotated	unannotated	Caudovirales	Siphoviridae	unassigned	3.047221182692644
NODE_400_length_7301_9	NODE_400_length_7301	unannotated	NON	unannotated	VOG22763	Caudovirales	Siphoviridae	unassigned	1.5818662904272107
NODE_400_length_7301_10	NODE_400_length_7301	unannotated	NON	unannotated	unannotated	Caudovirales	Siphoviridae	unassigned	1.3861714916114731
NODE_400_length_7301_11	NODE_400_length_7301	unannotated	NON	unannotated	unannotated	Caudovirales	Siphoviridae	unassigned	1.965769512957791
NODE_400_length_7301_12	NODE_400_length_7301	unannotated	NON	unannotated	unannotated	Caudovirales	Siphoviridae	unassigned	0.5510599782225939
NODE_400_length_7301_13	NODE_400_length_7301	unannotated	NON	unannotated	unannotated	Caudovirales	Siphoviridae	unassigned	0.0
NODE_400_length_7301_14	NODE_400_length_7301	unannotated	NON	unannotated	unannotated	Caudovirales	Siphoviridae	unassigned	0.0
NODE_912_length_4669_1	NODE_912_length_4669	unannotated	NON	unannotated	unannotated	unknown	unknown	unknown	11.536391733441048
NODE_912_length_4669_2	NODE_912_length_4669	unannotated	NON	unannotated	unannotated	unknown	unknown	unknown	4.557919819875014
NODE_912_length_4669_3	NODE_912_length_4669	unannotated	NON	unannotated	unannotated	unknown	unknown	unknown	1.3445863468631292
NODE_912_length_4669_4	NODE_912_length_4669	K09961	NON	PF06381.11	VOG02778	unknown	unknown	unknown	7.346708905540809
NODE_912_length_4669_5	NODE_912_length_4669	unannotated	NON	unannotated	unannotated	unknown	unknown	unknown	9.825823303999789
NODE_912_length_4669_6	NODE_912_length_4669	unannotated	NON	unannotated	unannotated	unknown	unknown	unknown	8.845962808310059
NODE_912_length_4669_7	NODE_912_length_4669	unannotated	NON	unannotated	unannotated	unknown	unknown	unknown	0.0
NODE_912_length_4669_8	NODE_912_length_4669	unannotated	NON	unannotated	VOG00677	unknown	unknown	unknown	2.2224567716745933
NODE_459_length_6812_1	NODE_459_length_6812	unannotated	NON	unannotated	unannotated	unknown	unknown	unknown	3.092643756054614
NODE_459_length_6812_2	NODE_459_length_6812	unannotated	NON	unannotated	VOG00771	unknown	unknown	unknown	4.299549364969308
NODE_459_length_6812_3	NODE_459_length_6812	unannotated	NON	unannotated	unannotated	unknown	unknown	unknown	1.5880941104682627
NODE_459_length_6812_4	NODE_459_length_6812	K15255	NON	PF05970.14	VOG00084	unknown	unknown	unknown	2.852152856982395
NODE_459_length_6812_5	NODE_459_length_6812	unannotated	NON	unannotated	unannotated	unknown	unknown	unknown	0.0
NODE_4199_length_1761_1	NODE_4199_length_1761	unannotated	NON	unannotated	unannotated	unknown	unknown	unknown	0.29747485550069225
NODE_4199_length_1761_2	NODE_4199_length_1761	unannotated	NON	unannotated	VOG00153	unknown	unknown	unknown	2.0878669982346723
NODE_4199_length_1761_3	NODE_4199_length_1761	unannotated	NON	unannotated	unannotated	unknown	unknown	unknown	0.0
NODE_4199_length_1761_4	NODE_4199_length_1761	unannotated	NON	unannotated	unannotated	unknown	unknown	unknown	0.0
NODE_1977_length_2884_1	NODE_1977_length_2884	unannotated	NON	unannotated	unannotated	unknown	unknown	unknown	0.0
NODE_1977_length_2884_2	NODE_1977_length_2884	unannotated	NON	unannotated	unannotated	unknown	unknown	unknown	0.0
NODE_1977_length_2884_3	NODE_1977_length_2884	unannotated	NON	unannotated	unannotated	unknown	unknown	unknown	3.9162709131935793
NODE_1977_length_2884_4	NODE_1977_length_2884	K08640	NON	PF08291.11	VOG00542	unknown	unknown	unknown	3.25303148434628
NODE_1977_length_2884_5	NODE_1977_length_2884	unannotated	NON	unannotated	unannotated	unknown	unknown	unknown	1.4509924606436646
NODE_1977_length_2884_6	NODE_1977_length_2884	unannotated	NON	unannotated	unannotated	unknown	unknown	unknown	3.4924320697743614
NODE_2616_length_2420_1	NODE_2616_length_2420	unannotated	NON	unannotated	unannotated	Caudovirales	Siphoviridae	unassigned	3.319966288550936
NODE_2616_length_2420_2	NODE_2616_length_2420	unannotated	NON	unannotated	unannotated	Caudovirales	Siphoviridae	unassigned	0.0
NODE_2616_length_2420_3	NODE_2616_length_2420	unannotated	NON	unannotated	unannotated	Caudovirales	Siphoviridae	unassigned	14.688758411109815
NODE_2616_length_2420_4	NODE_2616_length_2420	unannotated	NON	unannotated	unannotated	Caudovirales	Siphoviridae	unassigned	21.46478204329694
NODE_2616_length_2420_5	NODE_2616_length_2420	unannotated	NON	PF04404.12	VOG09746	Caudovirales	Siphoviridae	unassigned	12.422808639496301
NODE_2616_length_2420_6	NODE_2616_length_2420	unannotated	NON	unannotated	unannotated	Caudovirales	Siphoviridae	unassigned	5.88256526752619
NODE_2616_length_2420_7	NODE_2616_length_2420	unannotated	NON	unannotated	unannotated	Caudovirales	Siphoviridae	unassigned	5.4092554184148876
NODE_192_length_9978_1	NODE_192_length_9978	unannotated	NON	unannotated	unannotated	unknown	unknown	unknown	2.278959909937507
NODE_192_length_9978_2	NODE_192_length_9978	unannotated	NON	unannotated	VOG00542	unknown	unknown	unknown	0.0
NODE_192_length_9978_3	NODE_192_length_9978	unannotated	NON	unannotated	unannotated	unknown	unknown	unknown	0.0
NODE_192_length_9978_4	NODE_192_length_9978	unannotated	NON	unannotated	unannotated	unknown	unknown	unknown	0.0
NODE_192_length_9978_5	NODE_192_length_9978	unannotated	NON	unannotated	unannotated	unknown	unknown	unknown	2.9747485550069226
NODE_192_length_9978_6	NODE_192_length_9978	unannotated	NON	unannotated	unannotated	unknown	unknown	unknown	2.7328990789901
NODE_192_length_9978_7	NODE_192_length_9978	unannotated	NON	unannotated	unannotated	unknown	unknown	unknown	4.734458967827919
NODE_192_length_9978_8	NODE_192_length_9978	unannotated	NON	unannotated	unannotated	unknown	unknown	unknown	2.127510042504951
NODE_192_length_9978_9	NODE_192_length_9978	unannotated	NON	unannotated	unannotated	unknown	unknown	unknown	3.201396063959831
NODE_192_length_9978_10	NODE_192_length_9978	unannotated	NON	PF00188.26	unannotated	unknown	unknown	unknown	8.995472038873046
NODE_192_length_9978_11	NODE_192_length_9978	unannotated	NON	unannotated	unannotated	unknown	unknown	unknown	3.0839136395943325
NODE_10060_length_1010_1	NODE_10060_length_1010	unannotated	NON	unannotated	VOG03450	unknown	unknown	unknown	0.0
NODE_10060_length_1010_2	NODE_10060_length_1010	unannotated	NON	unannotated	unannotated	unknown	unknown	unknown	0.0
NODE_10060_length_1010_3	NODE_10060_length_1010	unannotated	NON	unannotated	unannotated	unknown	unknown	unknown	0.0
NODE_10060_length_1010_4	NODE_10060_length_1010	unannotated	NON	unannotated	VOG00051	unknown	unknown	unknown	0.0
NODE_541_length_6287_1	NODE_541_length_6287	unannotated	NON	unannotated	unannotated	Caudovirales	Siphoviridae	unassigned	360.3577878168547
NODE_541_length_6287_2	NODE_541_length_6287	unannotated	NON	unannotated	unannotated	Caudovirales	Siphoviridae	unassigned	300.04195332779085
NODE_541_length_6287_3	NODE_541_length_6287	unannotated	NON	unannotated	unannotated	Caudovirales	Siphoviridae	unassigned	148.98348719872325
NODE_541_length_6287_4	NODE_541_length_6287	unannotated	NON	unannotated	unannotated	Caudovirales	Siphoviridae	unassigned	364.6736213722027
NODE_541_length_6287_5	NODE_541_length_6287	K00558	AMG	unannotated	VOG01885	Caudovirales	Siphoviridae	unassigned	338.06742435415816
NODE_541_length_6287_6	NODE_541_length_6287	unannotated	NON	unannotated	unannotated	Caudovirales	Siphoviridae	unassigned	172.04922072764768
NODE_541_length_6287_7	NODE_541_length_6287	unannotated	NON	unannotated	unannotated	Caudovirales	Siphoviridae	unassigned	527.1108439543187
NODE_541_length_6287_8	NODE_541_length_6287	unannotated	NON	unannotated	unannotated	Caudovirales	Siphoviridae	unassigned	393.7717158670592
NODE_541_length_6287_9	NODE_541_length_6287	unannotated	NON	unannotated	unannotated	Caudovirales	Siphoviridae	unassigned	474.2392385557793
NODE_61_length_14522_1	NODE_61_length_14522	unannotated	NON	PF09250.11	VOG01895	Caudovirales	ambiguous	ambiguous	8.696329606577452
NODE_61_length_14522_2	NODE_61_length_14522	unannotated	NON	unannotated	unannotated	Caudovirales	ambiguous	ambiguous	10.556669665454319
NODE_61_length_14522_3	NODE_61_length_14522	unannotated	NON	unannotated	VOG00523	Caudovirales	ambiguous	ambiguous	21.34042645954966
NODE_61_length_14522_4	NODE_61_length_14522	unannotated	NON	unannotated	unannotated	Caudovirales	ambiguous	ambiguous	22.25195714879122
NODE_61_length_14522_5	NODE_61_length_14522	unannotated	NON	unannotated	unannotated	Caudovirales	ambiguous	ambiguous	38.157180113683395
NODE_61_length_14522_6	NODE_61_length_14522	unannotated	NON	unannotated	unannotated	Caudovirales	ambiguous	ambiguous	52.57029326081407
NODE_61_length_14522_7	NODE_61_length_14522	unannotated	NON	unannotated	VOG01402	Caudovirales	ambiguous	ambiguous	28.72525377389412
NODE_61_length_14522_8	NODE_61_length_14522	unannotated	NON	unannotated	unannotated	Caudovirales	ambiguous	ambiguous	30.694899900550272
NODE_61_length_14522_9	NODE_61_length_14522	K03546	NON	unannotated	VOG00461	Caudovirales	ambiguous	ambiguous	17.253541619040153
NODE_61_length_14522_10	NODE_61_length_14522	K03892	NON	unannotated	unannotated	Caudovirales	ambiguous	ambiguous	13.312736107555732
NODE_61_length_14522_11	NODE_61_length_14522	unannotated	NON	unannotated	unannotated	Caudovirales	ambiguous	ambiguous	0.0
NODE_61_length_14522_12	NODE_61_length_14522	unannotated	NON	unannotated	unannotated	Caudovirales	ambiguous	ambiguous	7.003053889912131
NODE_61_length_14522_13	NODE_61_length_14522	unannotated	NON	unannotated	unannotated	Caudovirales	ambiguous	ambiguous	10.15694722450565
NODE_61_length_14522_14	NODE_61_length_14522	unannotated	NON	unannotated	unannotated	Caudovirales	ambiguous	ambiguous	52.43886752766203
NODE_61_length_14522_15	NODE_61_length_14522	unannotated	NON	unannotated	unannotated	Caudovirales	ambiguous	ambiguous	67.22931734315645
NODE_61_length_14522_16	NODE_61_length_14522	unannotated	NON	unannotated	unannotated	Caudovirales	ambiguous	ambiguous	66.56695953681994
NODE_61_length_14522_17	NODE_61_length_14522	unannotated	NON	unannotated	unannotated	Caudovirales	ambiguous	ambiguous	40.12072164027079
NODE_61_length_14522_18	NODE_61_length_14522	K01356	NON	PF01381.22	VOG02771	Caudovirales	ambiguous	ambiguous	68.38844350424534
NODE_61_length_14522_19	NODE_61_length_14522	unannotated	NON	unannotated	unannotated	Caudovirales	ambiguous	ambiguous	25.21099400368367
NODE_61_length_14522_20	NODE_61_length_14522	unannotated	NON	unannotated	unannotated	Caudovirales	ambiguous	ambiguous	69.81506031789324
NODE_61_length_14522_21	NODE_61_length_14522	unannotated	NON	unannotated	unannotated	Caudovirales	ambiguous	ambiguous	73.45425413418945
NODE_61_length_14522_22	NODE_61_length_14522	unannotated	NON	unannotated	unannotated	Caudovirales	ambiguous	ambiguous	31.711942142998325
NODE_61_length_14522_23	NODE_61_length_14522	unannotated	NON	unannotated	unannotated	Caudovirales	ambiguous	ambiguous	21.90618205563525
NODE_61_length_14522_24	NODE_61_length_14522	unannotated	NON	PF02498.17	VOG00015	Caudovirales	ambiguous	ambiguous	2.0846299951366345
NODE_61_length_14522_25	NODE_61_length_14522	unannotated	NON	unannotated	unannotated	Caudovirales	ambiguous	ambiguous	0.0
NODE_61_length_14522_26	NODE_61_length_14522	K04763	NON	PF00589.22	VOG00041	Caudovirales	ambiguous	ambiguous	0.0
NODE_61_length_14522_27	NODE_61_length_14522	unannotated	NON	unannotated	unannotated	Caudovirales	ambiguous	ambiguous	0.0
NODE_61_length_14522_28	NODE_61_length_14522	K06400	NON	PF00239.21	VOG00520	Caudovirales	ambiguous	ambiguous	0.0
NODE_189_length_10076_1	NODE_189_length_10076	K14744	NON	PF03245.13	VOG01059	Caudovirales	Siphoviridae	unassigned	1.9543406204405944
NODE_189_length_10076_2	NODE_189_length_10076	K03791	NON	PF00182.19	VOG23339	Caudovirales	Siphoviridae	unassigned	1.1330783821880301
NODE_189_length_10076_3	NODE_189_length_10076	unannotated	NON	unannotated	VOG11448	Caudovirales	Siphoviridae	unassigned	0.0
NODE_189_length_10076_4	NODE_189_length_10076	unannotated	NON	unannotated	VOG13921	Caudovirales	Siphoviridae	unassigned	0.0
NODE_189_length_10076_5	NODE_189_length_10076	unannotated	NON	unannotated	VOG01433	Caudovirales	Siphoviridae	unassigned	2.1427670866344686
NODE_189_length_10076_6	NODE_189_length_10076	unannotated	NON	unannotated	VOG14958	Caudovirales	Siphoviridae	unassigned	1.227932736861305
NODE_189_length_10076_7	NODE_189_length_10076	unannotated	NON	unannotated	unannotated	Caudovirales	Siphoviridae	unassigned	0.0
NODE_189_length_10076_8	NODE_189_length_10076	unannotated	NON	PF09327.11	VOG00125	Caudovirales	Siphoviridae	unassigned	3.320685518682771
NODE_189_length_10076_9	NODE_189_length_10076	unannotated	NON	unannotated	VOG02435	Caudovirales	Siphoviridae	unassigned	2.425800110320078
NODE_189_length_10076_10	NODE_189_length_10076	unannotated	NON	unannotated	unannotated	Caudovirales	Siphoviridae	unassigned	2.9230137975285415
NODE_189_length_10076_11	NODE_189_length_10076	K03406	NON	PF00015.21	unannotated	Caudovirales	Siphoviridae	unassigned	3.3614658671578224
NODE_7887_length_1178_1	NODE_7887_length_1178	unannotated	NON	unannotated	unannotated	unknown	unknown	unknown	0.0
NODE_7887_length_1178_2	NODE_7887_length_1178	unannotated	NON	unannotated	VOG04799	unknown	unknown	unknown	0.0
NODE_7887_length_1178_3	NODE_7887_length_1178	unannotated	NON	unannotated	unannotated	unknown	unknown	unknown	0.0
NODE_7887_length_1178_4	NODE_7887_length_1178	unannotated	NON	unannotated	unannotated	unknown	unknown	unknown	0.0
NODE_7887_length_1178_5	NODE_7887_length_1178	unannotated	NON	unannotated	unannotated	unknown	unknown	unknown	0.0
NODE_2858_length_2282_1	NODE_2858_length_2282	unannotated	NON	unannotated	unannotated	Caudovirales	ambiguous	ambiguous	0.0
NODE_2858_length_2282_2	NODE_2858_length_2282	K07319	NON	PF01555.18	VOG00102	Caudovirales	ambiguous	ambiguous	4.845356204912177
NODE_2858_length_2282_3	NODE_2858_length_2282	unannotated	NON	unannotated	unannotated	Caudovirales	ambiguous	ambiguous	3.897351730038055
NODE_2858_length_2282_4	NODE_2858_length_2282	unannotated	NON	PF16473.5	VOG00231	Caudovirales	ambiguous	ambiguous	5.000527736267835
NODE_6205_length_1374_1	NODE_6205_length_1374	unannotated	NON	unannotated	unannotated	unknown	unknown	unknown	0.0
NODE_6205_length_1374_2	NODE_6205_length_1374	unannotated	NON	unannotated	unannotated	unknown	unknown	unknown	0.0
NODE_6205_length_1374_3	NODE_6205_length_1374	unannotated	NON	unannotated	unannotated	unknown	unknown	unknown	0.4701350863157794
NODE_6205_length_1374_4	NODE_6205_length_1374	unannotated	NON	unannotated	VOG09757	unknown	unknown	unknown	0.0
NODE_196_length_9920_1	NODE_196_length_9920	unannotated	NON	unannotated	unannotated	Caudovirales	Myoviridae	unassigned	4.112852355110748
NODE_196_length_9920_2	NODE_196_length_9920	unannotated	NON	unannotated	VOG00864	Caudovirales	Myoviridae	unassigned	3.8416752767517974
NODE_196_length_9920_3	NODE_196_length_9920	unannotated	NON	unannotated	unannotated	Caudovirales	Myoviridae	unassigned	5.1451008170783
NODE_196_length_9920_4	NODE_196_length_9920	K04763	NON	PF00589.22	VOG00041	Caudovirales	Myoviridae	unassigned	5.538778985657776
NODE_196_length_9920_5	NODE_196_length_9920	unannotated	NON	unannotated	unannotated	Caudovirales	Myoviridae	unassigned	0.0
NODE_196_length_9920_6	NODE_196_length_9920	unannotated	NON	unannotated	unannotated	Caudovirales	Myoviridae	unassigned	0.0
NODE_196_length_9920_7	NODE_196_length_9920	K14440	NON	PF00176.23	VOG00523	Caudovirales	Myoviridae	unassigned	6.106205026626381
NODE_196_length_9920_8	NODE_196_length_9920	unannotated	NON	unannotated	unannotated	Caudovirales	Myoviridae	unassigned	0.0
NODE_196_length_9920_9	NODE_196_length_9920	unannotated	NON	unannotated	unannotated	Caudovirales	Myoviridae	unassigned	6.565363021792622
NODE_196_length_9920_10	NODE_196_length_9920	K21029	AMG	PF00899.21	unannotated	Caudovirales	Myoviridae	unassigned	6.24069612468119
NODE_196_length_9920_11	NODE_196_length_9920	unannotated	NON	unannotated	unannotated	Caudovirales	Myoviridae	unassigned	5.146741997562216
NODE_196_length_9920_12	NODE_196_length_9920	unannotated	NON	unannotated	unannotated	Caudovirales	Myoviridae	unassigned	1.4615068987642708
NODE_1166_length_4002_1	NODE_1166_length_4002	unannotated	NON	unannotated	unannotated	unknown	unknown	unknown	0.8619143249122623
NODE_1166_length_4002_2	NODE_1166_length_4002	unannotated	NON	unannotated	unannotated	unknown	unknown	unknown	0.0
NODE_1166_length_4002_3	NODE_1166_length_4002	unannotated	NON	unannotated	unannotated	unknown	unknown	unknown	0.8051415250677418
NODE_1166_length_4002_4	NODE_1166_length_4002	unannotated	NON	unannotated	unannotated	unknown	unknown	unknown	0.0
NODE_1166_length_4002_5	NODE_1166_length_4002	unannotated	NON	unannotated	unannotated	unknown	unknown	unknown	0.0
NODE_1166_length_4002_6	NODE_1166_length_4002	unannotated	NON	unannotated	unannotated	unknown	unknown	unknown	0.0
NODE_1166_length_4002_7	NODE_1166_length_4002	unannotated	NON	unannotated	VOG00041	unknown	unknown	unknown	1.2005235239849366
NODE_1166_length_4002_8	NODE_1166_length_4002	unannotated	NON	unannotated	VOG08266	unknown	unknown	unknown	2.037252040701711
NODE_6349_length_1351_1	NODE_6349_length_1351	unannotated	NON	unannotated	VOG04208	unknown	unknown	unknown	2.2042399128903756
NODE_6349_length_1351_2	NODE_6349_length_1351	unannotated	NON	unannotated	unannotated	unknown	unknown	unknown	5.536532016495237
NODE_6349_length_1351_3	NODE_6349_length_1351	unannotated	NON	unannotated	unannotated	unknown	unknown	unknown	0.0
NODE_6349_length_1351_4	NODE_6349_length_1351	unannotated	NON	unannotated	unannotated	unknown	unknown	unknown	0.0
NODE_3094_length_2155_1	NODE_3094_length_2155	unannotated	NON	unannotated	unannotated	Caudovirales	Siphoviridae	unassigned	0.0
NODE_3094_length_2155_2	NODE_3094_length_2155	K01160	NON	unannotated	VOG00098	Caudovirales	Siphoviridae	unassigned	0.0
NODE_3094_length_2155_3	NODE_3094_length_2155	unannotated	NON	unannotated	unannotated	Caudovirales	Siphoviridae	unassigned	1.5634724963524755
NODE_3094_length_2155_4	NODE_3094_length_2155	unannotated	NON	unannotated	VOG01402	Caudovirales	Siphoviridae	unassigned	0.99845520806668
NODE_3094_length_2155_5	NODE_3094_length_2155	unannotated	NON	unannotated	VOG09757	Caudovirales	Siphoviridae	unassigned	0.3069831842153263
NODE_46_length_15550_1	NODE_46_length_15550	unannotated	NON	unannotated	unannotated	Caudovirales	Siphoviridae	unassigned	1.2684776857199331
NODE_46_length_15550_2	NODE_46_length_15550	unannotated	NON	unannotated	VOG14337	Caudovirales	Siphoviridae	unassigned	1.2223512244210264
NODE_46_length_15550_3	NODE_46_length_15550	unannotated	NON	unannotated	VOG03540	Caudovirales	Siphoviridae	unassigned	1.445791770820569
NODE_46_length_15550_4	NODE_46_length_15550	unannotated	NON	unannotated	VOG11769	Caudovirales	Siphoviridae	unassigned	4.153162461353294
NODE_46_length_15550_5	NODE_46_length_15550	unannotated	NON	unannotated	unannotated	Caudovirales	Siphoviridae	unassigned	5.78882575948901
NODE_46_length_15550_6	NODE_46_length_15550	K03657	NON	PF00580.21	VOG03317	Caudovirales	Siphoviridae	unassigned	7.289925976968772
NODE_46_length_15550_7	NODE_46_length_15550	K02335	NON	PF00476.20	VOG00029	Caudovirales	Siphoviridae	unassigned	13.16529167875616
NODE_46_length_15550_8	NODE_46_length_15550	unannotated	NON	unannotated	unannotated	Caudovirales	Siphoviridae	unassigned	21.485658119977835
NODE_46_length_15550_9	NODE_46_length_15550	unannotated	NON	unannotated	VOG20629	Caudovirales	Siphoviridae	unassigned	3.016700137192918
NODE_46_length_15550_10	NODE_46_length_15550	unannotated	NON	unannotated	unannotated	Caudovirales	Siphoviridae	unassigned	1.2223512244210264
NODE_46_length_15550_11	NODE_46_length_15550	unannotated	NON	unannotated	unannotated	Caudovirales	Siphoviridae	unassigned	1.430411007301201
NODE_46_length_15550_12	NODE_46_length_15550	unannotated	NON	unannotated	unannotated	Caudovirales	Siphoviridae	unassigned	0.0
NODE_46_length_15550_13	NODE_46_length_15550	unannotated	NON	unannotated	unannotated	Caudovirales	Siphoviridae	unassigned	2.401047047969873
NODE_46_length_15550_14	NODE_46_length_15550	unannotated	NON	unannotated	unannotated	Caudovirales	Siphoviridae	unassigned	5.4217191405771334
NODE_46_length_15550_15	NODE_46_length_15550	unannotated	NON	unannotated	unannotated	Caudovirales	Siphoviridae	unassigned	7.219255553627538
NODE_46_length_15550_16	NODE_46_length_15550	unannotated	NON	unannotated	unannotated	Caudovirales	Siphoviridae	unassigned	2.8730477497075406
NODE_46_length_15550_17	NODE_46_length_15550	unannotated	NON	unannotated	unannotated	Caudovirales	Siphoviridae	unassigned	0.0
NODE_46_length_15550_18	NODE_46_length_15550	unannotated	NON	unannotated	unannotated	Caudovirales	Siphoviridae	unassigned	0.0
NODE_46_length_15550_19	NODE_46_length_15550	unannotated	NON	unannotated	unannotated	Caudovirales	Siphoviridae	unassigned	2.7440537691084264
NODE_46_length_15550_20	NODE_46_length_15550	unannotated	NON	unannotated	unannotated	Caudovirales	Siphoviridae	unassigned	0.0
[truncated: 4,053 more rows]
