# Supplementary material for: Virus and Potential Host Microbes from Viral-Enriched Metagenomic Characterization in the High-Altitude Wetland, Salar de Huasco, Chile
Source: Microorganisms. 2020 Jul 20;8(7):1077. doi: 10.3390/microorganisms8071077 (PMC7409041; doi:10.3390/microorganisms8071077)
Supplement: Supplementary file 1 [file microorganisms-08-01077-s001.zip › TableS4_H3_vibrant_results_full.tsv]

protein	scaffold	KO	AMG	Pfam	VOG	order	family	subfamily	tpm
NODE_1445_length_3420_1	NODE_1445_length_3420	unannotated	NON	unannotated	unannotated	unknown	unknown	unknown	0.0
NODE_1445_length_3420_2	NODE_1445_length_3420	unannotated	NON	unannotated	VOG03350	unknown	unknown	unknown	1.476498052639478
NODE_1445_length_3420_3	NODE_1445_length_3420	unannotated	NON	unannotated	VOG21991	unknown	unknown	unknown	2.8513210896780334
NODE_1445_length_3420_4	NODE_1445_length_3420	unannotated	NON	unannotated	unannotated	unknown	unknown	unknown	1.4285118659286948
NODE_1445_length_3420_5	NODE_1445_length_3420	unannotated	NON	unannotated	unannotated	unknown	unknown	unknown	2.197710562967223
NODE_1445_length_3420_6	NODE_1445_length_3420	unannotated	NON	unannotated	unannotated	unknown	unknown	unknown	0.0
NODE_2245_length_2351_1	NODE_2245_length_2351	unannotated	NON	unannotated	VOG00137	Caudovirales	Siphoviridae	unassigned	1.9435535590866595
NODE_2245_length_2351_2	NODE_2245_length_2351	unannotated	NON	unannotated	unannotated	Caudovirales	Siphoviridae	unassigned	0.0
NODE_2245_length_2351_3	NODE_2245_length_2351	unannotated	NON	unannotated	unannotated	Caudovirales	Siphoviridae	unassigned	0.0
NODE_2245_length_2351_4	NODE_2245_length_2351	K00560	NON	PF00303.19	VOG00688	Caudovirales	Siphoviridae	unassigned	0.6926118137836096
NODE_2245_length_2351_5	NODE_2245_length_2351	unannotated	NON	unannotated	unannotated	Caudovirales	Siphoviridae	unassigned	2.3227835218352766
NODE_1155_length_4188_1	NODE_1155_length_4188	unannotated	NON	PF17289.2	VOG00694	Caudovirales	Siphoviridae	unassigned	5.290784688624795
NODE_1155_length_4188_2	NODE_1155_length_4188	unannotated	NON	PF13264.6	VOG00213	Caudovirales	Siphoviridae	unassigned	4.693262803872509
NODE_1155_length_4188_3	NODE_1155_length_4188	unannotated	NON	unannotated	VOG00686	Caudovirales	Siphoviridae	unassigned	4.91178865075769
NODE_1155_length_4188_4	NODE_1155_length_4188	unannotated	NON	unannotated	VOG01154	Caudovirales	Siphoviridae	unassigned	7.642244550235816
NODE_2841_length_1857_1	NODE_2841_length_1857	unannotated	NON	unannotated	unannotated	Caudovirales	Siphoviridae	unassigned	2.441900625519137
NODE_2841_length_1857_2	NODE_2841_length_1857	K03496	NON	PF13614.6	VOG10286	Caudovirales	Siphoviridae	unassigned	1.7236945591899788
NODE_2841_length_1857_3	NODE_2841_length_1857	unannotated	NON	unannotated	unannotated	Caudovirales	Siphoviridae	unassigned	0.0
NODE_2841_length_1857_4	NODE_2841_length_1857	unannotated	NON	unannotated	VOG00073	Caudovirales	Siphoviridae	unassigned	1.9944319245077764
NODE_75_length_18574_1	NODE_75_length_18574	unannotated	NON	unannotated	VOG01452	Caudovirales	Siphoviridae	unassigned	6.111280709855379
NODE_75_length_18574_2	NODE_75_length_18574	unannotated	NON	unannotated	unannotated	Caudovirales	Siphoviridae	unassigned	0.0
NODE_75_length_18574_3	NODE_75_length_18574	unannotated	NON	unannotated	unannotated	Caudovirales	Siphoviridae	unassigned	12.56279938830909
NODE_75_length_18574_4	NODE_75_length_18574	unannotated	NON	unannotated	unannotated	Caudovirales	Siphoviridae	unassigned	17.65115236636031
NODE_75_length_18574_5	NODE_75_length_18574	unannotated	NON	unannotated	unannotated	Caudovirales	Siphoviridae	unassigned	18.28155066515889
NODE_75_length_18574_6	NODE_75_length_18574	unannotated	NON	unannotated	unannotated	Caudovirales	Siphoviridae	unassigned	2.6453923443123974
NODE_75_length_18574_7	NODE_75_length_18574	unannotated	NON	unannotated	unannotated	Caudovirales	Siphoviridae	unassigned	26.32212453628991
NODE_75_length_18574_8	NODE_75_length_18574	unannotated	NON	unannotated	unannotated	Caudovirales	Siphoviridae	unassigned	17.54312817807169
NODE_75_length_18574_9	NODE_75_length_18574	unannotated	NON	unannotated	unannotated	Caudovirales	Siphoviridae	unassigned	15.44337152355346
NODE_75_length_18574_10	NODE_75_length_18574	unannotated	NON	unannotated	unannotated	Caudovirales	Siphoviridae	unassigned	23.883165992538263
NODE_75_length_18574_11	NODE_75_length_18574	unannotated	NON	unannotated	unannotated	Caudovirales	Siphoviridae	unassigned	31.744708131748773
NODE_75_length_18574_12	NODE_75_length_18574	unannotated	NON	unannotated	unannotated	Caudovirales	Siphoviridae	unassigned	5.9521327747028945
NODE_75_length_18574_13	NODE_75_length_18574	unannotated	NON	unannotated	unannotated	Caudovirales	Siphoviridae	unassigned	31.006459105429034
NODE_75_length_18574_14	NODE_75_length_18574	unannotated	NON	unannotated	unannotated	Caudovirales	Siphoviridae	unassigned	55.46602849393467
NODE_75_length_18574_15	NODE_75_length_18574	unannotated	NON	unannotated	unannotated	Caudovirales	Siphoviridae	unassigned	34.18660875726791
NODE_75_length_18574_16	NODE_75_length_18574	unannotated	NON	unannotated	unannotated	Caudovirales	Siphoviridae	unassigned	32.21154207486273
NODE_75_length_18574_17	NODE_75_length_18574	unannotated	NON	unannotated	VOG02444	Caudovirales	Siphoviridae	unassigned	22.207060397097795
NODE_75_length_18574_18	NODE_75_length_18574	unannotated	NON	PF04404.12	VOG09746	Caudovirales	Siphoviridae	unassigned	2.5061611682959555
NODE_75_length_18574_19	NODE_75_length_18574	unannotated	NON	unannotated	unannotated	Caudovirales	Siphoviridae	unassigned	4.052515931712609
NODE_75_length_18574_20	NODE_75_length_18574	unannotated	NON	unannotated	unannotated	Caudovirales	Siphoviridae	unassigned	12.69788325269951
NODE_75_length_18574_21	NODE_75_length_18574	unannotated	NON	unannotated	unannotated	Caudovirales	Siphoviridae	unassigned	37.485772368341635
NODE_75_length_18574_22	NODE_75_length_18574	unannotated	NON	unannotated	unannotated	Caudovirales	Siphoviridae	unassigned	19.65148598632067
NODE_75_length_18574_23	NODE_75_length_18574	unannotated	NON	unannotated	unannotated	Caudovirales	Siphoviridae	unassigned	17.056858100641133
NODE_75_length_18574_24	NODE_75_length_18574	unannotated	NON	unannotated	unannotated	Caudovirales	Siphoviridae	unassigned	15.310952475119988
NODE_2177_length_2411_1	NODE_2177_length_2411	unannotated	NON	unannotated	unannotated	unknown	unknown	unknown	0.0
NODE_2177_length_2411_2	NODE_2177_length_2411	unannotated	NON	unannotated	VOG19322	unknown	unknown	unknown	2.638728887525717
NODE_2177_length_2411_3	NODE_2177_length_2411	unannotated	NON	unannotated	unannotated	unknown	unknown	unknown	0.0
NODE_2177_length_2411_4	NODE_2177_length_2411	unannotated	NON	unannotated	unannotated	unknown	unknown	unknown	1.967647198248891
NODE_496_length_7806_1	NODE_496_length_7806	unannotated	NON	unannotated	unannotated	Caudovirales	Siphoviridae	unassigned	1.9435535590866595
NODE_496_length_7806_2	NODE_496_length_7806	unannotated	NON	unannotated	unannotated	Caudovirales	Siphoviridae	unassigned	0.0
NODE_496_length_7806_3	NODE_496_length_7806	unannotated	NON	unannotated	VOG00564	Caudovirales	Siphoviridae	unassigned	0.5915163005915921
NODE_496_length_7806_4	NODE_496_length_7806	unannotated	NON	unannotated	VOG12257	Caudovirales	Siphoviridae	unassigned	6.415306869830763
NODE_496_length_7806_5	NODE_496_length_7806	unannotated	NON	PF09603.10	unannotated	Caudovirales	Siphoviridae	unassigned	9.04300290993437
NODE_496_length_7806_6	NODE_496_length_7806	unannotated	NON	unannotated	unannotated	Caudovirales	Siphoviridae	unassigned	7.656076667068821
NODE_750_length_5843_1	NODE_750_length_5843	unannotated	NON	unannotated	VOG00013	Caudovirales	ambiguous	ambiguous	3.9030378850510785
NODE_750_length_5843_2	NODE_750_length_5843	unannotated	NON	unannotated	unannotated	Caudovirales	ambiguous	ambiguous	3.4948302530365623
NODE_750_length_5843_3	NODE_750_length_5843	unannotated	NON	unannotated	VOG01031	Caudovirales	ambiguous	ambiguous	5.7052701250608395
NODE_750_length_5843_4	NODE_750_length_5843	K06919	NON	PF08706.11	VOG00724	Caudovirales	ambiguous	ambiguous	4.383619074579808
NODE_750_length_5843_5	NODE_750_length_5843	K15255	NON	PF05970.14	VOG00084	Caudovirales	ambiguous	ambiguous	5.429023718493852
NODE_3605_length_1470_1	NODE_3605_length_1470	unannotated	NON	unannotated	unannotated	unknown	unknown	unknown	0.0
NODE_3605_length_1470_2	NODE_3605_length_1470	unannotated	NON	unannotated	unannotated	unknown	unknown	unknown	0.0
NODE_3605_length_1470_3	NODE_3605_length_1470	unannotated	NON	unannotated	VOG01808	unknown	unknown	unknown	0.0
NODE_3605_length_1470_4	NODE_3605_length_1470	unannotated	NON	unannotated	unannotated	unknown	unknown	unknown	0.0
NODE_3605_length_1470_5	NODE_3605_length_1470	K06909	NON	PF04466.13	VOG00381	unknown	unknown	unknown	3.7451621953186756
NODE_206_length_11999_1	NODE_206_length_11999	unannotated	NON	unannotated	unannotated	unknown	unknown	unknown	4.140614104141145
NODE_206_length_11999_2	NODE_206_length_11999	unannotated	NON	unannotated	unannotated	unknown	unknown	unknown	12.471135337472731
NODE_206_length_11999_3	NODE_206_length_11999	unannotated	NON	unannotated	unannotated	unknown	unknown	unknown	5.878649654027551
NODE_206_length_11999_4	NODE_206_length_11999	unannotated	NON	unannotated	unannotated	unknown	unknown	unknown	4.683645462061294
NODE_206_length_11999_5	NODE_206_length_11999	unannotated	NON	unannotated	unannotated	unknown	unknown	unknown	1.700609364200827
NODE_206_length_11999_6	NODE_206_length_11999	K02395	NON	PF01832.20	VOG11508	unknown	unknown	unknown	0.0
NODE_206_length_11999_7	NODE_206_length_11999	unannotated	NON	unannotated	unannotated	unknown	unknown	unknown	3.3298644893442773
NODE_206_length_11999_8	NODE_206_length_11999	unannotated	NON	unannotated	unannotated	unknown	unknown	unknown	0.0
NODE_206_length_11999_9	NODE_206_length_11999	unannotated	NON	unannotated	unannotated	unknown	unknown	unknown	8.65764767229512
NODE_206_length_11999_10	NODE_206_length_11999	unannotated	NON	unannotated	unannotated	unknown	unknown	unknown	26.66555483066897
NODE_206_length_11999_11	NODE_206_length_11999	unannotated	NON	unannotated	unannotated	unknown	unknown	unknown	8.479750802316453
NODE_206_length_11999_12	NODE_206_length_11999	unannotated	NON	unannotated	unannotated	unknown	unknown	unknown	2.952996105278956
NODE_206_length_11999_13	NODE_206_length_11999	unannotated	NON	unannotated	unannotated	unknown	unknown	unknown	0.0
NODE_206_length_11999_14	NODE_206_length_11999	unannotated	NON	unannotated	unannotated	unknown	unknown	unknown	0.0
NODE_206_length_11999_15	NODE_206_length_11999	unannotated	NON	unannotated	unannotated	unknown	unknown	unknown	1.8952064556267925
NODE_206_length_11999_16	NODE_206_length_11999	unannotated	NON	unannotated	unannotated	unknown	unknown	unknown	8.082600963434189
NODE_206_length_11999_17	NODE_206_length_11999	unannotated	NON	unannotated	unannotated	unknown	unknown	unknown	9.72821700811656
NODE_206_length_11999_18	NODE_206_length_11999	unannotated	NON	unannotated	unannotated	unknown	unknown	unknown	0.0
NODE_206_length_11999_19	NODE_206_length_11999	unannotated	NON	unannotated	unannotated	unknown	unknown	unknown	5.9521327747028945
NODE_206_length_11999_20	NODE_206_length_11999	unannotated	NON	unannotated	unannotated	unknown	unknown	unknown	1.3319457957377108
NODE_206_length_11999_21	NODE_206_length_11999	unannotated	NON	unannotated	unannotated	unknown	unknown	unknown	0.0
NODE_206_length_11999_22	NODE_206_length_11999	unannotated	NON	unannotated	unannotated	unknown	unknown	unknown	0.0
NODE_206_length_11999_23	NODE_206_length_11999	unannotated	NON	unannotated	unannotated	unknown	unknown	unknown	0.0
NODE_206_length_11999_24	NODE_206_length_11999	unannotated	NON	unannotated	unannotated	unknown	unknown	unknown	1.0465288395082013
NODE_206_length_11999_25	NODE_206_length_11999	unannotated	NON	unannotated	unannotated	unknown	unknown	unknown	0.0
NODE_206_length_11999_26	NODE_206_length_11999	unannotated	NON	unannotated	unannotated	unknown	unknown	unknown	0.0
NODE_206_length_11999_27	NODE_206_length_11999	unannotated	NON	unannotated	unannotated	unknown	unknown	unknown	0.0
NODE_206_length_11999_28	NODE_206_length_11999	unannotated	NON	unannotated	unannotated	unknown	unknown	unknown	0.0
NODE_206_length_11999_29	NODE_206_length_11999	unannotated	NON	unannotated	unannotated	unknown	unknown	unknown	0.0
NODE_206_length_11999_30	NODE_206_length_11999	unannotated	NON	unannotated	unannotated	unknown	unknown	unknown	0.0
NODE_206_length_11999_31	NODE_206_length_11999	unannotated	NON	unannotated	unannotated	unknown	unknown	unknown	0.0
NODE_206_length_11999_32	NODE_206_length_11999	unannotated	NON	unannotated	unannotated	unknown	unknown	unknown	0.0
NODE_206_length_11999_33	NODE_206_length_11999	unannotated	NON	unannotated	unannotated	unknown	unknown	unknown	0.0
NODE_1074_length_4464_1	NODE_1074_length_4464	unannotated	NON	unannotated	VOG02402	unknown	unknown	unknown	3.086291068364464
NODE_1074_length_4464_2	NODE_1074_length_4464	unannotated	NON	unannotated	VOG00216	unknown	unknown	unknown	2.824740977825103
NODE_1074_length_4464_3	NODE_1074_length_4464	unannotated	NON	unannotated	VOG00013	unknown	unknown	unknown	0.598956757202807
NODE_1074_length_4464_4	NODE_1074_length_4464	unannotated	NON	unannotated	unannotated	unknown	unknown	unknown	0.0
NODE_1074_length_4464_5	NODE_1074_length_4464	unannotated	NON	unannotated	unannotated	unknown	unknown	unknown	2.539576650539902
NODE_1074_length_4464_6	NODE_1074_length_4464	unannotated	NON	unannotated	unannotated	unknown	unknown	unknown	2.7696725215619735
NODE_1074_length_4464_7	NODE_1074_length_4464	unannotated	NON	unannotated	unannotated	unknown	unknown	unknown	3.139586518524604
NODE_1801_length_2862_1	NODE_1801_length_2862	unannotated	NON	unannotated	VOG12219	unknown	unknown	unknown	8.418486134386415
NODE_1801_length_2862_2	NODE_1801_length_2862	unannotated	NON	unannotated	unannotated	unknown	unknown	unknown	0.0
NODE_1801_length_2862_3	NODE_1801_length_2862	unannotated	NON	unannotated	unannotated	unknown	unknown	unknown	4.474086380984726
NODE_1801_length_2862_4	NODE_1801_length_2862	unannotated	NON	unannotated	unannotated	unknown	unknown	unknown	3.7592417524439337
NODE_1801_length_2862_5	NODE_1801_length_2862	unannotated	NON	unannotated	unannotated	unknown	unknown	unknown	2.7604094027607626
NODE_2575_length_2065_1	NODE_2575_length_2065	unannotated	NON	PF01145.25	VOG01564	Caudovirales	Siphoviridae	unassigned	2.347319967488466
NODE_2575_length_2065_2	NODE_2575_length_2065	unannotated	NON	unannotated	unannotated	Caudovirales	Siphoviridae	unassigned	0.0
NODE_2575_length_2065_3	NODE_2575_length_2065	unannotated	NON	unannotated	unannotated	Caudovirales	Siphoviridae	unassigned	1.731529534459024
NODE_2575_length_2065_4	NODE_2575_length_2065	unannotated	NON	unannotated	VOG00945	Caudovirales	Siphoviridae	unassigned	0.0
NODE_748_length_5851_1	NODE_748_length_5851	unannotated	NON	unannotated	unannotated	unknown	unknown	unknown	0.0
NODE_748_length_5851_2	NODE_748_length_5851	unannotated	NON	unannotated	unannotated	unknown	unknown	unknown	1.9304214404441824
NODE_748_length_5851_3	NODE_748_length_5851	unannotated	NON	unannotated	unannotated	unknown	unknown	unknown	3.7493749761908
NODE_748_length_5851_4	NODE_748_length_5851	unannotated	NON	unannotated	unannotated	unknown	unknown	unknown	3.2409518773251365
NODE_748_length_5851_5	NODE_748_length_5851	unannotated	NON	unannotated	unannotated	unknown	unknown	unknown	1.9535205004153091
NODE_748_length_5851_6	NODE_748_length_5851	unannotated	NON	unannotated	VOG01452	unknown	unknown	unknown	3.100069153491091
NODE_748_length_5851_7	NODE_748_length_5851	unannotated	NON	unannotated	unannotated	unknown	unknown	unknown	1.6419676619870056
NODE_2532_length_2090_1	NODE_2532_length_2090	unannotated	NON	unannotated	unannotated	unknown	unknown	unknown	0.0
NODE_2532_length_2090_2	NODE_2532_length_2090	unannotated	NON	unannotated	unannotated	unknown	unknown	unknown	4.968736924969373
NODE_2532_length_2090_3	NODE_2532_length_2090	unannotated	NON	unannotated	unannotated	unknown	unknown	unknown	3.809364975809853
NODE_2532_length_2090_4	NODE_2532_length_2090	unannotated	NON	unannotated	unannotated	unknown	unknown	unknown	1.1830326011831842
NODE_2532_length_2090_5	NODE_2532_length_2090	unannotated	NON	unannotated	VOG02949	unknown	unknown	unknown	0.0
NODE_1630_length_3131_1	NODE_1630_length_3131	K01185	NON	PF00959.19	VOG00308	unknown	unknown	unknown	3.3029176090836874
NODE_1630_length_3131_2	NODE_1630_length_3131	unannotated	NON	unannotated	unannotated	unknown	unknown	unknown	4.285535597786084
NODE_1630_length_3131_3	NODE_1630_length_3131	unannotated	NON	unannotated	unannotated	unknown	unknown	unknown	12.019840943089342
NODE_1630_length_3131_4	NODE_1630_length_3131	unannotated	NON	unannotated	unannotated	unknown	unknown	unknown	0.8503046821004135
NODE_1630_length_3131_5	NODE_1630_length_3131	unannotated	NON	unannotated	unannotated	unknown	unknown	unknown	0.0
NODE_1630_length_3131_6	NODE_1630_length_3131	unannotated	NON	unannotated	unannotated	unknown	unknown	unknown	0.0
NODE_1747_length_2947_1	NODE_1747_length_2947	unannotated	NON	unannotated	VOG01027	unknown	unknown	unknown	7.025468193091942
NODE_1747_length_2947_2	NODE_1747_length_2947	unannotated	NON	unannotated	VOG01887	unknown	unknown	unknown	2.2674791522677693
NODE_1747_length_2947_3	NODE_1747_length_2947	unannotated	NON	unannotated	unannotated	unknown	unknown	unknown	2.24962498571448
NODE_1747_length_2947_4	NODE_1747_length_2947	unannotated	NON	unannotated	unannotated	unknown	unknown	unknown	0.0
NODE_1747_length_2947_5	NODE_1747_length_2947	unannotated	NON	unannotated	unannotated	unknown	unknown	unknown	0.0
NODE_1747_length_2947_6	NODE_1747_length_2947	unannotated	NON	unannotated	unannotated	unknown	unknown	unknown	0.0
NODE_3687_length_1433_1	NODE_3687_length_1433	unannotated	NON	PF05869.11	VOG01116	unknown	unknown	unknown	0.0
NODE_3687_length_1433_2	NODE_3687_length_1433	unannotated	NON	unannotated	unannotated	unknown	unknown	unknown	1.8314254691393523
NODE_3687_length_1433_3	NODE_3687_length_1433	unannotated	NON	unannotated	unannotated	unknown	unknown	unknown	5.685619366880378
NODE_3687_length_1433_4	NODE_3687_length_1433	unannotated	NON	unannotated	unannotated	unknown	unknown	unknown	0.0
NODE_3687_length_1433_5	NODE_3687_length_1433	unannotated	NON	unannotated	unannotated	unknown	unknown	unknown	0.0
NODE_684_length_6318_1	NODE_684_length_6318	unannotated	NON	unannotated	unannotated	unknown	unknown	unknown	0.0
NODE_684_length_6318_2	NODE_684_length_6318	unannotated	NON	unannotated	VOG06175	unknown	unknown	unknown	0.0
NODE_684_length_6318_3	NODE_684_length_6318	unannotated	NON	unannotated	unannotated	unknown	unknown	unknown	3.7225064910194003
NODE_684_length_6318_4	NODE_684_length_6318	unannotated	NON	unannotated	VOG09746	unknown	unknown	unknown	5.771765114863414
NODE_684_length_6318_5	NODE_684_length_6318	unannotated	NON	unannotated	VOG07408	unknown	unknown	unknown	2.7524313409030725
NODE_684_length_6318_6	NODE_684_length_6318	unannotated	NON	unannotated	unannotated	unknown	unknown	unknown	2.8938546086953303
NODE_684_length_6318_7	NODE_684_length_6318	unannotated	NON	unannotated	VOG00935	unknown	unknown	unknown	1.8432411173273482
NODE_684_length_6318_8	NODE_684_length_6318	unannotated	NON	unannotated	unannotated	unknown	unknown	unknown	5.731683412676862
NODE_684_length_6318_9	NODE_684_length_6318	unannotated	NON	unannotated	unannotated	unknown	unknown	unknown	0.0
NODE_632_length_6734_1	NODE_632_length_6734	unannotated	NON	unannotated	unannotated	Caudovirales	Siphoviridae	unassigned	0.0
NODE_632_length_6734_2	NODE_632_length_6734	unannotated	NON	PF07105.11	VOG01680	Caudovirales	Siphoviridae	unassigned	0.0
NODE_632_length_6734_3	NODE_632_length_6734	unannotated	NON	unannotated	unannotated	Caudovirales	Siphoviridae	unassigned	0.0
NODE_632_length_6734_4	NODE_632_length_6734	unannotated	NON	PF06356.11	VOG00771	Caudovirales	Siphoviridae	unassigned	3.3415482243946077
NODE_632_length_6734_5	NODE_632_length_6734	unannotated	NON	unannotated	VOG02556	Caudovirales	Siphoviridae	unassigned	5.441949965442648
NODE_632_length_6734_6	NODE_632_length_6734	unannotated	NON	PF14297.6	unannotated	Caudovirales	Siphoviridae	unassigned	2.0884676402466296
NODE_632_length_6734_7	NODE_632_length_6734	K02314	NON	PF03796.15	VOG00557	Caudovirales	Siphoviridae	unassigned	6.334864150459844
NODE_632_length_6734_8	NODE_632_length_6734	unannotated	NON	unannotated	unannotated	Caudovirales	Siphoviridae	unassigned	7.827462279061341
NODE_632_length_6734_9	NODE_632_length_6734	K02313	NON	PF08299.11	unannotated	Caudovirales	Siphoviridae	unassigned	3.007393401955147
NODE_632_length_6734_10	NODE_632_length_6734	unannotated	NON	unannotated	unannotated	Caudovirales	Siphoviridae	unassigned	2.240802926946972
NODE_632_length_6734_11	NODE_632_length_6734	unannotated	NON	unannotated	unannotated	Caudovirales	Siphoviridae	unassigned	6.802437456803308
NODE_632_length_6734_12	NODE_632_length_6734	K00571	NON	PF01555.18	VOG00102	Caudovirales	Siphoviridae	unassigned	8.65764767229512
NODE_632_length_6734_13	NODE_632_length_6734	K00571	NON	PF01555.18	VOG00102	Caudovirales	Siphoviridae	unassigned	0.0
NODE_4000_length_1320_1	NODE_4000_length_1320	K05516	NON	PF00226.31	VOG00422	unknown	unknown	unknown	1.8796208762219668
NODE_4000_length_1320_2	NODE_4000_length_1320	unannotated	NON	unannotated	VOG11847	unknown	unknown	unknown	4.186115358032805
NODE_4000_length_1320_3	NODE_4000_length_1320	unannotated	NON	unannotated	unannotated	unknown	unknown	unknown	3.1744708131748776
NODE_4000_length_1320_4	NODE_4000_length_1320	unannotated	NON	unannotated	unannotated	unknown	unknown	unknown	0.0
NODE_4461_length_1190_1	NODE_4461_length_1190	unannotated	NON	unannotated	unannotated	unknown	unknown	unknown	0.0
NODE_4461_length_1190_2	NODE_4461_length_1190	unannotated	NON	unannotated	unannotated	unknown	unknown	unknown	1.7159301692837174
NODE_4461_length_1190_3	NODE_4461_length_1190	unannotated	NON	PF14359.6	VOG01808	unknown	unknown	unknown	1.763594896208265
NODE_4461_length_1190_4	NODE_4461_length_1190	unannotated	NON	unannotated	unannotated	unknown	unknown	unknown	0.0
NODE_1082_length_4424_1	NODE_1082_length_4424	unannotated	NON	unannotated	unannotated	unknown	unknown	unknown	1.142809492742956
NODE_1082_length_4424_2	NODE_1082_length_4424	unannotated	NON	unannotated	unannotated	unknown	unknown	unknown	0.0
NODE_1082_length_4424_3	NODE_1082_length_4424	unannotated	NON	unannotated	unannotated	unknown	unknown	unknown	0.0
NODE_1082_length_4424_4	NODE_1082_length_4424	unannotated	NON	unannotated	unannotated	unknown	unknown	unknown	0.0
NODE_1082_length_4424_5	NODE_1082_length_4424	unannotated	NON	unannotated	unannotated	unknown	unknown	unknown	0.0
NODE_1082_length_4424_6	NODE_1082_length_4424	unannotated	NON	unannotated	unannotated	unknown	unknown	unknown	0.0
NODE_1082_length_4424_7	NODE_1082_length_4424	unannotated	NON	unannotated	unannotated	unknown	unknown	unknown	0.598956757202807
NODE_1082_length_4424_8	NODE_1082_length_4424	unannotated	NON	unannotated	unannotated	unknown	unknown	unknown	4.186115358032805
NODE_1082_length_4424_9	NODE_1082_length_4424	unannotated	NON	unannotated	VOG13857	unknown	unknown	unknown	4.140614104141145
NODE_1082_length_4424_10	NODE_1082_length_4424	unannotated	NON	unannotated	unannotated	unknown	unknown	unknown	3.023305536357026
NODE_1082_length_4424_11	NODE_1082_length_4424	unannotated	NON	PF08804.10	VOG02465	unknown	unknown	unknown	1.5872354065874388
NODE_841_length_5336_1	NODE_841_length_5336	unannotated	NON	unannotated	unannotated	unknown	unknown	unknown	0.0
NODE_841_length_5336_2	NODE_841_length_5336	unannotated	NON	unannotated	unannotated	unknown	unknown	unknown	7.646535535384741
NODE_841_length_5336_3	NODE_841_length_5336	unannotated	NON	unannotated	unannotated	unknown	unknown	unknown	27.44499262110845
NODE_841_length_5336_4	NODE_841_length_5336	unannotated	NON	PF13392.6	VOG00054	unknown	unknown	unknown	10.320939589632605
NODE_841_length_5336_5	NODE_841_length_5336	unannotated	NON	unannotated	unannotated	unknown	unknown	unknown	62.72107300935331
NODE_841_length_5336_6	NODE_841_length_5336	unannotated	NON	unannotated	unannotated	unknown	unknown	unknown	42.59214608631619
NODE_841_length_5336_7	NODE_841_length_5336	unannotated	NON	unannotated	unannotated	unknown	unknown	unknown	4.140614104141145
NODE_1785_length_2891_1	NODE_1785_length_2891	K14440	NON	PF00176.23	VOG00523	unknown	unknown	unknown	5.0238184887400585
NODE_1785_length_2891_2	NODE_1785_length_2891	unannotated	NON	unannotated	unannotated	unknown	unknown	unknown	0.0
NODE_1785_length_2891_3	NODE_1785_length_2891	unannotated	NON	unannotated	unannotated	unknown	unknown	unknown	0.0
NODE_1785_length_2891_4	NODE_1785_length_2891	unannotated	NON	unannotated	unannotated	unknown	unknown	unknown	0.0
NODE_1785_length_2891_5	NODE_1785_length_2891	unannotated	NON	unannotated	unannotated	unknown	unknown	unknown	0.0
NODE_1785_length_2891_6	NODE_1785_length_2891	unannotated	NON	unannotated	unannotated	unknown	unknown	unknown	0.0
NODE_716_length_6094_1	NODE_716_length_6094	unannotated	NON	unannotated	unannotated	unknown	unknown	unknown	0.7711265133218326
NODE_716_length_6094_2	NODE_716_length_6094	unannotated	NON	unannotated	unannotated	unknown	unknown	unknown	4.32882383614756
NODE_716_length_6094_3	NODE_716_length_6094	unannotated	NON	PF02945.15	VOG00412	unknown	unknown	unknown	5.350231707598108
NODE_716_length_6094_4	NODE_716_length_6094	unannotated	NON	unannotated	unannotated	unknown	unknown	unknown	0.0
NODE_716_length_6094_5	NODE_716_length_6094	unannotated	NON	unannotated	unannotated	unknown	unknown	unknown	3.940722388768813
NODE_716_length_6094_6	NODE_716_length_6094	unannotated	NON	unannotated	unannotated	unknown	unknown	unknown	8.268389094781076
NODE_716_length_6094_7	NODE_716_length_6094	unannotated	NON	unannotated	unannotated	unknown	unknown	unknown	0.0
NODE_716_length_6094_8	NODE_716_length_6094	unannotated	NON	unannotated	unannotated	unknown	unknown	unknown	0.0
NODE_175_length_13181_1	NODE_175_length_13181	unannotated	NON	unannotated	unannotated	Caudovirales	Myoviridae	unassigned	4.307070952548829
NODE_175_length_13181_2	NODE_175_length_13181	unannotated	NON	unannotated	unannotated	Caudovirales	Myoviridae	unassigned	8.638948649244806
NODE_175_length_13181_3	NODE_175_length_13181	K09960	NON	PF09979.9	VOG00976	Caudovirales	Myoviridae	unassigned	4.589596356397412
NODE_175_length_13181_4	NODE_175_length_13181	unannotated	NON	unannotated	unannotated	Caudovirales	Myoviridae	unassigned	9.962954552118076
NODE_175_length_13181_5	NODE_175_length_13181	unannotated	NON	PF09950.9	VOG00793	Caudovirales	Myoviridae	unassigned	1.7159301692837174
NODE_175_length_13181_6	NODE_175_length_13181	unannotated	NON	unannotated	unannotated	Caudovirales	Myoviridae	unassigned	5.290784688624795
NODE_175_length_13181_7	NODE_175_length_13181	unannotated	NON	PF13262.6	VOG00306	Caudovirales	Myoviridae	unassigned	7.737772607113764
NODE_175_length_13181_8	NODE_175_length_13181	unannotated	NON	unannotated	VOG01950	Caudovirales	Myoviridae	unassigned	6.296471034396451
NODE_175_length_13181_9	NODE_175_length_13181	unannotated	NON	unannotated	VOG01368	Caudovirales	Myoviridae	unassigned	6.014786803910294
NODE_175_length_13181_10	NODE_175_length_13181	unannotated	NON	unannotated	unannotated	Caudovirales	Myoviridae	unassigned	17.589416115217
NODE_175_length_13181_11	NODE_175_length_13181	unannotated	NON	PF11863.8	VOG01167	Caudovirales	Myoviridae	unassigned	8.60549316824515
NODE_175_length_13181_12	NODE_175_length_13181	unannotated	NON	PF11681.8	unannotated	Caudovirales	Myoviridae	unassigned	10.295581015702306
NODE_175_length_13181_13	NODE_175_length_13181	unannotated	NON	PF11681.8	unannotated	Caudovirales	Myoviridae	unassigned	11.82216716630644
NODE_175_length_13181_14	NODE_175_length_13181	unannotated	NON	unannotated	unannotated	Caudovirales	Myoviridae	unassigned	16.4052944213709
NODE_175_length_13181_15	NODE_175_length_13181	unannotated	NON	unannotated	VOG00460	Caudovirales	Myoviridae	unassigned	5.269872496179638
NODE_175_length_13181_16	NODE_175_length_13181	unannotated	NON	unannotated	VOG00491	Caudovirales	Myoviridae	unassigned	2.4843684624846865
NODE_175_length_13181_17	NODE_175_length_13181	unannotated	NON	unannotated	VOG00111	Caudovirales	Myoviridae	unassigned	9.966361855316475
NODE_175_length_13181_18	NODE_175_length_13181	unannotated	NON	unannotated	VOG00777	Caudovirales	Myoviridae	unassigned	2.3514598616110205
NODE_175_length_13181_19	NODE_175_length_13181	unannotated	NON	unannotated	unannotated	Caudovirales	Myoviridae	unassigned	0.0
NODE_1896_length_2730_1	NODE_1896_length_2730	unannotated	NON	unannotated	VOG01196	Caudovirales	Siphoviridae	unassigned	0.0
NODE_1896_length_2730_2	NODE_1896_length_2730	unannotated	NON	unannotated	VOG21126	Caudovirales	Siphoviridae	unassigned	3.52718979241653
NODE_1896_length_2730_3	NODE_1896_length_2730	unannotated	NON	PF09643.10	VOG09910	Caudovirales	Siphoviridae	unassigned	1.9046824879049264
NODE_1896_length_2730_4	NODE_1896_length_2730	unannotated	NON	unannotated	unannotated	Caudovirales	Siphoviridae	unassigned	0.0
NODE_1896_length_2730_5	NODE_1896_length_2730	unannotated	NON	unannotated	unannotated	Caudovirales	Siphoviridae	unassigned	0.0
NODE_1896_length_2730_6	NODE_1896_length_2730	unannotated	NON	unannotated	unannotated	Caudovirales	Siphoviridae	unassigned	5.1018280926024815
NODE_1896_length_2730_7	NODE_1896_length_2730	unannotated	NON	unannotated	unannotated	Caudovirales	Siphoviridae	unassigned	0.0
NODE_1366_length_3605_1	NODE_1366_length_3605	unannotated	NON	PF05766.12	VOG02687	unknown	unknown	unknown	0.0
NODE_1366_length_3605_2	NODE_1366_length_3605	K00571	NON	PF01555.18	VOG00102	unknown	unknown	unknown	3.855632566609163
NODE_1366_length_3605_3	NODE_1366_length_3605	unannotated	NON	unannotated	unannotated	unknown	unknown	unknown	8.080471160808779
NODE_1366_length_3605_4	NODE_1366_length_3605	unannotated	NON	unannotated	unannotated	unknown	unknown	unknown	3.122430308040863
NODE_1248_length_3901_1	NODE_1248_length_3901	unannotated	NON	unannotated	unannotated	Caudovirales	Siphoviridae	unassigned	1.6005735192478374
NODE_1248_length_3901_2	NODE_1248_length_3901	unannotated	NON	unannotated	VOG10115	Caudovirales	Siphoviridae	unassigned	8.30901756468592
NODE_1248_length_3901_3	NODE_1248_length_3901	unannotated	NON	unannotated	unannotated	Caudovirales	Siphoviridae	unassigned	0.0
NODE_1248_length_3901_4	NODE_1248_length_3901	unannotated	NON	unannotated	unannotated	Caudovirales	Siphoviridae	unassigned	4.714560613626055
NODE_1248_length_3901_5	NODE_1248_length_3901	unannotated	NON	unannotated	unannotated	Caudovirales	Siphoviridae	unassigned	0.0
NODE_1248_length_3901_6	NODE_1248_length_3901	unannotated	NON	unannotated	unannotated	Caudovirales	Siphoviridae	unassigned	0.0
NODE_1248_length_3901_7	NODE_1248_length_3901	K00558	AMG	PF00145.17	VOG01885	Caudovirales	Siphoviridae	unassigned	16.817525047209823
NODE_1248_length_3901_8	NODE_1248_length_3901	unannotated	NON	unannotated	unannotated	Caudovirales	Siphoviridae	unassigned	0.0
NODE_1286_length_3804_1	NODE_1286_length_3804	unannotated	NON	unannotated	unannotated	Caudovirales	Podoviridae	unassigned	1.731529534459024
NODE_1286_length_3804_2	NODE_1286_length_3804	K03091	NON	unannotated	VOG00140	Caudovirales	Podoviridae	unassigned	2.5600571073990945
NODE_1286_length_3804_3	NODE_1286_length_3804	unannotated	NON	unannotated	unannotated	Caudovirales	Podoviridae	unassigned	11.127900404879325
NODE_1286_length_3804_4	NODE_1286_length_3804	K02335	NON	PF00476.20	VOG00029	Caudovirales	Podoviridae	unassigned	2.8010036586837153
NODE_1286_length_3804_5	NODE_1286_length_3804	unannotated	NON	unannotated	unannotated	Caudovirales	Podoviridae	unassigned	8.583333100000742
NODE_1286_length_3804_6	NODE_1286_length_3804	unannotated	NON	unannotated	VOG00029	Caudovirales	Podoviridae	unassigned	0.0
NODE_1286_length_3804_7	NODE_1286_length_3804	unannotated	NON	unannotated	unannotated	Caudovirales	Podoviridae	unassigned	0.0
NODE_1286_length_3804_8	NODE_1286_length_3804	unannotated	NON	unannotated	unannotated	Caudovirales	Podoviridae	unassigned	2.1007527440127864
NODE_1286_length_3804_9	NODE_1286_length_3804	unannotated	NON	unannotated	VOG00557	Caudovirales	Podoviridae	unassigned	0.0
NODE_836_length_5360_1	NODE_836_length_5360	unannotated	NON	unannotated	unannotated	Caudovirales	Siphoviridae	unassigned	15.44337152355346
NODE_836_length_5360_2	NODE_836_length_5360	unannotated	NON	unannotated	unannotated	Caudovirales	Siphoviridae	unassigned	3.401218728401654
NODE_836_length_5360_3	NODE_836_length_5360	unannotated	NON	unannotated	unannotated	Caudovirales	Siphoviridae	unassigned	0.0
NODE_836_length_5360_4	NODE_836_length_5360	unannotated	NON	unannotated	unannotated	Caudovirales	Siphoviridae	unassigned	0.0
NODE_836_length_5360_5	NODE_836_length_5360	unannotated	NON	unannotated	unannotated	Caudovirales	Siphoviridae	unassigned	3.7346715449116203
NODE_836_length_5360_6	NODE_836_length_5360	unannotated	NON	unannotated	unannotated	Caudovirales	Siphoviridae	unassigned	1.731529534459024
NODE_836_length_5360_7	NODE_836_length_5360	unannotated	NON	unannotated	unannotated	Caudovirales	Siphoviridae	unassigned	2.5061611682959555
NODE_836_length_5360_8	NODE_836_length_5360	unannotated	NON	unannotated	unannotated	Caudovirales	Siphoviridae	unassigned	9.036814723636514
NODE_836_length_5360_9	NODE_836_length_5360	K02342	NON	unannotated	VOG00384	Caudovirales	Siphoviridae	unassigned	5.3721813761421
NODE_836_length_5360_10	NODE_836_length_5360	unannotated	NON	unannotated	unannotated	Caudovirales	Siphoviridae	unassigned	2.810187277236777
NODE_836_length_5360_11	NODE_836_length_5360	unannotated	NON	PF09643.10	VOG09910	Caudovirales	Siphoviridae	unassigned	1.6562456416564577
NODE_836_length_5360_12	NODE_836_length_5360	unannotated	NON	unannotated	unannotated	Caudovirales	Siphoviridae	unassigned	0.0
NODE_552_length_7414_1	NODE_552_length_7414	unannotated	NON	unannotated	unannotated	Caudovirales	Siphoviridae	unassigned	3.4720774519100224
NODE_552_length_7414_2	NODE_552_length_7414	unannotated	NON	unannotated	VOG11477	Caudovirales	Siphoviridae	unassigned	2.348238683718402
NODE_552_length_7414_3	NODE_552_length_7414	unannotated	NON	unannotated	unannotated	Caudovirales	Siphoviridae	unassigned	0.0
NODE_552_length_7414_4	NODE_552_length_7414	unannotated	NON	PF13479.6	VOG01757	Caudovirales	Siphoviridae	unassigned	3.6628509382787047
NODE_552_length_7414_5	NODE_552_length_7414	K03111	NON	PF00436.25	VOG00404	Caudovirales	Siphoviridae	unassigned	2.2540621158638183
NODE_552_length_7414_6	NODE_552_length_7414	unannotated	NON	unannotated	unannotated	Caudovirales	Siphoviridae	unassigned	3.401218728401654
NODE_552_length_7414_7	NODE_552_length_7414	unannotated	NON	unannotated	VOG19820	Caudovirales	Siphoviridae	unassigned	0.9157127345696762
NODE_552_length_7414_8	NODE_552_length_7414	unannotated	NON	unannotated	unannotated	Caudovirales	Siphoviridae	unassigned	2.395827028811228
NODE_552_length_7414_9	NODE_552_length_7414	unannotated	NON	unannotated	unannotated	Caudovirales	Siphoviridae	unassigned	1.923921704954471
NODE_552_length_7414_10	NODE_552_length_7414	K00986	NON	PF00078.27	VOG17629	Caudovirales	Siphoviridae	unassigned	6.456550806457377
NODE_552_length_7414_11	NODE_552_length_7414	unannotated	NON	unannotated	unannotated	Caudovirales	Siphoviridae	unassigned	7.1548953561195425
NODE_552_length_7414_12	NODE_552_length_7414	unannotated	NON	unannotated	unannotated	Caudovirales	Siphoviridae	unassigned	0.7806075770102158
NODE_1981_length_2623_1	NODE_1981_length_2623	K14415	NON	PF01139.17	VOG01100	Caudovirales	ambiguous	ambiguous	0.9069916609071078
NODE_1981_length_2623_2	NODE_1981_length_2623	unannotated	NON	unannotated	unannotated	Caudovirales	ambiguous	ambiguous	1.6610603092194125
NODE_1981_length_2623_3	NODE_1981_length_2623	unannotated	NON	unannotated	VOG09757	Caudovirales	ambiguous	ambiguous	1.569793259262302
NODE_1981_length_2623_4	NODE_1981_length_2623	unannotated	NON	unannotated	VOG00048	Caudovirales	ambiguous	ambiguous	1.3045770465102235
NODE_1981_length_2623_5	NODE_1981_length_2623	unannotated	NON	unannotated	unannotated	Caudovirales	ambiguous	ambiguous	2.7604094027607626
NODE_1981_length_2623_6	NODE_1981_length_2623	unannotated	NON	unannotated	unannotated	Caudovirales	ambiguous	ambiguous	0.0
NODE_3775_length_1399_1	NODE_3775_length_1399	unannotated	NON	unannotated	unannotated	unknown	unknown	unknown	0.0
NODE_3775_length_1399_2	NODE_3775_length_1399	unannotated	NON	unannotated	unannotated	unknown	unknown	unknown	1.4429412787158535
NODE_3775_length_1399_3	NODE_3775_length_1399	unannotated	NON	unannotated	unannotated	unknown	unknown	unknown	0.0
NODE_3775_length_1399_4	NODE_3775_length_1399	unannotated	NON	unannotated	VOG00614	unknown	unknown	unknown	0.0
NODE_2801_length_1894_1	NODE_2801_length_1894	unannotated	NON	unannotated	unannotated	unknown	unknown	unknown	0.0
NODE_2801_length_1894_2	NODE_2801_length_1894	unannotated	NON	unannotated	unannotated	unknown	unknown	unknown	2.3227835218352766
NODE_2801_length_1894_3	NODE_2801_length_1894	unannotated	NON	unannotated	unannotated	unknown	unknown	unknown	3.9030378850510785
NODE_2801_length_1894_4	NODE_2801_length_1894	unannotated	NON	unannotated	unannotated	unknown	unknown	unknown	0.6065867795875561
NODE_2801_length_1894_5	NODE_2801_length_1894	unannotated	NON	unannotated	unannotated	unknown	unknown	unknown	0.0
NODE_2801_length_1894_6	NODE_2801_length_1894	unannotated	NON	PF04448.12	VOG00088	unknown	unknown	unknown	5.806958804588191
NODE_2801_length_1894_7	NODE_2801_length_1894	unannotated	NON	unannotated	unannotated	unknown	unknown	unknown	2.609154093020447
NODE_1389_length_3546_1	NODE_1389_length_3546	unannotated	NON	PF05766.12	VOG02687	Caudovirales	Myoviridae	unassigned	2.952996105278956
NODE_1389_length_3546_2	NODE_1389_length_3546	unannotated	NON	unannotated	VOG03500	Caudovirales	Myoviridae	unassigned	3.7451621953186756
NODE_1389_length_3546_3	NODE_1389_length_3546	unannotated	NON	unannotated	unannotated	Caudovirales	Myoviridae	unassigned	3.576868521887186
NODE_1389_length_3546_4	NODE_1389_length_3546	unannotated	NON	unannotated	VOG00679	Caudovirales	Myoviridae	unassigned	4.7401600377724415
NODE_1389_length_3546_5	NODE_1389_length_3546	unannotated	NON	unannotated	VOG00818	Caudovirales	Myoviridae	unassigned	5.012322336591911
NODE_1389_length_3546_6	NODE_1389_length_3546	unannotated	NON	unannotated	unannotated	Caudovirales	Myoviridae	unassigned	10.140670653197525
NODE_1389_length_3546_7	NODE_1389_length_3546	unannotated	NON	PF13481.6	unannotated	Caudovirales	Myoviridae	unassigned	0.0
NODE_1658_length_3085_1	NODE_1658_length_3085	unannotated	NON	unannotated	VOG00451	Caudovirales	Siphoviridae	unassigned	10.58156937724959
NODE_1658_length_3085_2	NODE_1658_length_3085	K01185	NON	unannotated	VOG00308	Caudovirales	Siphoviridae	unassigned	14.252726099968838
NODE_1658_length_3085_3	NODE_1658_length_3085	unannotated	NON	unannotated	unannotated	Caudovirales	Siphoviridae	unassigned	13.260447700603919
NODE_1658_length_3085_4	NODE_1658_length_3085	unannotated	NON	unannotated	unannotated	Caudovirales	Siphoviridae	unassigned	18.463758811323267
NODE_1658_length_3085_5	NODE_1658_length_3085	unannotated	NON	unannotated	unannotated	Caudovirales	Siphoviridae	unassigned	0.0
NODE_1658_length_3085_6	NODE_1658_length_3085	unannotated	NON	unannotated	unannotated	Caudovirales	Siphoviridae	unassigned	5.6020073173674305
NODE_1658_length_3085_7	NODE_1658_length_3085	unannotated	NON	unannotated	unannotated	Caudovirales	Siphoviridae	unassigned	6.279173037049208
NODE_1658_length_3085_8	NODE_1658_length_3085	unannotated	NON	unannotated	unannotated	Caudovirales	Siphoviridae	unassigned	11.661321354519957
NODE_2420_length_2183_1	NODE_2420_length_2183	unannotated	NON	unannotated	unannotated	unknown	unknown	unknown	0.0
NODE_2420_length_2183_2	NODE_2420_length_2183	unannotated	NON	unannotated	unannotated	unknown	unknown	unknown	1.2869476269627882
NODE_2420_length_2183_3	NODE_2420_length_2183	unannotated	NON	unannotated	unannotated	unknown	unknown	unknown	0.0
NODE_2420_length_2183_4	NODE_2420_length_2183	unannotated	NON	unannotated	unannotated	unknown	unknown	unknown	1.2530805841479777
NODE_2420_length_2183_5	NODE_2420_length_2183	unannotated	NON	unannotated	unannotated	unknown	unknown	unknown	0.0
NODE_2420_length_2183_6	NODE_2420_length_2183	unannotated	NON	unannotated	unannotated	unknown	unknown	unknown	0.0
NODE_2420_length_2183_7	NODE_2420_length_2183	unannotated	NON	unannotated	VOG00110	unknown	unknown	unknown	0.0
NODE_2198_length_2397_1	NODE_2198_length_2397	unannotated	NON	unannotated	unannotated	unknown	unknown	unknown	0.0
NODE_2198_length_2397_2	NODE_2198_length_2397	unannotated	NON	unannotated	unannotated	unknown	unknown	unknown	0.0
NODE_2198_length_2397_3	NODE_2198_length_2397	unannotated	NON	unannotated	unannotated	unknown	unknown	unknown	0.0
NODE_2198_length_2397_4	NODE_2198_length_2397	unannotated	NON	unannotated	unannotated	unknown	unknown	unknown	0.0
NODE_2198_length_2397_5	NODE_2198_length_2397	K04077	NON	PF00118.24	VOG12552	unknown	unknown	unknown	1.69724182090538
NODE_2198_length_2397_6	NODE_2198_length_2397	unannotated	NON	unannotated	unannotated	unknown	unknown	unknown	0.0
NODE_300_length_10081_1	NODE_300_length_10081	unannotated	NON	unannotated	unannotated	Caudovirales	Myoviridae	Peduovirinae	3.5712796648217373
NODE_300_length_10081_2	NODE_300_length_10081	unannotated	NON	unannotated	VOG20933	Caudovirales	Myoviridae	Peduovirinae	7.366175367588113
NODE_300_length_10081_3	NODE_300_length_10081	K07270	NON	PF01755.17	VOG00070	Caudovirales	Myoviridae	Peduovirinae	4.883801251038274
NODE_300_length_10081_4	NODE_300_length_10081	unannotated	NON	unannotated	unannotated	Caudovirales	Myoviridae	Peduovirinae	9.437615931060446
NODE_300_length_10081_5	NODE_300_length_10081	K06905	NON	PF05954.11	VOG00534	Caudovirales	Myoviridae	Peduovirinae	5.555323923056036
NODE_300_length_10081_6	NODE_300_length_10081	K06906	NON	PF06995.11	VOG02176	Caudovirales	Myoviridae	Peduovirinae	1.6905465868978637
NODE_300_length_10081_7	NODE_300_length_10081	unannotated	NON	unannotated	VOG02632	Caudovirales	Myoviridae	Peduovirinae	7.05437958483306
NODE_300_length_10081_8	NODE_300_length_10081	unannotated	NON	PF10109.9	VOG01321	Caudovirales	Myoviridae	Peduovirinae	0.0
NODE_300_length_10081_9	NODE_300_length_10081	K06908	NON	PF04985.14	VOG10266	Caudovirales	Myoviridae	Peduovirinae	3.7346715449116203
NODE_300_length_10081_10	NODE_300_length_10081	K06907	NON	PF04984.14	VOG00295	Caudovirales	Myoviridae	Peduovirinae	0.0
NODE_300_length_10081_11	NODE_300_length_10081	unannotated	NON	unannotated	unannotated	Caudovirales	Myoviridae	Peduovirinae	4.32882383614756
NODE_300_length_10081_12	NODE_300_length_10081	unannotated	NON	PF16778.5	VOG01066	Caudovirales	Myoviridae	Peduovirinae	1.7159301692837174
NODE_1264_length_3869_1	NODE_1264_length_3869	unannotated	NON	unannotated	unannotated	Caudovirales	Siphoviridae	unassigned	3.612328856371412
NODE_1264_length_3869_2	NODE_1264_length_3869	unannotated	NON	unannotated	unannotated	Caudovirales	Siphoviridae	unassigned	11.661321354519957
NODE_1264_length_3869_3	NODE_1264_length_3869	unannotated	NON	unannotated	unannotated	Caudovirales	Siphoviridae	unassigned	3.6164857365283414
NODE_1264_length_3869_4	NODE_1264_length_3869	unannotated	NON	unannotated	unannotated	Caudovirales	Siphoviridae	unassigned	6.802437456803308
NODE_1264_length_3869_5	NODE_1264_length_3869	unannotated	NON	unannotated	unannotated	Caudovirales	Siphoviridae	unassigned	5.218308186040894
NODE_1264_length_3869_6	NODE_1264_length_3869	unannotated	NON	unannotated	unannotated	Caudovirales	Siphoviridae	unassigned	1.6279337503460911
NODE_1264_length_3869_7	NODE_1264_length_3869	unannotated	NON	PF07463.11	VOG00667	Caudovirales	Siphoviridae	unassigned	2.705514897592225
NODE_1264_length_3869_8	NODE_1264_length_3869	K06909	NON	PF04466.13	VOG00694	Caudovirales	Siphoviridae	unassigned	0.5038842560595043
NODE_3934_length_1341_1	NODE_3934_length_1341	unannotated	NON	unannotated	unannotated	unknown	unknown	unknown	2.720974982721324
NODE_3934_length_1341_2	NODE_3934_length_1341	unannotated	NON	unannotated	VOG00072	unknown	unknown	unknown	0.0
NODE_3934_length_1341_3	NODE_3934_length_1341	unannotated	NON	unannotated	unannotated	unknown	unknown	unknown	0.0
NODE_3934_length_1341_4	NODE_3934_length_1341	unannotated	NON	unannotated	unannotated	unknown	unknown	unknown	0.0
NODE_1446_length_3416_1	NODE_1446_length_3416	unannotated	NON	unannotated	unannotated	Caudovirales	ambiguous	ambiguous	0.0
NODE_1446_length_3416_2	NODE_1446_length_3416	K10906	NON	PF12684.7	VOG00690	Caudovirales	ambiguous	ambiguous	3.0113557121026506
NODE_1446_length_3416_3	NODE_1446_length_3416	unannotated	NON	unannotated	unannotated	Caudovirales	ambiguous	ambiguous	2.9628394256298853
NODE_1446_length_3416_4	NODE_1446_length_3416	K17677	NON	PF04851.15	VOG00935	Caudovirales	ambiguous	ambiguous	5.937289550825831
NODE_1446_length_3416_5	NODE_1446_length_3416	K09952	NON	PF14279.6	VOG01755	Caudovirales	ambiguous	ambiguous	1.7527752956180305
NODE_1446_length_3416_6	NODE_1446_length_3416	unannotated	NON	unannotated	unannotated	Caudovirales	ambiguous	ambiguous	0.0
NODE_1446_length_3416_7	NODE_1446_length_3416	unannotated	NON	unannotated	unannotated	Caudovirales	ambiguous	ambiguous	0.0
NODE_383_length_8928_1	NODE_383_length_8928	unannotated	NON	unannotated	unannotated	unknown	unknown	unknown	3.809364975809853
NODE_383_length_8928_2	NODE_383_length_8928	unannotated	NON	unannotated	unannotated	unknown	unknown	unknown	48.19076174217283
NODE_383_length_8928_3	NODE_383_length_8928	unannotated	NON	unannotated	VOG00760	unknown	unknown	unknown	24.972503730309036
NODE_383_length_8928_4	NODE_383_length_8928	unannotated	NON	unannotated	VOG06442	unknown	unknown	unknown	27.041788408526735
NODE_383_length_8928_5	NODE_383_length_8928	unannotated	NON	unannotated	VOG06445	unknown	unknown	unknown	11.493773633909038
NODE_383_length_8928_6	NODE_383_length_8928	unannotated	NON	unannotated	unannotated	unknown	unknown	unknown	41.627494625595084
NODE_383_length_8928_7	NODE_383_length_8928	unannotated	NON	unannotated	VOG08328	unknown	unknown	unknown	86.29612479503385
NODE_20_length_30945_1	NODE_20_length_30945	unannotated	NON	unannotated	unannotated	Caudovirales	Podoviridae	unassigned	0.0
NODE_20_length_30945_2	NODE_20_length_30945	unannotated	NON	unannotated	unannotated	Caudovirales	Podoviridae	unassigned	2.9453852905746283
NODE_20_length_30945_3	NODE_20_length_30945	unannotated	NON	unannotated	unannotated	Caudovirales	Podoviridae	unassigned	68.16758377765
NODE_20_length_30945_4	NODE_20_length_30945	unannotated	NON	unannotated	unannotated	Caudovirales	Podoviridae	unassigned	213.62040434522672
NODE_20_length_30945_5	NODE_20_length_30945	unannotated	NON	unannotated	VOG01244	Caudovirales	Podoviridae	unassigned	157.54343998470117
NODE_20_length_30945_6	NODE_20_length_30945	unannotated	NON	unannotated	VOG01244	Caudovirales	Podoviridae	unassigned	172.61185046638394
NODE_20_length_30945_7	NODE_20_length_30945	unannotated	NON	unannotated	unannotated	Caudovirales	Podoviridae	unassigned	364.2774670745282
NODE_20_length_30945_8	NODE_20_length_30945	K02395	NON	unannotated	unannotated	Caudovirales	Podoviridae	unassigned	386.5438249432885
NODE_20_length_30945_9	NODE_20_length_30945	unannotated	NON	unannotated	unannotated	Caudovirales	Podoviridae	unassigned	334.1442978781241
NODE_20_length_30945_10	NODE_20_length_30945	unannotated	NON	unannotated	unannotated	Caudovirales	Podoviridae	unassigned	140.3067634220041
NODE_20_length_30945_11	NODE_20_length_30945	unannotated	NON	unannotated	VOG00463	Caudovirales	Podoviridae	unassigned	384.0670310818671
NODE_20_length_30945_12	NODE_20_length_30945	unannotated	NON	unannotated	VOG11224	Caudovirales	Podoviridae	unassigned	251.32517706257687
NODE_20_length_30945_13	NODE_20_length_30945	unannotated	NON	unannotated	unannotated	Caudovirales	Podoviridae	unassigned	168.9189213725902
NODE_20_length_30945_14	NODE_20_length_30945	unannotated	NON	unannotated	unannotated	Caudovirales	Podoviridae	unassigned	32.08975930709387
NODE_20_length_30945_15	NODE_20_length_30945	unannotated	NON	unannotated	VOG02486	Caudovirales	Podoviridae	unassigned	485.7572429053991
NODE_20_length_30945_16	NODE_20_length_30945	unannotated	NON	unannotated	unannotated	Caudovirales	Podoviridae	unassigned	490.6365649223449
NODE_20_length_30945_17	NODE_20_length_30945	unannotated	NON	PF17236.2	VOG11223	Caudovirales	Podoviridae	unassigned	293.63855021867613
NODE_20_length_30945_18	NODE_20_length_30945	unannotated	NON	unannotated	VOG02673	Caudovirales	Podoviridae	unassigned	304.19825684927855
NODE_20_length_30945_19	NODE_20_length_30945	K06909	NON	PF04466.13	VOG09810	Caudovirales	Podoviridae	unassigned	191.09893835602406
NODE_20_length_30945_20	NODE_20_length_30945	unannotated	NON	unannotated	VOG17881	Caudovirales	Podoviridae	unassigned	376.23357785776324
NODE_20_length_30945_21	NODE_20_length_30945	unannotated	NON	unannotated	unannotated	Caudovirales	Podoviridae	unassigned	358.67397499508354
NODE_20_length_30945_22	NODE_20_length_30945	unannotated	NON	unannotated	unannotated	Caudovirales	Podoviridae	unassigned	223.11994858314853
NODE_20_length_30945_23	NODE_20_length_30945	unannotated	NON	unannotated	unannotated	Caudovirales	Podoviridae	unassigned	410.86722239091984
NODE_20_length_30945_24	NODE_20_length_30945	K03746	NON	PF00816.21	unannotated	Caudovirales	Podoviridae	unassigned	287.47368622153675
NODE_20_length_30945_25	NODE_20_length_30945	unannotated	NON	unannotated	VOG11096	Caudovirales	Podoviridae	unassigned	218.85727952987895
NODE_20_length_30945_26	NODE_20_length_30945	unannotated	NON	unannotated	VOG01934	Caudovirales	Podoviridae	unassigned	158.19883473921084
NODE_20_length_30945_27	NODE_20_length_30945	unannotated	NON	unannotated	unannotated	Caudovirales	Podoviridae	unassigned	247.98588827673052
NODE_20_length_30945_28	NODE_20_length_30945	unannotated	NON	unannotated	unannotated	Caudovirales	Podoviridae	unassigned	183.14254691393523
NODE_20_length_30945_29	NODE_20_length_30945	unannotated	NON	PF03230.13	VOG14588	Caudovirales	Podoviridae	unassigned	107.44362752284201
NODE_20_length_30945_30	NODE_20_length_30945	unannotated	NON	unannotated	unannotated	Caudovirales	Podoviridae	unassigned	40.59159400453122
NODE_20_length_30945_31	NODE_20_length_30945	unannotated	NON	unannotated	unannotated	Caudovirales	Podoviridae	unassigned	317.2235270348698
NODE_20_length_30945_32	NODE_20_length_30945	unannotated	NON	unannotated	unannotated	Caudovirales	Podoviridae	unassigned	261.72734886246013
NODE_20_length_30945_33	NODE_20_length_30945	unannotated	NON	unannotated	unannotated	Caudovirales	Podoviridae	unassigned	268.4617127348754
NODE_20_length_30945_34	NODE_20_length_30945	unannotated	NON	unannotated	unannotated	Caudovirales	Podoviridae	unassigned	231.53250426367222
NODE_20_length_30945_35	NODE_20_length_30945	unannotated	NON	unannotated	unannotated	Caudovirales	Podoviridae	unassigned	105.05986738840666
NODE_20_length_30945_36	NODE_20_length_30945	unannotated	NON	unannotated	unannotated	Caudovirales	Podoviridae	unassigned	0.0
NODE_648_length_6614_1	NODE_648_length_6614	unannotated	NON	unannotated	VOG03278	unknown	unknown	unknown	1.5872354065874388
NODE_648_length_6614_2	NODE_648_length_6614	unannotated	NON	unannotated	unannotated	unknown	unknown	unknown	2.923854696345282
NODE_648_length_6614_3	NODE_648_length_6614	unannotated	NON	unannotated	unannotated	unknown	unknown	unknown	3.9865447421265903
NODE_648_length_6614_4	NODE_648_length_6614	unannotated	NON	unannotated	unannotated	unknown	unknown	unknown	3.764194640128313
NODE_648_length_6614_5	NODE_648_length_6614	unannotated	NON	unannotated	unannotated	unknown	unknown	unknown	16.46722934602641
NODE_648_length_6614_6	NODE_648_length_6614	unannotated	NON	unannotated	unannotated	unknown	unknown	unknown	0.0
NODE_173_length_13219_1	NODE_173_length_13219	unannotated	NON	unannotated	unannotated	Caudovirales	Siphoviridae	unassigned	1.780077091499931
NODE_173_length_13219_2	NODE_173_length_13219	unannotated	NON	unannotated	unannotated	Caudovirales	Siphoviridae	unassigned	0.0
NODE_173_length_13219_3	NODE_173_length_13219	K03574	NON	PF00293.28	VOG00055	Caudovirales	Siphoviridae	unassigned	0.598956757202807
NODE_173_length_13219_4	NODE_173_length_13219	unannotated	NON	unannotated	unannotated	Caudovirales	Siphoviridae	unassigned	0.0
NODE_173_length_13219_5	NODE_173_length_13219	unannotated	NON	unannotated	unannotated	Caudovirales	Siphoviridae	unassigned	3.418660875726791
NODE_173_length_13219_6	NODE_173_length_13219	K01006	AMG	PF01326.19	VOG24004	Caudovirales	Siphoviridae	unassigned	6.503088919250507
NODE_173_length_13219_7	NODE_173_length_13219	unannotated	NON	unannotated	unannotated	Caudovirales	Siphoviridae	unassigned	5.6020073173674305
NODE_173_length_13219_8	NODE_173_length_13219	unannotated	NON	unannotated	unannotated	Caudovirales	Siphoviridae	unassigned	0.0
NODE_173_length_13219_9	NODE_173_length_13219	unannotated	NON	unannotated	unannotated	Caudovirales	Siphoviridae	unassigned	2.5738952539255764
NODE_173_length_13219_10	NODE_173_length_13219	unannotated	NON	unannotated	VOG24005	Caudovirales	Siphoviridae	unassigned	6.020548093952354
NODE_173_length_13219_11	NODE_173_length_13219	unannotated	NON	unannotated	VOG24006	Caudovirales	Siphoviridae	unassigned	8.632332913019402
NODE_173_length_13219_12	NODE_173_length_13219	unannotated	NON	unannotated	VOG24005	Caudovirales	Siphoviridae	unassigned	5.883189151829888
NODE_173_length_13219_13	NODE_173_length_13219	unannotated	NON	unannotated	unannotated	Caudovirales	Siphoviridae	unassigned	5.378671477472384
NODE_173_length_13219_14	NODE_173_length_13219	unannotated	NON	unannotated	unannotated	Caudovirales	Siphoviridae	unassigned	0.0
NODE_173_length_13219_15	NODE_173_length_13219	unannotated	NON	unannotated	unannotated	Caudovirales	Siphoviridae	unassigned	10.277063783659674
NODE_173_length_13219_16	NODE_173_length_13219	unannotated	NON	unannotated	VOG00110	Caudovirales	Siphoviridae	unassigned	2.9760663873514472
NODE_173_length_13219_17	NODE_173_length_13219	K02335	NON	PF00476.20	VOG00029	Caudovirales	Siphoviridae	unassigned	13.97360516827446
NODE_173_length_13219_18	NODE_173_length_13219	unannotated	NON	unannotated	unannotated	Caudovirales	Siphoviridae	unassigned	6.613480860780994
NODE_2313_length_2279_1	NODE_2313_length_2279	unannotated	NON	unannotated	unannotated	unknown	unknown	unknown	1.190426554940579
NODE_2313_length_2279_2	NODE_2313_length_2279	unannotated	NON	unannotated	unannotated	unknown	unknown	unknown	0.0
NODE_2313_length_2279_3	NODE_2313_length_2279	unannotated	NON	unannotated	unannotated	unknown	unknown	unknown	0.0
NODE_2313_length_2279_4	NODE_2313_length_2279	unannotated	NON	unannotated	unannotated	unknown	unknown	unknown	0.0
NODE_2313_length_2279_5	NODE_2313_length_2279	unannotated	NON	unannotated	unannotated	unknown	unknown	unknown	0.0
NODE_2313_length_2279_6	NODE_2313_length_2279	unannotated	NON	unannotated	VOG18162	unknown	unknown	unknown	1.56763990774068
NODE_2148_length_2434_1	NODE_2148_length_2434	unannotated	NON	unannotated	unannotated	unknown	unknown	unknown	0.0
NODE_2148_length_2434_2	NODE_2148_length_2434	unannotated	NON	unannotated	unannotated	unknown	unknown	unknown	0.0
NODE_2148_length_2434_3	NODE_2148_length_2434	unannotated	NON	unannotated	unannotated	unknown	unknown	unknown	0.0
NODE_2148_length_2434_4	NODE_2148_length_2434	unannotated	NON	unannotated	unannotated	unknown	unknown	unknown	1.4214048417200944
NODE_2148_length_2434_5	NODE_2148_length_2434	unannotated	NON	unannotated	unannotated	unknown	unknown	unknown	0.0
NODE_2148_length_2434_6	NODE_2148_length_2434	unannotated	NON	unannotated	VOG00589	unknown	unknown	unknown	0.0
NODE_501_length_7758_1	NODE_501_length_7758	K06909	NON	unannotated	VOG00694	Caudovirales	Podoviridae	unassigned	18.03994426870305
NODE_501_length_7758_2	NODE_501_length_7758	unannotated	NON	unannotated	unannotated	Caudovirales	Podoviridae	unassigned	8.528429050320566
NODE_501_length_7758_3	NODE_501_length_7758	unannotated	NON	unannotated	unannotated	Caudovirales	Podoviridae	unassigned	16.105771037431364
NODE_501_length_7758_4	NODE_501_length_7758	unannotated	NON	unannotated	unannotated	Caudovirales	Podoviridae	unassigned	71.83802454381572
NODE_501_length_7758_5	NODE_501_length_7758	unannotated	NON	unannotated	unannotated	Caudovirales	Podoviridae	unassigned	34.39010047606117
NODE_501_length_7758_6	NODE_501_length_7758	unannotated	NON	unannotated	unannotated	Caudovirales	Podoviridae	unassigned	0.0
NODE_501_length_7758_7	NODE_501_length_7758	unannotated	NON	unannotated	unannotated	Caudovirales	Podoviridae	unassigned	12.489721232163452
NODE_501_length_7758_8	NODE_501_length_7758	unannotated	NON	unannotated	unannotated	Caudovirales	Podoviridae	unassigned	76.30203942510698
NODE_501_length_7758_9	NODE_501_length_7758	unannotated	NON	unannotated	unannotated	Caudovirales	Podoviridae	unassigned	62.26846595073798
NODE_501_length_7758_10	NODE_501_length_7758	unannotated	NON	unannotated	unannotated	Caudovirales	Podoviridae	unassigned	263.02758166306126
NODE_501_length_7758_11	NODE_501_length_7758	unannotated	NON	unannotated	unannotated	Caudovirales	Podoviridae	unassigned	125.27822316279426
NODE_2431_length_2172_1	NODE_2431_length_2172	unannotated	NON	unannotated	unannotated	Caudovirales	Podoviridae	unassigned	8.928199162054343
NODE_2431_length_2172_2	NODE_2431_length_2172	unannotated	NON	unannotated	unannotated	Caudovirales	Podoviridae	unassigned	20.540693497013912
NODE_2431_length_2172_3	NODE_2431_length_2172	unannotated	NON	unannotated	unannotated	Caudovirales	Podoviridae	unassigned	2.4263471183502245
NODE_2431_length_2172_4	NODE_2431_length_2172	unannotated	NON	unannotated	VOG09810	Caudovirales	Podoviridae	unassigned	5.086689136838083
NODE_1998_length_2605_1	NODE_1998_length_2605	unannotated	NON	unannotated	unannotated	unknown	unknown	unknown	3.3124912833129154
NODE_1998_length_2605_2	NODE_1998_length_2605	unannotated	NON	unannotated	unannotated	unknown	unknown	unknown	0.9619608524772355
NODE_1998_length_2605_3	NODE_1998_length_2605	unannotated	NON	unannotated	VOG01946	unknown	unknown	unknown	1.4005018293418576
NODE_1998_length_2605_4	NODE_1998_length_2605	unannotated	NON	unannotated	unannotated	unknown	unknown	unknown	0.0
NODE_1998_length_2605_5	NODE_1998_length_2605	unannotated	NON	unannotated	unannotated	unknown	unknown	unknown	2.0262579658563045
NODE_730_length_6016_1	NODE_730_length_6016	unannotated	NON	PF04404.12	VOG09746	unknown	unknown	unknown	1.8139833218142156
NODE_730_length_6016_2	NODE_730_length_6016	K01143	NON	PF09588.10	VOG01132	unknown	unknown	unknown	5.012322336591911
NODE_730_length_6016_3	NODE_730_length_6016	unannotated	NON	unannotated	unannotated	unknown	unknown	unknown	8.047954174246168
NODE_730_length_6016_4	NODE_730_length_6016	unannotated	NON	unannotated	unannotated	unknown	unknown	unknown	2.4816709940129336
NODE_730_length_6016_5	NODE_730_length_6016	unannotated	NON	unannotated	unannotated	unknown	unknown	unknown	4.089809023108738
NODE_730_length_6016_6	NODE_730_length_6016	unannotated	NON	unannotated	unannotated	unknown	unknown	unknown	2.6163220987705036
NODE_730_length_6016_7	NODE_730_length_6016	unannotated	NON	unannotated	unannotated	unknown	unknown	unknown	1.536034264439457
NODE_730_length_6016_8	NODE_730_length_6016	unannotated	NON	unannotated	unannotated	unknown	unknown	unknown	3.407980594660902
NODE_730_length_6016_9	NODE_730_length_6016	unannotated	NON	unannotated	unannotated	unknown	unknown	unknown	0.0
NODE_1960_length_2648_1	NODE_1960_length_2648	unannotated	NON	unannotated	unannotated	unknown	unknown	unknown	3.139586518524604
NODE_1960_length_2648_2	NODE_1960_length_2648	unannotated	NON	unannotated	unannotated	unknown	unknown	unknown	1.780077091499931
NODE_1960_length_2648_3	NODE_1960_length_2648	unannotated	NON	unannotated	VOG01437	unknown	unknown	unknown	2.380853109881158
NODE_1960_length_2648_4	NODE_1960_length_2648	unannotated	NON	unannotated	unannotated	unknown	unknown	unknown	1.9435535590866595
NODE_29_length_27202_1	NODE_29_length_27202	unannotated	NON	unannotated	VOG13638	Caudovirales	Siphoviridae	unassigned	2.5566207891341293
NODE_29_length_27202_2	NODE_29_length_27202	unannotated	NON	PF13392.6	VOG00012	Caudovirales	Siphoviridae	unassigned	4.674067454981415
NODE_29_length_27202_3	NODE_29_length_27202	K00709	AMG	PF03414.13	VOG17156	Caudovirales	Siphoviridae	unassigned	8.992063247619825
NODE_29_length_27202_4	NODE_29_length_27202	unannotated	NON	unannotated	unannotated	Caudovirales	Siphoviridae	unassigned	10.58156937724959
NODE_29_length_27202_5	NODE_29_length_27202	unannotated	NON	unannotated	unannotated	Caudovirales	Siphoviridae	unassigned	0.0
NODE_29_length_27202_6	NODE_29_length_27202	unannotated	NON	unannotated	unannotated	Caudovirales	Siphoviridae	unassigned	39.487319871199695
NODE_29_length_27202_7	NODE_29_length_27202	unannotated	NON	unannotated	unannotated	Caudovirales	Siphoviridae	unassigned	96.38152348434566
NODE_29_length_27202_8	NODE_29_length_27202	unannotated	NON	unannotated	unannotated	Caudovirales	Siphoviridae	unassigned	49.44848766676251
NODE_29_length_27202_9	NODE_29_length_27202	unannotated	NON	unannotated	unannotated	Caudovirales	Siphoviridae	unassigned	34.7970839136477
NODE_29_length_27202_10	NODE_29_length_27202	K00754	NON	PF13692.6	unannotated	Caudovirales	Siphoviridae	unassigned	6.313864600789811
NODE_29_length_27202_11	NODE_29_length_27202	unannotated	NON	unannotated	VOG00364	Caudovirales	Siphoviridae	unassigned	13.535814634857346
NODE_29_length_27202_12	NODE_29_length_27202	unannotated	NON	unannotated	unannotated	Caudovirales	Siphoviridae	unassigned	9.095393902916785
NODE_29_length_27202_13	NODE_29_length_27202	unannotated	NON	unannotated	VOG00973	Caudovirales	Siphoviridae	unassigned	9.94983389204066
NODE_29_length_27202_14	NODE_29_length_27202	unannotated	NON	unannotated	unannotated	Caudovirales	Siphoviridae	unassigned	11.165380101511637
NODE_29_length_27202_15	NODE_29_length_27202	unannotated	NON	unannotated	VOG00149	Caudovirales	Siphoviridae	unassigned	17.31529534459024
NODE_29_length_27202_16	NODE_29_length_27202	unannotated	NON	unannotated	unannotated	Caudovirales	Siphoviridae	unassigned	9.523412439524632
NODE_29_length_27202_17	NODE_29_length_27202	unannotated	NON	unannotated	unannotated	Caudovirales	Siphoviridae	unassigned	33.857820322061855
NODE_29_length_27202_18	NODE_29_length_27202	unannotated	NON	unannotated	VOG21132	Caudovirales	Siphoviridae	unassigned	55.135545702511024
NODE_29_length_27202_19	NODE_29_length_27202	unannotated	NON	unannotated	unannotated	Caudovirales	Siphoviridae	unassigned	69.5530121987754
NODE_29_length_27202_20	NODE_29_length_27202	unannotated	NON	unannotated	unannotated	Caudovirales	Siphoviridae	unassigned	30.65756059299025
NODE_29_length_27202_21	NODE_29_length_27202	unannotated	NON	unannotated	unannotated	Caudovirales	Siphoviridae	unassigned	209.92032526271316
NODE_29_length_27202_22	NODE_29_length_27202	unannotated	NON	unannotated	unannotated	Caudovirales	Siphoviridae	unassigned	121.37682520962767
NODE_29_length_27202_23	NODE_29_length_27202	unannotated	NON	unannotated	unannotated	Caudovirales	Siphoviridae	unassigned	71.42559329643474
NODE_29_length_27202_24	NODE_29_length_27202	unannotated	NON	unannotated	unannotated	Caudovirales	Siphoviridae	unassigned	65.55076094737734
NODE_29_length_27202_25	NODE_29_length_27202	unannotated	NON	unannotated	unannotated	Caudovirales	Siphoviridae	unassigned	99.86356099779302
NODE_29_length_27202_26	NODE_29_length_27202	K08640	NON	PF08291.11	VOG00542	Caudovirales	Siphoviridae	unassigned	12.368068103278743
NODE_29_length_27202_27	NODE_29_length_27202	unannotated	NON	unannotated	unannotated	Caudovirales	Siphoviridae	unassigned	7.774214236346638
NODE_29_length_27202_28	NODE_29_length_27202	unannotated	NON	unannotated	unannotated	Caudovirales	Siphoviridae	unassigned	51.94588603377072
NODE_29_length_27202_29	NODE_29_length_27202	unannotated	NON	unannotated	unannotated	Caudovirales	Siphoviridae	unassigned	43.3978288383401
NODE_29_length_27202_30	NODE_29_length_27202	unannotated	NON	unannotated	unannotated	Caudovirales	Siphoviridae	unassigned	3.463059068918048
NODE_29_length_27202_31	NODE_29_length_27202	unannotated	NON	unannotated	unannotated	Caudovirales	Siphoviridae	unassigned	480.0184653861406
NODE_29_length_27202_32	NODE_29_length_27202	unannotated	NON	unannotated	VOG00523	Caudovirales	Siphoviridae	unassigned	777.9025012482992
NODE_29_length_27202_33	NODE_29_length_27202	unannotated	NON	unannotated	VOG01402	Caudovirales	Siphoviridae	unassigned	591.011771982264
NODE_29_length_27202_34	NODE_29_length_27202	unannotated	NON	unannotated	unannotated	Caudovirales	Siphoviridae	unassigned	413.83137629721773
NODE_29_length_27202_35	NODE_29_length_27202	unannotated	NON	unannotated	unannotated	Caudovirales	Siphoviridae	unassigned	174.46891589209127
NODE_29_length_27202_36	NODE_29_length_27202	unannotated	NON	unannotated	VOG00399	Caudovirales	Siphoviridae	unassigned	208.65365947903214
NODE_29_length_27202_37	NODE_29_length_27202	unannotated	NON	unannotated	VOG01895	Caudovirales	Siphoviridae	unassigned	191.5034023165279
NODE_29_length_27202_38	NODE_29_length_27202	unannotated	NON	unannotated	unannotated	Caudovirales	Siphoviridae	unassigned	442.2405897339639
NODE_29_length_27202_39	NODE_29_length_27202	unannotated	NON	unannotated	unannotated	Caudovirales	Siphoviridae	unassigned	766.8853174985625
NODE_29_length_27202_40	NODE_29_length_27202	unannotated	NON	unannotated	unannotated	Caudovirales	Siphoviridae	unassigned	469.36818451942827
NODE_783_length_5645_1	NODE_783_length_5645	unannotated	NON	unannotated	VOG00137	Caudovirales	ambiguous	ambiguous	0.9246031494684109
NODE_783_length_5645_2	NODE_783_length_5645	K00709	AMG	PF03414.13	VOG17156	Caudovirales	ambiguous	ambiguous	3.3124912833129154
NODE_783_length_5645_3	NODE_783_length_5645	unannotated	NON	unannotated	unannotated	Caudovirales	ambiguous	ambiguous	0.0
NODE_783_length_5645_4	NODE_783_length_5645	K21367	NON	PF01531.16	VOG13638	Caudovirales	ambiguous	ambiguous	3.7618469095835345
NODE_783_length_5645_5	NODE_783_length_5645	unannotated	NON	unannotated	unannotated	Caudovirales	ambiguous	ambiguous	0.0
NODE_783_length_5645_6	NODE_783_length_5645	unannotated	NON	unannotated	VOG02417	Caudovirales	ambiguous	ambiguous	1.6562456416564577
NODE_783_length_5645_7	NODE_783_length_5645	unannotated	NON	unannotated	unannotated	Caudovirales	ambiguous	ambiguous	5.167743184238172
NODE_783_length_5645_8	NODE_783_length_5645	unannotated	NON	PF05065.13	VOG00633	Caudovirales	ambiguous	ambiguous	1.6141377016143443
NODE_783_length_5645_9	NODE_783_length_5645	K06904	NON	PF04586.17	VOG03165	Caudovirales	ambiguous	ambiguous	0.0
NODE_356_length_9207_1	NODE_356_length_9207	unannotated	NON	unannotated	unannotated	Caudovirales	ambiguous	ambiguous	2.1163138754499182
NODE_356_length_9207_2	NODE_356_length_9207	K01838	NON	PF13419.6	VOG00806	Caudovirales	ambiguous	ambiguous	44.14826958720028
NODE_356_length_9207_3	NODE_356_length_9207	unannotated	NON	unannotated	unannotated	Caudovirales	ambiguous	ambiguous	4.280185366078486
NODE_356_length_9207_4	NODE_356_length_9207	unannotated	NON	unannotated	unannotated	Caudovirales	ambiguous	ambiguous	41.18232406280922
NODE_356_length_9207_5	NODE_356_length_9207	unannotated	NON	unannotated	unannotated	Caudovirales	ambiguous	ambiguous	45.479153282627834
NODE_356_length_9207_6	NODE_356_length_9207	unannotated	NON	unannotated	unannotated	Caudovirales	ambiguous	ambiguous	0.0
NODE_356_length_9207_7	NODE_356_length_9207	unannotated	NON	unannotated	unannotated	Caudovirales	ambiguous	ambiguous	5.365302782830779
NODE_356_length_9207_8	NODE_356_length_9207	unannotated	NON	unannotated	unannotated	Caudovirales	ambiguous	ambiguous	54.27851649469997
NODE_356_length_9207_9	NODE_356_length_9207	unannotated	NON	unannotated	unannotated	Caudovirales	ambiguous	ambiguous	34.18660875726791
NODE_356_length_9207_10	NODE_356_length_9207	unannotated	NON	unannotated	unannotated	Caudovirales	ambiguous	ambiguous	4.883801251038274
NODE_356_length_9207_11	NODE_356_length_9207	unannotated	NON	unannotated	unannotated	Caudovirales	ambiguous	ambiguous	87.82702583117161
NODE_356_length_9207_12	NODE_356_length_9207	unannotated	NON	unannotated	VOG00131	Caudovirales	ambiguous	ambiguous	98.07088554744514
NODE_356_length_9207_13	NODE_356_length_9207	unannotated	NON	unannotated	unannotated	Caudovirales	ambiguous	ambiguous	21.16313875449918
NODE_356_length_9207_14	NODE_356_length_9207	K00571	NON	PF01555.18	VOG00102	Caudovirales	ambiguous	ambiguous	60.51823668466392
NODE_356_length_9207_15	NODE_356_length_9207	unannotated	NON	unannotated	unannotated	Caudovirales	ambiguous	ambiguous	43.51758002166885
NODE_356_length_9207_16	NODE_356_length_9207	unannotated	NON	unannotated	VOG00818	Caudovirales	ambiguous	ambiguous	74.51372912933499
NODE_356_length_9207_17	NODE_356_length_9207	unannotated	NON	unannotated	unannotated	Caudovirales	ambiguous	ambiguous	91.69382237311821
NODE_356_length_9207_18	NODE_356_length_9207	unannotated	NON	unannotated	VOG02633	Caudovirales	ambiguous	ambiguous	0.0
NODE_356_length_9207_19	NODE_356_length_9207	unannotated	NON	unannotated	unannotated	Caudovirales	ambiguous	ambiguous	0.0
NODE_4371_length_1212_1	NODE_4371_length_1212	unannotated	NON	unannotated	VOG10455	unknown	unknown	unknown	2.4736136206557484
NODE_4371_length_1212_2	NODE_4371_length_1212	unannotated	NON	unannotated	unannotated	unknown	unknown	unknown	1.4880331936757236
NODE_4371_length_1212_3	NODE_4371_length_1212	unannotated	NON	unannotated	unannotated	unknown	unknown	unknown	0.0
NODE_4371_length_1212_4	NODE_4371_length_1212	unannotated	NON	unannotated	unannotated	unknown	unknown	unknown	2.539576650539902
NODE_694_length_6215_1	NODE_694_length_6215	unannotated	NON	unannotated	unannotated	Caudovirales	Siphoviridae	unassigned	25.681112196470917
NODE_694_length_6215_2	NODE_694_length_6215	unannotated	NON	PF05838.12	VOG03517	Caudovirales	Siphoviridae	unassigned	19.775391950925464
NODE_694_length_6215_3	NODE_694_length_6215	unannotated	NON	unannotated	unannotated	Caudovirales	Siphoviridae	unassigned	16.520205252236607
NODE_694_length_6215_4	NODE_694_length_6215	unannotated	NON	unannotated	unannotated	Caudovirales	Siphoviridae	unassigned	0.0
NODE_694_length_6215_5	NODE_694_length_6215	unannotated	NON	unannotated	unannotated	Caudovirales	Siphoviridae	unassigned	2.0930576790164026
NODE_694_length_6215_6	NODE_694_length_6215	unannotated	NON	unannotated	unannotated	Caudovirales	Siphoviridae	unassigned	10.255982627180373
NODE_694_length_6215_7	NODE_694_length_6215	unannotated	NON	unannotated	unannotated	Caudovirales	Siphoviridae	unassigned	10.546414661710557
NODE_1166_length_4156_1	NODE_1166_length_4156	unannotated	NON	unannotated	unannotated	unknown	unknown	unknown	1.447327118468789
NODE_1166_length_4156_2	NODE_1166_length_4156	unannotated	NON	unannotated	VOG06176	unknown	unknown	unknown	2.578873774726206
NODE_1166_length_4156_3	NODE_1166_length_4156	unannotated	NON	unannotated	unannotated	unknown	unknown	unknown	0.9069916609071078
NODE_1166_length_4156_4	NODE_1166_length_4156	unannotated	NON	unannotated	unannotated	unknown	unknown	unknown	0.0
NODE_2505_length_2111_1	NODE_2505_length_2111	unannotated	NON	unannotated	unannotated	unknown	unknown	unknown	0.0
NODE_2505_length_2111_2	NODE_2505_length_2111	unannotated	NON	unannotated	unannotated	unknown	unknown	unknown	0.0
NODE_2505_length_2111_3	NODE_2505_length_2111	unannotated	NON	unannotated	unannotated	unknown	unknown	unknown	0.0
NODE_2505_length_2111_4	NODE_2505_length_2111	unannotated	NON	unannotated	unannotated	unknown	unknown	unknown	0.0
NODE_2505_length_2111_5	NODE_2505_length_2111	unannotated	NON	unannotated	unannotated	unknown	unknown	unknown	0.6306895655314326
NODE_2505_length_2111_6	NODE_2505_length_2111	unannotated	NON	unannotated	VOG16347	unknown	unknown	unknown	5.290784688624795
NODE_826_length_5430_1	NODE_826_length_5430	unannotated	NON	unannotated	VOG00381	unknown	unknown	unknown	14.581301342812834
NODE_826_length_5430_2	NODE_826_length_5430	unannotated	NON	unannotated	unannotated	unknown	unknown	unknown	11.845040347667453
NODE_826_length_5430_3	NODE_826_length_5430	unannotated	NON	unannotated	unannotated	unknown	unknown	unknown	0.0
NODE_826_length_5430_4	NODE_826_length_5430	unannotated	NON	unannotated	unannotated	unknown	unknown	unknown	0.0
NODE_826_length_5430_5	NODE_826_length_5430	unannotated	NON	unannotated	unannotated	unknown	unknown	unknown	4.378580431965348
NODE_826_length_5430_6	NODE_826_length_5430	unannotated	NON	unannotated	unannotated	unknown	unknown	unknown	14.017143850382576
NODE_826_length_5430_7	NODE_826_length_5430	unannotated	NON	unannotated	unannotated	unknown	unknown	unknown	2.2674791522677693
NODE_826_length_5430_8	NODE_826_length_5430	unannotated	NON	unannotated	unannotated	unknown	unknown	unknown	11.13126129295087
NODE_826_length_5430_9	NODE_826_length_5430	unannotated	NON	unannotated	unannotated	unknown	unknown	unknown	0.0
NODE_1849_length_2807_1	NODE_1849_length_2807	unannotated	NON	unannotated	unannotated	Caudovirales	Herelleviridae	Bastillevirinae	0.0
NODE_1849_length_2807_2	NODE_1849_length_2807	unannotated	NON	unannotated	unannotated	Caudovirales	Herelleviridae	Bastillevirinae	1.923921704954471
NODE_1849_length_2807_3	NODE_1849_length_2807	unannotated	NON	unannotated	unannotated	Caudovirales	Herelleviridae	Bastillevirinae	32.76873097470841
NODE_1849_length_2807_4	NODE_1849_length_2807	unannotated	NON	unannotated	unannotated	Caudovirales	Herelleviridae	Bastillevirinae	35.71279664821737
NODE_1849_length_2807_5	NODE_1849_length_2807	unannotated	NON	unannotated	unannotated	Caudovirales	Herelleviridae	Bastillevirinae	0.0
NODE_1849_length_2807_6	NODE_1849_length_2807	unannotated	NON	unannotated	unannotated	Caudovirales	Herelleviridae	Bastillevirinae	0.0
NODE_1849_length_2807_7	NODE_1849_length_2807	K00558	AMG	PF00145.17	VOG09757	Caudovirales	Herelleviridae	Bastillevirinae	12.137682520962766
NODE_1849_length_2807_8	NODE_1849_length_2807	unannotated	NON	unannotated	unannotated	Caudovirales	Herelleviridae	Bastillevirinae	13.45699583845872
NODE_1849_length_2807_9	NODE_1849_length_2807	unannotated	NON	unannotated	unannotated	Caudovirales	Herelleviridae	Bastillevirinae	22.50988394796731
NODE_723_length_6062_1	NODE_723_length_6062	unannotated	NON	unannotated	unannotated	Caudovirales	Siphoviridae	unassigned	0.9817950968582094
NODE_723_length_6062_2	NODE_723_length_6062	unannotated	NON	unannotated	unannotated	Caudovirales	Siphoviridae	unassigned	7.870588792995564
NODE_723_length_6062_3	NODE_723_length_6062	unannotated	NON	unannotated	unannotated	Caudovirales	Siphoviridae	unassigned	9.146780309147951
NODE_723_length_6062_4	NODE_723_length_6062	unannotated	NON	PF13362.6	VOG01519	Caudovirales	Siphoviridae	unassigned	8.834334359484817
NODE_723_length_6062_5	NODE_723_length_6062	unannotated	NON	unannotated	VOG04752	Caudovirales	Siphoviridae	unassigned	11.405284358712134
NODE_723_length_6062_6	NODE_723_length_6062	unannotated	NON	unannotated	unannotated	Caudovirales	Siphoviridae	unassigned	21.521836021524592
NODE_2468_length_2152_1	NODE_2468_length_2152	unannotated	NON	PF03837.14	unannotated	unknown	unknown	unknown	2.7738094484052325
NODE_2468_length_2152_2	NODE_2468_length_2152	K03111	NON	PF00436.25	VOG00404	unknown	unknown	unknown	0.0
NODE_2468_length_2152_3	NODE_2468_length_2152	unannotated	NON	unannotated	unannotated	unknown	unknown	unknown	8.65764767229512
NODE_2468_length_2152_4	NODE_2468_length_2152	unannotated	NON	unannotated	VOG00818	unknown	unknown	unknown	5.561116753007084
NODE_454_length_8152_1	NODE_454_length_8152	unannotated	NON	unannotated	unannotated	Caudovirales	Siphoviridae	unassigned	0.9336678862279051
NODE_454_length_8152_2	NODE_454_length_8152	unannotated	NON	unannotated	unannotated	Caudovirales	Siphoviridae	unassigned	0.0
NODE_454_length_8152_3	NODE_454_length_8152	unannotated	NON	unannotated	VOG00364	Caudovirales	Siphoviridae	unassigned	0.0
NODE_454_length_8152_4	NODE_454_length_8152	unannotated	NON	unannotated	unannotated	Caudovirales	Siphoviridae	unassigned	1.9046824879049264
NODE_454_length_8152_5	NODE_454_length_8152	unannotated	NON	unannotated	unannotated	Caudovirales	Siphoviridae	unassigned	2.2810568717424267
NODE_454_length_8152_6	NODE_454_length_8152	unannotated	NON	PF05521.11	VOG00066	Caudovirales	Siphoviridae	unassigned	0.0
NODE_454_length_8152_7	NODE_454_length_8152	unannotated	NON	PF04883.12	VOG00973	Caudovirales	Siphoviridae	unassigned	2.8343489403347117
NODE_454_length_8152_8	NODE_454_length_8152	unannotated	NON	PF11367.8	VOG00160	Caudovirales	Siphoviridae	unassigned	3.3124912833129154
NODE_454_length_8152_9	NODE_454_length_8152	unannotated	NON	unannotated	VOG00359	Caudovirales	Siphoviridae	unassigned	0.6951395941258856
NODE_454_length_8152_10	NODE_454_length_8152	unannotated	NON	unannotated	unannotated	Caudovirales	Siphoviridae	unassigned	4.280185366078486
NODE_454_length_8152_11	NODE_454_length_8152	unannotated	NON	unannotated	unannotated	Caudovirales	Siphoviridae	unassigned	2.539576650539902
NODE_454_length_8152_12	NODE_454_length_8152	unannotated	NON	unannotated	VOG20247	Caudovirales	Siphoviridae	unassigned	5.704539897219414
NODE_454_length_8152_13	NODE_454_length_8152	unannotated	NON	unannotated	VOG00407	Caudovirales	Siphoviridae	unassigned	1.6005735192478374
NODE_454_length_8152_14	NODE_454_length_8152	unannotated	NON	unannotated	VOG01017	Caudovirales	Siphoviridae	unassigned	3.5937405432168426
NODE_454_length_8152_15	NODE_454_length_8152	K13695	NON	unannotated	VOG00189	Caudovirales	Siphoviridae	unassigned	6.944154903820045
NODE_454_length_8152_16	NODE_454_length_8152	unannotated	NON	unannotated	unannotated	Caudovirales	Siphoviridae	unassigned	0.0
NODE_637_length_6684_1	NODE_637_length_6684	unannotated	NON	unannotated	VOG00776	Caudovirales	Siphoviridae	unassigned	1.360487491360662
NODE_637_length_6684_2	NODE_637_length_6684	unannotated	NON	unannotated	unannotated	Caudovirales	Siphoviridae	unassigned	0.8002867596239187
NODE_637_length_6684_3	NODE_637_length_6684	unannotated	NON	unannotated	unannotated	Caudovirales	Siphoviridae	unassigned	0.0
NODE_637_length_6684_4	NODE_637_length_6684	unannotated	NON	unannotated	unannotated	Caudovirales	Siphoviridae	unassigned	1.08220595903689
NODE_637_length_6684_5	NODE_637_length_6684	unannotated	NON	unannotated	unannotated	Caudovirales	Siphoviridae	unassigned	1.3135741295896044
NODE_637_length_6684_6	NODE_637_length_6684	unannotated	NON	unannotated	unannotated	Caudovirales	Siphoviridae	unassigned	4.524698217873694
NODE_637_length_6684_7	NODE_637_length_6684	unannotated	NON	unannotated	unannotated	Caudovirales	Siphoviridae	unassigned	3.322120618438825
NODE_637_length_6684_8	NODE_637_length_6684	unannotated	NON	unannotated	unannotated	Caudovirales	Siphoviridae	unassigned	7.706807754528604
NODE_637_length_6684_9	NODE_637_length_6684	unannotated	NON	unannotated	unannotated	Caudovirales	Siphoviridae	unassigned	3.251896930569387
NODE_637_length_6684_10	NODE_637_length_6684	unannotated	NON	PF12708.7	unannotated	Caudovirales	Siphoviridae	unassigned	9.179192712794825
NODE_2566_length_2074_1	NODE_2566_length_2074	unannotated	NON	unannotated	VOG11187	unknown	unknown	unknown	5.635155289659545
NODE_2566_length_2074_2	NODE_2566_length_2074	unannotated	NON	unannotated	unannotated	unknown	unknown	unknown	4.201505488025573
NODE_2566_length_2074_3	NODE_2566_length_2074	unannotated	NON	unannotated	unannotated	unknown	unknown	unknown	0.0
NODE_2566_length_2074_4	NODE_2566_length_2074	unannotated	NON	unannotated	unannotated	unknown	unknown	unknown	3.2839353239740112
NODE_2566_length_2074_5	NODE_2566_length_2074	unannotated	NON	unannotated	unannotated	unknown	unknown	unknown	0.0
NODE_453_length_8159_1	NODE_453_length_8159	unannotated	NON	PF17236.2	VOG11223	unknown	unknown	unknown	6.216326657653154
NODE_453_length_8159_2	NODE_453_length_8159	unannotated	NON	unannotated	VOG01184	unknown	unknown	unknown	5.2262629241293705
NODE_453_length_8159_3	NODE_453_length_8159	unannotated	NON	unannotated	unannotated	unknown	unknown	unknown	7.1724445151231535
NODE_453_length_8159_4	NODE_453_length_8159	unannotated	NON	unannotated	unannotated	unknown	unknown	unknown	9.538086418630217
NODE_453_length_8159_5	NODE_453_length_8159	unannotated	NON	unannotated	unannotated	unknown	unknown	unknown	11.86523517055528
NODE_453_length_8159_6	NODE_453_length_8159	unannotated	NON	unannotated	unannotated	unknown	unknown	unknown	0.0
NODE_453_length_8159_7	NODE_453_length_8159	unannotated	NON	unannotated	unannotated	unknown	unknown	unknown	8.490753259335214
NODE_453_length_8159_8	NODE_453_length_8159	unannotated	NON	unannotated	unannotated	unknown	unknown	unknown	9.851805971922033
NODE_453_length_8159_9	NODE_453_length_8159	unannotated	NON	unannotated	unannotated	unknown	unknown	unknown	3.401218728401654
NODE_502_length_7758_1	NODE_502_length_7758	unannotated	NON	unannotated	VOG04513	unknown	unknown	unknown	3.887107118173319
NODE_502_length_7758_2	NODE_502_length_7758	unannotated	NON	PF11651.8	unannotated	unknown	unknown	unknown	4.568426631506281
NODE_502_length_7758_3	NODE_502_length_7758	unannotated	NON	unannotated	unannotated	unknown	unknown	unknown	8.957665165889505
NODE_502_length_7758_4	NODE_502_length_7758	unannotated	NON	unannotated	unannotated	unknown	unknown	unknown	0.0
NODE_502_length_7758_5	NODE_502_length_7758	unannotated	NON	unannotated	VOG14091	unknown	unknown	unknown	2.885882557431707
NODE_502_length_7758_6	NODE_502_length_7758	unannotated	NON	unannotated	VOG11709	unknown	unknown	unknown	12.438742778154621
NODE_502_length_7758_7	NODE_502_length_7758	unannotated	NON	unannotated	unannotated	unknown	unknown	unknown	14.14820058907014
NODE_502_length_7758_8	NODE_502_length_7758	unannotated	NON	unannotated	unannotated	unknown	unknown	unknown	1.0465288395082013
NODE_502_length_7758_9	NODE_502_length_7758	unannotated	NON	unannotated	unannotated	unknown	unknown	unknown	10.530696447551277
NODE_1084_length_4415_1	NODE_1084_length_4415	unannotated	NON	unannotated	unannotated	unknown	unknown	unknown	6.802437456803308
NODE_1084_length_4415_2	NODE_1084_length_4415	unannotated	NON	unannotated	unannotated	unknown	unknown	unknown	34.24675409287183
NODE_1084_length_4415_3	NODE_1084_length_4415	unannotated	NON	unannotated	VOG01452	unknown	unknown	unknown	53.03233593774501
NODE_1084_length_4415_4	NODE_1084_length_4415	unannotated	NON	unannotated	unannotated	unknown	unknown	unknown	36.75232406239084
NODE_1084_length_4415_5	NODE_1084_length_4415	unannotated	NON	unannotated	unannotated	unknown	unknown	unknown	0.0
NODE_2259_length_2335_1	NODE_2259_length_2335	unannotated	NON	unannotated	unannotated	Caudovirales	Myoviridae	unassigned	0.0
NODE_2259_length_2335_2	NODE_2259_length_2335	unannotated	NON	unannotated	unannotated	Caudovirales	Myoviridae	unassigned	0.0
NODE_2259_length_2335_3	NODE_2259_length_2335	unannotated	NON	unannotated	VOG04522	Caudovirales	Myoviridae	unassigned	0.0
NODE_2259_length_2335_4	NODE_2259_length_2335	unannotated	NON	unannotated	unannotated	Caudovirales	Myoviridae	unassigned	0.0
NODE_2259_length_2335_5	NODE_2259_length_2335	unannotated	NON	unannotated	unannotated	Caudovirales	Myoviridae	unassigned	1.0465288395082013
NODE_2259_length_2335_6	NODE_2259_length_2335	unannotated	NON	unannotated	VOG11847	Caudovirales	Myoviridae	unassigned	0.0
NODE_2259_length_2335_7	NODE_2259_length_2335	unannotated	NON	unannotated	unannotated	Caudovirales	Myoviridae	unassigned	0.0
NODE_2259_length_2335_8	NODE_2259_length_2335	unannotated	NON	unannotated	unannotated	Caudovirales	Myoviridae	unassigned	0.0
NODE_1541_length_3244_1	NODE_1541_length_3244	unannotated	NON	unannotated	VOG07385	unknown	unknown	unknown	35.095222943507586
NODE_1541_length_3244_2	NODE_1541_length_3244	unannotated	NON	unannotated	unannotated	unknown	unknown	unknown	32.224235444917184
NODE_1541_length_3244_3	NODE_1541_length_3244	unannotated	NON	unannotated	unannotated	unknown	unknown	unknown	7.835719095811407
NODE_1541_length_3244_4	NODE_1541_length_3244	unannotated	NON	unannotated	unannotated	unknown	unknown	unknown	0.0
NODE_1815_length_2843_1	NODE_1815_length_2843	unannotated	NON	unannotated	unannotated	unknown	unknown	unknown	0.0
NODE_1815_length_2843_2	NODE_1815_length_2843	unannotated	NON	unannotated	unannotated	unknown	unknown	unknown	0.6027476227547235
NODE_1815_length_2843_3	NODE_1815_length_2843	unannotated	NON	PF05709.11	VOG01549	unknown	unknown	unknown	1.5819621992565835
NODE_1815_length_2843_4	NODE_1815_length_2843	unannotated	NON	unannotated	unannotated	unknown	unknown	unknown	1.3735691018545144
NODE_470_length_8013_1	NODE_470_length_8013	unannotated	NON	unannotated	unannotated	unknown	unknown	unknown	0.0
NODE_470_length_8013_2	NODE_470_length_8013	unannotated	NON	unannotated	unannotated	unknown	unknown	unknown	5.520818805521525
NODE_470_length_8013_3	NODE_470_length_8013	unannotated	NON	unannotated	unannotated	unknown	unknown	unknown	7.591125857592098
NODE_470_length_8013_4	NODE_470_length_8013	unannotated	NON	unannotated	unannotated	unknown	unknown	unknown	4.015896811847736
NODE_470_length_8013_5	NODE_470_length_8013	unannotated	NON	unannotated	unannotated	unknown	unknown	unknown	11.961774078629972
NODE_470_length_8013_6	NODE_470_length_8013	unannotated	NON	unannotated	unannotated	unknown	unknown	unknown	12.11069789997352
NODE_470_length_8013_7	NODE_470_length_8013	unannotated	NON	unannotated	unannotated	unknown	unknown	unknown	10.700463415196216
NODE_470_length_8013_8	NODE_470_length_8013	unannotated	NON	unannotated	unannotated	unknown	unknown	unknown	18.284951883887295
NODE_470_length_8013_9	NODE_470_length_8013	unannotated	NON	unannotated	unannotated	unknown	unknown	unknown	2.7604094027607626
NODE_470_length_8013_10	NODE_470_length_8013	unannotated	NON	unannotated	unannotated	unknown	unknown	unknown	0.0
NODE_470_length_8013_11	NODE_470_length_8013	unannotated	NON	unannotated	unannotated	unknown	unknown	unknown	7.107024208600472
NODE_470_length_8013_12	NODE_470_length_8013	K06937	NON	unannotated	unannotated	unknown	unknown	unknown	14.521515421970182
NODE_470_length_8013_13	NODE_470_length_8013	unannotated	NON	unannotated	VOG00054	unknown	unknown	unknown	23.44224600498371
NODE_470_length_8013_14	NODE_470_length_8013	unannotated	NON	unannotated	unannotated	unknown	unknown	unknown	36.25389962773581
NODE_470_length_8013_15	NODE_470_length_8013	K03553	NON	PF00154.21	VOG01109	unknown	unknown	unknown	30.772931352205443
NODE_731_length_6009_1	NODE_731_length_6009	unannotated	NON	unannotated	unannotated	Caudovirales	Myoviridae	unassigned	1.5485223478901842
NODE_731_length_6009_2	NODE_731_length_6009	K00754	NON	PF00534.20	VOG00136	Caudovirales	Myoviridae	unassigned	4.6867187202385
NODE_731_length_6009_3	NODE_731_length_6009	unannotated	NON	unannotated	unannotated	Caudovirales	Myoviridae	unassigned	2.004928934636765
NODE_731_length_6009_4	NODE_731_length_6009	unannotated	NON	unannotated	VOG00158	Caudovirales	Myoviridae	unassigned	3.3124912833129154
NODE_731_length_6009_5	NODE_731_length_6009	unannotated	NON	unannotated	VOG02877	Caudovirales	Myoviridae	unassigned	2.1007527440127864
NODE_70_length_19481_1	NODE_70_length_19481	unannotated	NON	unannotated	unannotated	unknown	unknown	unknown	53.48834050412215
NODE_70_length_19481_2	NODE_70_length_19481	unannotated	NON	unannotated	unannotated	unknown	unknown	unknown	102.53028715133374
NODE_70_length_19481_3	NODE_70_length_19481	unannotated	NON	unannotated	unannotated	unknown	unknown	unknown	0.0
NODE_70_length_19481_4	NODE_70_length_19481	unannotated	NON	unannotated	unannotated	unknown	unknown	unknown	125.9481601850552
NODE_70_length_19481_5	NODE_70_length_19481	unannotated	NON	unannotated	unannotated	unknown	unknown	unknown	6.420278049117729
NODE_70_length_19481_6	NODE_70_length_19481	unannotated	NON	unannotated	unannotated	unknown	unknown	unknown	166.63006821335128
NODE_70_length_19481_7	NODE_70_length_19481	unannotated	NON	unannotated	unannotated	unknown	unknown	unknown	127.32960278259453
NODE_70_length_19481_8	NODE_70_length_19481	unannotated	NON	unannotated	unannotated	unknown	unknown	unknown	307.5952753455657
NODE_70_length_19481_9	NODE_70_length_19481	unannotated	NON	unannotated	unannotated	unknown	unknown	unknown	217.01581444049492
NODE_70_length_19481_10	NODE_70_length_19481	unannotated	NON	unannotated	unannotated	unknown	unknown	unknown	206.66452844954813
NODE_70_length_19481_11	NODE_70_length_19481	unannotated	NON	unannotated	unannotated	unknown	unknown	unknown	86.64157181823161
NODE_70_length_19481_12	NODE_70_length_19481	unannotated	NON	unannotated	unannotated	unknown	unknown	unknown	0.0
NODE_70_length_19481_13	NODE_70_length_19481	unannotated	NON	unannotated	unannotated	unknown	unknown	unknown	3.887107118173319
NODE_70_length_19481_14	NODE_70_length_19481	unannotated	NON	unannotated	unannotated	unknown	unknown	unknown	0.0
NODE_70_length_19481_15	NODE_70_length_19481	unannotated	NON	PF01510.25	VOG00699	unknown	unknown	unknown	27.68433848699021
NODE_70_length_19481_16	NODE_70_length_19481	unannotated	NON	unannotated	unannotated	unknown	unknown	unknown	77.24279107120735
NODE_70_length_19481_17	NODE_70_length_19481	unannotated	NON	unannotated	unannotated	unknown	unknown	unknown	23.482386837184023
NODE_70_length_19481_18	NODE_70_length_19481	unannotated	NON	unannotated	unannotated	unknown	unknown	unknown	130.12907073854268
NODE_70_length_19481_19	NODE_70_length_19481	unannotated	NON	unannotated	unannotated	unknown	unknown	unknown	143.84735944219216
NODE_70_length_19481_20	NODE_70_length_19481	unannotated	NON	unannotated	VOG02218	unknown	unknown	unknown	94.42015752007327
NODE_1184_length_4100_1	NODE_1184_length_4100	unannotated	NON	unannotated	unannotated	Caudovirales	Siphoviridae	unassigned	0.0
NODE_1184_length_4100_2	NODE_1184_length_4100	unannotated	NON	unannotated	unannotated	Caudovirales	Siphoviridae	unassigned	0.0
NODE_1184_length_4100_3	NODE_1184_length_4100	unannotated	NON	unannotated	unannotated	Caudovirales	Siphoviridae	unassigned	0.0
NODE_1184_length_4100_4	NODE_1184_length_4100	K01520	NON	PF00692.19	VOG00080	Caudovirales	Siphoviridae	unassigned	3.3415482243946077
NODE_1184_length_4100_5	NODE_1184_length_4100	unannotated	NON	unannotated	unannotated	Caudovirales	Siphoviridae	unassigned	0.0
NODE_1184_length_4100_6	NODE_1184_length_4100	unannotated	NON	unannotated	unannotated	Caudovirales	Siphoviridae	unassigned	4.079928666312695
NODE_2512_length_2107_1	NODE_2512_length_2107	unannotated	NON	unannotated	VOG02417	unknown	unknown	unknown	7.885628134638231
NODE_2512_length_2107_2	NODE_2512_length_2107	unannotated	NON	unannotated	unannotated	unknown	unknown	unknown	4.368537816295703
NODE_2512_length_2107_3	NODE_2512_length_2107	unannotated	NON	unannotated	unannotated	unknown	unknown	unknown	6.348941626349755
NODE_2512_length_2107_4	NODE_2512_length_2107	K01143	NON	PF09588.10	VOG01089	unknown	unknown	unknown	5.079153301079804
NODE_2512_length_2107_5	NODE_2512_length_2107	unannotated	NON	unannotated	unannotated	unknown	unknown	unknown	0.0
NODE_535_length_7492_1	NODE_535_length_7492	unannotated	NON	unannotated	unannotated	Caudovirales	Siphoviridae	unassigned	1.3226961721561987
NODE_535_length_7492_2	NODE_535_length_7492	unannotated	NON	unannotated	unannotated	Caudovirales	Siphoviridae	unassigned	0.0
NODE_535_length_7492_3	NODE_535_length_7492	unannotated	NON	unannotated	unannotated	Caudovirales	Siphoviridae	unassigned	0.0
NODE_535_length_7492_4	NODE_535_length_7492	unannotated	NON	unannotated	unannotated	Caudovirales	Siphoviridae	unassigned	0.0
NODE_535_length_7492_5	NODE_535_length_7492	unannotated	NON	unannotated	unannotated	Caudovirales	Siphoviridae	unassigned	2.3227835218352766
NODE_535_length_7492_6	NODE_535_length_7492	unannotated	NON	unannotated	unannotated	Caudovirales	Siphoviridae	unassigned	0.0
NODE_535_length_7492_7	NODE_535_length_7492	unannotated	NON	unannotated	unannotated	Caudovirales	Siphoviridae	unassigned	0.0
NODE_535_length_7492_8	NODE_535_length_7492	unannotated	NON	unannotated	unannotated	Caudovirales	Siphoviridae	unassigned	0.0
NODE_535_length_7492_9	NODE_535_length_7492	unannotated	NON	unannotated	unannotated	Caudovirales	Siphoviridae	unassigned	2.8010036586837153
NODE_535_length_7492_10	NODE_535_length_7492	unannotated	NON	PF04404.12	VOG09746	Caudovirales	Siphoviridae	unassigned	4.614869464086826
NODE_535_length_7492_11	NODE_535_length_7492	unannotated	NON	unannotated	VOG01402	Caudovirales	Siphoviridae	unassigned	4.960110645585746
NODE_535_length_7492_12	NODE_535_length_7492	unannotated	NON	unannotated	unannotated	Caudovirales	Siphoviridae	unassigned	8.28122820828229
NODE_535_length_7492_13	NODE_535_length_7492	unannotated	NON	unannotated	unannotated	Caudovirales	Siphoviridae	unassigned	2.7604094027607626
NODE_535_length_7492_14	NODE_535_length_7492	unannotated	NON	unannotated	unannotated	Caudovirales	Siphoviridae	unassigned	3.007393401955147
NODE_535_length_7492_15	NODE_535_length_7492	unannotated	NON	unannotated	unannotated	Caudovirales	Siphoviridae	unassigned	8.817974481041325
NODE_535_length_7492_16	NODE_535_length_7492	unannotated	NON	unannotated	unannotated	Caudovirales	Siphoviridae	unassigned	4.730171741485745
NODE_535_length_7492_17	NODE_535_length_7492	unannotated	NON	unannotated	unannotated	Caudovirales	Siphoviridae	unassigned	1.5872354065874388
NODE_535_length_7492_18	NODE_535_length_7492	unannotated	NON	unannotated	unannotated	Caudovirales	Siphoviridae	unassigned	0.0
NODE_535_length_7492_19	NODE_535_length_7492	unannotated	NON	unannotated	unannotated	Caudovirales	Siphoviridae	unassigned	2.4736136206557484
NODE_458_length_8128_1	NODE_458_length_8128	unannotated	NON	unannotated	VOG00639	Caudovirales	Siphoviridae	unassigned	12.58746687658908
NODE_458_length_8128_2	NODE_458_length_8128	K06909	NON	unannotated	VOG00381	Caudovirales	Siphoviridae	unassigned	17.942661117944958
NODE_458_length_8128_3	NODE_458_length_8128	K07474	NON	PF03592.16	VOG02869	Caudovirales	Siphoviridae	unassigned	21.59949213088061
NODE_458_length_8128_4	NODE_458_length_8128	unannotated	NON	unannotated	unannotated	Caudovirales	Siphoviridae	unassigned	65.015604154447
NODE_458_length_8128_5	NODE_458_length_8128	unannotated	NON	unannotated	unannotated	Caudovirales	Siphoviridae	unassigned	33.96885965690315
NODE_458_length_8128_6	NODE_458_length_8128	unannotated	NON	unannotated	unannotated	Caudovirales	Siphoviridae	unassigned	4.140614104141145
NODE_458_length_8128_7	NODE_458_length_8128	unannotated	NON	unannotated	unannotated	Caudovirales	Siphoviridae	unassigned	0.0
NODE_458_length_8128_8	NODE_458_length_8128	unannotated	NON	unannotated	unannotated	Caudovirales	Siphoviridae	unassigned	4.883801251038274
NODE_458_length_8128_9	NODE_458_length_8128	unannotated	NON	unannotated	unannotated	Caudovirales	Siphoviridae	unassigned	14.870444673011885
NODE_458_length_8128_10	NODE_458_length_8128	unannotated	NON	unannotated	unannotated	Caudovirales	Siphoviridae	unassigned	2.842809683440189
NODE_458_length_8128_11	NODE_458_length_8128	unannotated	NON	unannotated	unannotated	Caudovirales	Siphoviridae	unassigned	6.767907317428673
NODE_458_length_8128_12	NODE_458_length_8128	unannotated	NON	unannotated	unannotated	Caudovirales	Siphoviridae	unassigned	1.6005735192478374
NODE_458_length_8128_13	NODE_458_length_8128	unannotated	NON	unannotated	unannotated	Caudovirales	Siphoviridae	unassigned	0.0
NODE_458_length_8128_14	NODE_458_length_8128	unannotated	NON	unannotated	unannotated	Caudovirales	Siphoviridae	unassigned	0.0
NODE_235_length_11249_1	NODE_235_length_11249	unannotated	NON	unannotated	unannotated	unknown	unknown	unknown	0.7269780488186742
NODE_235_length_11249_2	NODE_235_length_11249	unannotated	NON	unannotated	unannotated	unknown	unknown	unknown	4.099482175954312
NODE_235_length_11249_3	NODE_235_length_11249	unannotated	NON	unannotated	unannotated	unknown	unknown	unknown	1.523745990323941
NODE_235_length_11249_4	NODE_235_length_11249	unannotated	NON	unannotated	unannotated	unknown	unknown	unknown	5.0888463417307195
NODE_235_length_11249_5	NODE_235_length_11249	unannotated	NON	unannotated	unannotated	unknown	unknown	unknown	3.703549282037357
NODE_235_length_11249_6	NODE_235_length_11249	unannotated	NON	unannotated	unannotated	unknown	unknown	unknown	4.730171741485745
NODE_235_length_11249_7	NODE_235_length_11249	K00588	AMG	PF13578.6	VOG19238	unknown	unknown	unknown	3.9680885164685966
NODE_235_length_11249_8	NODE_235_length_11249	unannotated	NON	unannotated	VOG02139	unknown	unknown	unknown	5.738864173654908
NODE_235_length_11249_9	NODE_235_length_11249	unannotated	NON	unannotated	unannotated	unknown	unknown	unknown	0.6567870647948022
NODE_235_length_11249_10	NODE_235_length_11249	unannotated	NON	unannotated	unannotated	unknown	unknown	unknown	7.96503585851151
NODE_235_length_11249_11	NODE_235_length_11249	unannotated	NON	unannotated	unannotated	unknown	unknown	unknown	16.18184286381623
NODE_235_length_11249_12	NODE_235_length_11249	unannotated	NON	unannotated	unannotated	unknown	unknown	unknown	9.466042485069666
NODE_235_length_11249_13	NODE_235_length_11249	unannotated	NON	unannotated	unannotated	unknown	unknown	unknown	4.668339431139525
NODE_235_length_11249_14	NODE_235_length_11249	unannotated	NON	unannotated	unannotated	unknown	unknown	unknown	11.061187252705663
NODE_235_length_11249_15	NODE_235_length_11249	unannotated	NON	unannotated	unannotated	unknown	unknown	unknown	0.0
NODE_1059_length_4522_1	NODE_1059_length_4522	unannotated	NON	unannotated	unannotated	Caudovirales	ambiguous	ambiguous	1.49974999047632
NODE_1059_length_4522_2	NODE_1059_length_4522	K07455	NON	PF03837.14	VOG10469	Caudovirales	ambiguous	ambiguous	3.032933897937781
NODE_1059_length_4522_3	NODE_1059_length_4522	K06167	AMG	PF12706.7	VOG01036	Caudovirales	ambiguous	ambiguous	9.684826209686067
NODE_1059_length_4522_4	NODE_1059_length_4522	unannotated	NON	PF09681.10	VOG21431	Caudovirales	ambiguous	ambiguous	6.478511863622199
NODE_1059_length_4522_5	NODE_1059_length_4522	unannotated	NON	unannotated	unannotated	Caudovirales	ambiguous	ambiguous	4.015896811847736
NODE_1059_length_4522_6	NODE_1059_length_4522	unannotated	NON	unannotated	unannotated	Caudovirales	ambiguous	ambiguous	0.0
NODE_1059_length_4522_7	NODE_1059_length_4522	unannotated	NON	unannotated	unannotated	Caudovirales	ambiguous	ambiguous	10.445032998188307
NODE_1059_length_4522_8	NODE_1059_length_4522	unannotated	NON	unannotated	unannotated	Caudovirales	ambiguous	ambiguous	1.8858242454504222
NODE_1059_length_4522_9	NODE_1059_length_4522	unannotated	NON	unannotated	unannotated	Caudovirales	ambiguous	ambiguous	0.0
NODE_757_length_5756_1	NODE_757_length_5756	unannotated	NON	unannotated	VOG15930	unknown	unknown	unknown	13.908431960360517
NODE_757_length_5756_2	NODE_757_length_5756	unannotated	NON	unannotated	unannotated	unknown	unknown	unknown	22.34543700894048
NODE_757_length_5756_3	NODE_757_length_5756	unannotated	NON	unannotated	unannotated	unknown	unknown	unknown	74.4358673434109
NODE_757_length_5756_4	NODE_757_length_5756	unannotated	NON	unannotated	unannotated	unknown	unknown	unknown	35.08625635614338
NODE_757_length_5756_5	NODE_757_length_5756	unannotated	NON	unannotated	unannotated	unknown	unknown	unknown	23.712914508053302
NODE_757_length_5756_6	NODE_757_length_5756	unannotated	NON	unannotated	unannotated	unknown	unknown	unknown	9.030822140928532
NODE_757_length_5756_7	NODE_757_length_5756	unannotated	NON	unannotated	unannotated	unknown	unknown	unknown	13.677241269530057
NODE_757_length_5756_8	NODE_757_length_5756	unannotated	NON	unannotated	unannotated	unknown	unknown	unknown	0.0
NODE_757_length_5756_9	NODE_757_length_5756	unannotated	NON	unannotated	unannotated	unknown	unknown	unknown	2.6453923443123974
NODE_832_length_5383_1	NODE_832_length_5383	unannotated	NON	unannotated	unannotated	unknown	unknown	unknown	20.4934191736606
NODE_832_length_5383_2	NODE_832_length_5383	unannotated	NON	unannotated	unannotated	unknown	unknown	unknown	3.6628509382787047
NODE_832_length_5383_3	NODE_832_length_5383	unannotated	NON	unannotated	unannotated	unknown	unknown	unknown	28.943704473065058
NODE_832_length_5383_4	NODE_832_length_5383	unannotated	NON	unannotated	unannotated	unknown	unknown	unknown	18.35838542558965
NODE_832_length_5383_5	NODE_832_length_5383	unannotated	NON	unannotated	unannotated	unknown	unknown	unknown	16.44953057736073
NODE_832_length_5383_6	NODE_832_length_5383	unannotated	NON	unannotated	unannotated	unknown	unknown	unknown	18.6733577245581
NODE_832_length_5383_7	NODE_832_length_5383	unannotated	NON	unannotated	unannotated	unknown	unknown	unknown	43.215485019691606
NODE_832_length_5383_8	NODE_832_length_5383	unannotated	NON	unannotated	unannotated	unknown	unknown	unknown	34.312294818875515
NODE_832_length_5383_9	NODE_832_length_5383	unannotated	NON	unannotated	unannotated	unknown	unknown	unknown	11.613917609176381
NODE_832_length_5383_10	NODE_832_length_5383	unannotated	NON	unannotated	unannotated	unknown	unknown	unknown	5.012322336591911
NODE_832_length_5383_11	NODE_832_length_5383	unannotated	NON	PF13392.6	VOG00013	unknown	unknown	unknown	104.08101026802876
NODE_615_length_6836_1	NODE_615_length_6836	unannotated	NON	unannotated	unannotated	Caudovirales	Podoviridae	unassigned	0.0
NODE_615_length_6836_2	NODE_615_length_6836	unannotated	NON	unannotated	unannotated	Caudovirales	Podoviridae	unassigned	0.0
NODE_615_length_6836_3	NODE_615_length_6836	K06167	AMG	PF12706.7	VOG01036	Caudovirales	Podoviridae	unassigned	12.77530937009402
NODE_615_length_6836_4	NODE_615_length_6836	K07455	NON	PF03837.14	VOG10469	Caudovirales	Podoviridae	unassigned	18.37193738333492
NODE_615_length_6836_5	NODE_615_length_6836	K03546	NON	unannotated	VOG00654	Caudovirales	Podoviridae	unassigned	20.859438122825853
NODE_615_length_6836_6	NODE_615_length_6836	unannotated	NON	unannotated	unannotated	Caudovirales	Podoviridae	unassigned	3.072068528878914
NODE_615_length_6836_7	NODE_615_length_6836	unannotated	NON	unannotated	unannotated	Caudovirales	Podoviridae	unassigned	2.240802926946972
NODE_615_length_6836_8	NODE_615_length_6836	unannotated	NON	unannotated	unannotated	Caudovirales	Podoviridae	unassigned	5.9521327747028945
NODE_615_length_6836_9	NODE_615_length_6836	unannotated	NON	unannotated	unannotated	Caudovirales	Podoviridae	unassigned	18.35838542558965
NODE_615_length_6836_10	NODE_615_length_6836	unannotated	NON	unannotated	unannotated	Caudovirales	Podoviridae	unassigned	4.55665666962901
NODE_615_length_6836_11	NODE_615_length_6836	unannotated	NON	unannotated	unannotated	Caudovirales	Podoviridae	unassigned	8.618472795949893
NODE_615_length_6836_12	NODE_615_length_6836	unannotated	NON	unannotated	unannotated	Caudovirales	Podoviridae	unassigned	2.6453923443123974
NODE_4032_length_1309_1	NODE_4032_length_1309	unannotated	NON	unannotated	unannotated	Caudovirales	Siphoviridae	unassigned	2.655931756042726
NODE_4032_length_1309_2	NODE_4032_length_1309	unannotated	NON	PF04404.12	VOG09746	Caudovirales	Siphoviridae	unassigned	0.0
NODE_4032_length_1309_3	NODE_4032_length_1309	unannotated	NON	unannotated	unannotated	Caudovirales	Siphoviridae	unassigned	2.9302807506229636
NODE_4032_length_1309_4	NODE_4032_length_1309	unannotated	NON	unannotated	unannotated	Caudovirales	Siphoviridae	unassigned	0.0
NODE_2445_length_2164_1	NODE_2445_length_2164	unannotated	NON	unannotated	unannotated	Caudovirales	Herelleviridae	Brockvirinae	0.0
NODE_2445_length_2164_2	NODE_2445_length_2164	unannotated	NON	unannotated	VOG00110	Caudovirales	Herelleviridae	Brockvirinae	3.6944272394707625
NODE_2445_length_2164_3	NODE_2445_length_2164	unannotated	NON	unannotated	unannotated	Caudovirales	Herelleviridae	Brockvirinae	0.0
NODE_2445_length_2164_4	NODE_2445_length_2164	unannotated	NON	unannotated	unannotated	Caudovirales	Herelleviridae	Brockvirinae	2.4212065524215167
NODE_2445_length_2164_5	NODE_2445_length_2164	unannotated	NON	unannotated	unannotated	Caudovirales	Herelleviridae	Brockvirinae	2.9760663873514472
NODE_2445_length_2164_6	NODE_2445_length_2164	unannotated	NON	unannotated	unannotated	Caudovirales	Herelleviridae	Brockvirinae	0.0
NODE_1102_length_4346_1	NODE_1102_length_4346	unannotated	NON	unannotated	unannotated	unknown	unknown	unknown	2.3370337274907076
NODE_1102_length_4346_2	NODE_1102_length_4346	unannotated	NON	unannotated	unannotated	unknown	unknown	unknown	5.9521327747028945
NODE_1102_length_4346_3	NODE_1102_length_4346	unannotated	NON	unannotated	unannotated	unknown	unknown	unknown	12.592942068792903
NODE_1102_length_4346_4	NODE_1102_length_4346	unannotated	NON	unannotated	unannotated	unknown	unknown	unknown	16.528236465290686
NODE_1102_length_4346_5	NODE_1102_length_4346	unannotated	NON	unannotated	unannotated	unknown	unknown	unknown	3.122430308040863
NODE_1102_length_4346_6	NODE_1102_length_4346	K01342	NON	PF00082.22	VOG15726	unknown	unknown	unknown	4.571237970971824
NODE_1102_length_4346_7	NODE_1102_length_4346	unannotated	NON	unannotated	unannotated	unknown	unknown	unknown	0.0
NODE_2467_length_2152_1	NODE_2467_length_2152	unannotated	NON	unannotated	VOG07409	Caudovirales	Podoviridae	unassigned	0.0
NODE_2467_length_2152_2	NODE_2467_length_2152	unannotated	NON	unannotated	VOG07408	Caudovirales	Podoviridae	unassigned	5.740139004644984
NODE_2467_length_2152_3	NODE_2467_length_2152	unannotated	NON	unannotated	unannotated	Caudovirales	Podoviridae	unassigned	0.0
NODE_2467_length_2152_4	NODE_2467_length_2152	unannotated	NON	unannotated	unannotated	Caudovirales	Podoviridae	unassigned	0.0
NODE_2905_length_1823_1	NODE_2905_length_1823	unannotated	NON	unannotated	unannotated	unknown	unknown	unknown	0.0
NODE_2905_length_1823_2	NODE_2905_length_1823	unannotated	NON	unannotated	unannotated	unknown	unknown	unknown	0.5012322336591912
NODE_2905_length_1823_3	NODE_2905_length_1823	unannotated	NON	unannotated	VOG00377	unknown	unknown	unknown	0.0
NODE_2905_length_1823_4	NODE_2905_length_1823	unannotated	NON	unannotated	unannotated	unknown	unknown	unknown	0.0
NODE_1205_length_4006_1	NODE_1205_length_4006	unannotated	NON	unannotated	unannotated	unknown	unknown	unknown	5.6686978806694235
NODE_1205_length_4006_2	NODE_1205_length_4006	unannotated	NON	unannotated	unannotated	unknown	unknown	unknown	3.979933556816264
NODE_1205_length_4006_3	NODE_1205_length_4006	unannotated	NON	unannotated	unannotated	unknown	unknown	unknown	2.2460878395105266
NODE_1205_length_4006_4	NODE_1205_length_4006	unannotated	NON	unannotated	unannotated	unknown	unknown	unknown	2.780558376503542
NODE_1205_length_4006_5	NODE_1205_length_4006	unannotated	NON	unannotated	VOG00110	unknown	unknown	unknown	2.413768129833432
NODE_1205_length_4006_6	NODE_1205_length_4006	unannotated	NON	unannotated	unannotated	unknown	unknown	unknown	0.0
NODE_1205_length_4006_7	NODE_1205_length_4006	unannotated	NON	unannotated	unannotated	unknown	unknown	unknown	0.0
NODE_5043_length_1069_1	NODE_5043_length_1069	unannotated	NON	unannotated	unannotated	unknown	unknown	unknown	0.0
NODE_5043_length_1069_2	NODE_5043_length_1069	unannotated	NON	PF09643.10	VOG09910	unknown	unknown	unknown	0.0
NODE_5043_length_1069_3	NODE_5043_length_1069	unannotated	NON	unannotated	unannotated	unknown	unknown	unknown	0.0
NODE_5043_length_1069_4	NODE_5043_length_1069	unannotated	NON	unannotated	unannotated	unknown	unknown	unknown	0.0
NODE_995_length_4698_1	NODE_995_length_4698	unannotated	NON	unannotated	unannotated	unknown	unknown	unknown	3.1744708131748776
NODE_995_length_4698_2	NODE_995_length_4698	unannotated	NON	unannotated	unannotated	unknown	unknown	unknown	0.0
NODE_995_length_4698_3	NODE_995_length_4698	unannotated	NON	unannotated	VOG03500	unknown	unknown	unknown	22.810568717424268
NODE_995_length_4698_4	NODE_995_length_4698	unannotated	NON	unannotated	unannotated	unknown	unknown	unknown	8.571071195572168
NODE_995_length_4698_5	NODE_995_length_4698	unannotated	NON	unannotated	unannotated	unknown	unknown	unknown	13.604874913606617
NODE_995_length_4698_6	NODE_995_length_4698	unannotated	NON	unannotated	unannotated	unknown	unknown	unknown	3.122430308040863
NODE_995_length_4698_7	NODE_995_length_4698	unannotated	NON	unannotated	unannotated	unknown	unknown	unknown	2.3514598616110205
NODE_995_length_4698_8	NODE_995_length_4698	unannotated	NON	unannotated	unannotated	unknown	unknown	unknown	8.129742326423466
NODE_995_length_4698_9	NODE_995_length_4698	unannotated	NON	unannotated	unannotated	unknown	unknown	unknown	4.865977158881199
NODE_995_length_4698_10	NODE_995_length_4698	unannotated	NON	unannotated	unannotated	unknown	unknown	unknown	2.6453923443123974
NODE_995_length_4698_11	NODE_995_length_4698	unannotated	NON	unannotated	unannotated	unknown	unknown	unknown	7.420840861967246
NODE_995_length_4698_12	NODE_995_length_4698	unannotated	NON	unannotated	unannotated	unknown	unknown	unknown	11.695418785381127
NODE_269_length_10561_1	NODE_269_length_10561	unannotated	NON	unannotated	unannotated	unknown	unknown	unknown	64.59937109327898
NODE_269_length_10561_2	NODE_269_length_10561	unannotated	NON	unannotated	unannotated	unknown	unknown	unknown	179.2955302860224
NODE_269_length_10561_3	NODE_269_length_10561	unannotated	NON	unannotated	VOG01244	unknown	unknown	unknown	197.196746709722
NODE_269_length_10561_4	NODE_269_length_10561	unannotated	NON	unannotated	unannotated	unknown	unknown	unknown	60.99264146661843
NODE_269_length_10561_5	NODE_269_length_10561	unannotated	NON	unannotated	VOG08335	unknown	unknown	unknown	127.15617726516128
NODE_269_length_10561_6	NODE_269_length_10561	unannotated	NON	unannotated	unannotated	unknown	unknown	unknown	191.46027091960977
NODE_269_length_10561_7	NODE_269_length_10561	unannotated	NON	unannotated	VOG07377	unknown	unknown	unknown	61.66799858380704
NODE_269_length_10561_8	NODE_269_length_10561	unannotated	NON	unannotated	unannotated	unknown	unknown	unknown	91.1063295298177
NODE_269_length_10561_9	NODE_269_length_10561	unannotated	NON	unannotated	VOG06176	unknown	unknown	unknown	83.53549874976501
NODE_269_length_10561_10	NODE_269_length_10561	unannotated	NON	unannotated	unannotated	unknown	unknown	unknown	29.937459896525453
NODE_269_length_10561_11	NODE_269_length_10561	unannotated	NON	unannotated	VOG06177	unknown	unknown	unknown	23.531687713941675
NODE_290_length_10283_1	NODE_290_length_10283	unannotated	NON	unannotated	unannotated	unknown	unknown	unknown	3.289336533388442
NODE_290_length_10283_2	NODE_290_length_10283	unannotated	NON	unannotated	unannotated	unknown	unknown	unknown	0.0
NODE_290_length_10283_3	NODE_290_length_10283	unannotated	NON	unannotated	unannotated	unknown	unknown	unknown	7.558263840892565
NODE_290_length_10283_4	NODE_290_length_10283	unannotated	NON	unannotated	unannotated	unknown	unknown	unknown	8.741296442075749
NODE_290_length_10283_5	NODE_290_length_10283	unannotated	NON	unannotated	unannotated	unknown	unknown	unknown	4.213899309524173
NODE_290_length_10283_6	NODE_290_length_10283	unannotated	NON	unannotated	unannotated	unknown	unknown	unknown	5.6388626286659
NODE_290_length_10283_7	NODE_290_length_10283	unannotated	NON	unannotated	unannotated	unknown	unknown	unknown	4.814032661737726
NODE_290_length_10283_8	NODE_290_length_10283	unannotated	NON	unannotated	unannotated	unknown	unknown	unknown	6.891943212813878
NODE_290_length_10283_9	NODE_290_length_10283	unannotated	NON	unannotated	VOG21413	unknown	unknown	unknown	3.023305536357026
NODE_290_length_10283_10	NODE_290_length_10283	unannotated	NON	unannotated	unannotated	unknown	unknown	unknown	4.49924997142896
NODE_290_length_10283_11	NODE_290_length_10283	unannotated	NON	unannotated	unannotated	unknown	unknown	unknown	4.309236397974947
NODE_2030_length_2571_1	NODE_2030_length_2571	unannotated	NON	unannotated	unannotated	unknown	unknown	unknown	0.0
NODE_2030_length_2571_2	NODE_2030_length_2571	unannotated	NON	unannotated	unannotated	unknown	unknown	unknown	4.925902985961017
NODE_2030_length_2571_3	NODE_2030_length_2571	unannotated	NON	unannotated	unannotated	unknown	unknown	unknown	6.944154903820045
NODE_2030_length_2571_4	NODE_2030_length_2571	unannotated	NON	unannotated	unannotated	unknown	unknown	unknown	8.070688508071722
NODE_2030_length_2571_5	NODE_2030_length_2571	unannotated	NON	unannotated	unannotated	unknown	unknown	unknown	1.923921704954471
NODE_2030_length_2571_6	NODE_2030_length_2571	unannotated	NON	unannotated	unannotated	unknown	unknown	unknown	1.3802047013803813
NODE_2030_length_2571_7	NODE_2030_length_2571	unannotated	NON	unannotated	unannotated	unknown	unknown	unknown	4.2326277508998364
NODE_2030_length_2571_8	NODE_2030_length_2571	unannotated	NON	unannotated	unannotated	unknown	unknown	unknown	0.0
NODE_2030_length_2571_9	NODE_2030_length_2571	unannotated	NON	unannotated	VOG16347	unknown	unknown	unknown	0.0
NODE_125_length_15212_1	NODE_125_length_15212	unannotated	NON	unannotated	unannotated	Caudovirales	Siphoviridae	unassigned	0.9069916609071078
NODE_125_length_15212_2	NODE_125_length_15212	K01710	AMG	PF01370.21	VOG00074	Caudovirales	Siphoviridae	unassigned	1.7067047382660632
NODE_125_length_15212_3	NODE_125_length_15212	unannotated	NON	unannotated	unannotated	Caudovirales	Siphoviridae	unassigned	0.0
NODE_125_length_15212_4	NODE_125_length_15212	unannotated	NON	unannotated	unannotated	Caudovirales	Siphoviridae	unassigned	0.0
NODE_125_length_15212_5	NODE_125_length_15212	unannotated	NON	unannotated	unannotated	Caudovirales	Siphoviridae	unassigned	1.3319457957377108
NODE_125_length_15212_6	NODE_125_length_15212	unannotated	NON	unannotated	VOG09810	Caudovirales	Siphoviridae	unassigned	6.608082100894642
NODE_125_length_15212_7	NODE_125_length_15212	unannotated	NON	unannotated	unannotated	Caudovirales	Siphoviridae	unassigned	2.380853109881158
NODE_125_length_15212_8	NODE_125_length_15212	unannotated	NON	unannotated	VOG01150	Caudovirales	Siphoviridae	unassigned	0.0
NODE_125_length_15212_9	NODE_125_length_15212	unannotated	NON	unannotated	unannotated	Caudovirales	Siphoviridae	unassigned	0.0
NODE_125_length_15212_10	NODE_125_length_15212	unannotated	NON	unannotated	unannotated	Caudovirales	Siphoviridae	unassigned	0.0
NODE_125_length_15212_11	NODE_125_length_15212	unannotated	NON	unannotated	unannotated	Caudovirales	Siphoviridae	unassigned	0.0
NODE_125_length_15212_12	NODE_125_length_15212	unannotated	NON	unannotated	unannotated	Caudovirales	Siphoviridae	unassigned	0.0
NODE_125_length_15212_13	NODE_125_length_15212	unannotated	NON	PF09643.10	VOG09910	Caudovirales	Siphoviridae	unassigned	0.0
NODE_125_length_15212_14	NODE_125_length_15212	unannotated	NON	unannotated	unannotated	Caudovirales	Siphoviridae	unassigned	0.0
NODE_125_length_15212_15	NODE_125_length_15212	unannotated	NON	unannotated	unannotated	Caudovirales	Siphoviridae	unassigned	0.0
NODE_125_length_15212_16	NODE_125_length_15212	unannotated	NON	unannotated	unannotated	Caudovirales	Siphoviridae	unassigned	12.244387422245955
NODE_125_length_15212_17	NODE_125_length_15212	unannotated	NON	unannotated	unannotated	Caudovirales	Siphoviridae	unassigned	4.201505488025573
NODE_125_length_15212_18	NODE_125_length_15212	unannotated	NON	unannotated	unannotated	Caudovirales	Siphoviridae	unassigned	0.0
NODE_125_length_15212_19	NODE_125_length_15212	unannotated	NON	unannotated	unannotated	Caudovirales	Siphoviridae	unassigned	0.0
NODE_125_length_15212_20	NODE_125_length_15212	unannotated	NON	unannotated	VOG01150	Caudovirales	Siphoviridae	unassigned	0.0
NODE_125_length_15212_21	NODE_125_length_15212	unannotated	NON	unannotated	unannotated	Caudovirales	Siphoviridae	unassigned	0.0
NODE_125_length_15212_22	NODE_125_length_15212	unannotated	NON	unannotated	unannotated	Caudovirales	Siphoviridae	unassigned	0.0
NODE_125_length_15212_23	NODE_125_length_15212	unannotated	NON	unannotated	unannotated	Caudovirales	Siphoviridae	unassigned	0.0
NODE_125_length_15212_24	NODE_125_length_15212	unannotated	NON	unannotated	unannotated	Caudovirales	Siphoviridae	unassigned	0.0
NODE_125_length_15212_25	NODE_125_length_15212	unannotated	NON	PF09643.10	VOG09910	Caudovirales	Siphoviridae	unassigned	0.0
NODE_125_length_15212_26	NODE_125_length_15212	unannotated	NON	unannotated	unannotated	Caudovirales	Siphoviridae	unassigned	0.0
NODE_125_length_15212_27	NODE_125_length_15212	unannotated	NON	unannotated	unannotated	Caudovirales	Siphoviridae	unassigned	0.0
NODE_125_length_15212_28	NODE_125_length_15212	unannotated	NON	unannotated	unannotated	Caudovirales	Siphoviridae	unassigned	0.0
NODE_125_length_15212_29	NODE_125_length_15212	unannotated	NON	unannotated	VOG02417	Caudovirales	Siphoviridae	unassigned	5.333110966133795
NODE_125_length_15212_30	NODE_125_length_15212	unannotated	NON	PF09643.10	VOG09910	Caudovirales	Siphoviridae	unassigned	4.534958304535539
NODE_125_length_15212_31	NODE_125_length_15212	unannotated	NON	unannotated	unannotated	Caudovirales	Siphoviridae	unassigned	0.7214706393579268
NODE_125_length_15212_32	NODE_125_length_15212	unannotated	NON	unannotated	unannotated	Caudovirales	Siphoviridae	unassigned	1.6855597238096693
NODE_125_length_15212_33	NODE_125_length_15212	K02313	NON	PF08299.11	unannotated	Caudovirales	Siphoviridae	unassigned	0.0
NODE_125_length_15212_34	NODE_125_length_15212	K17680	NON	PF03796.15	VOG01895	Caudovirales	Siphoviridae	unassigned	5.6686978806694235
NODE_1713_length_2992_1	NODE_1713_length_2992	K02314	NON	PF03796.15	VOG00557	Caudovirales	Siphoviridae	unassigned	0.5038842560595043
NODE_1713_length_2992_2	NODE_1713_length_2992	unannotated	NON	unannotated	unannotated	Caudovirales	Siphoviridae	unassigned	2.5227582621257305
NODE_1713_length_2992_3	NODE_1713_length_2992	unannotated	NON	unannotated	unannotated	Caudovirales	Siphoviridae	unassigned	0.0
NODE_1713_length_2992_4	NODE_1713_length_2992	unannotated	NON	PF06356.11	VOG00771	Caudovirales	Siphoviridae	unassigned	0.0
NODE_1713_length_2992_5	NODE_1713_length_2992	unannotated	NON	unannotated	unannotated	Caudovirales	Siphoviridae	unassigned	1.3045770465102235
NODE_1713_length_2992_6	NODE_1713_length_2992	K06909	NON	PF04466.13	VOG09810	Caudovirales	Siphoviridae	unassigned	2.252158347184879
NODE_1126_length_4265_1	NODE_1126_length_4265	unannotated	NON	unannotated	unannotated	unknown	unknown	unknown	13.135741295896045
NODE_1126_length_4265_2	NODE_1126_length_4265	unannotated	NON	unannotated	unannotated	unknown	unknown	unknown	12.69788325269951
NODE_1126_length_4265_3	NODE_1126_length_4265	unannotated	NON	unannotated	unannotated	unknown	unknown	unknown	11.94819272855489
NODE_1126_length_4265_4	NODE_1126_length_4265	unannotated	NON	unannotated	unannotated	unknown	unknown	unknown	7.6801713221972845
NODE_1126_length_4265_5	NODE_1126_length_4265	unannotated	NON	unannotated	unannotated	unknown	unknown	unknown	0.0
NODE_1126_length_4265_6	NODE_1126_length_4265	unannotated	NON	unannotated	unannotated	unknown	unknown	unknown	21.60403747855125
NODE_1126_length_4265_7	NODE_1126_length_4265	unannotated	NON	unannotated	VOG00671	unknown	unknown	unknown	10.793200764794584
NODE_406_length_8563_1	NODE_406_length_8563	K07319	NON	unannotated	VOG00102	Caudovirales	Siphoviridae	unassigned	5.509412155096895
NODE_406_length_8563_2	NODE_406_length_8563	unannotated	NON	unannotated	unannotated	Caudovirales	Siphoviridae	unassigned	4.353559972354118
NODE_406_length_8563_3	NODE_406_length_8563	K14440	NON	PF00176.23	VOG01421	Caudovirales	Siphoviridae	unassigned	19.761606386651554
NODE_406_length_8563_4	NODE_406_length_8563	unannotated	NON	unannotated	unannotated	Caudovirales	Siphoviridae	unassigned	16.12231239762044
NODE_406_length_8563_5	NODE_406_length_8563	unannotated	NON	unannotated	unannotated	Caudovirales	Siphoviridae	unassigned	40.014337981195936
NODE_406_length_8563_6	NODE_406_length_8563	unannotated	NON	unannotated	unannotated	Caudovirales	Siphoviridae	unassigned	51.52010008267424
NODE_406_length_8563_7	NODE_406_length_8563	unannotated	NON	unannotated	unannotated	Caudovirales	Siphoviridae	unassigned	20.95150736695419
NODE_406_length_8563_8	NODE_406_length_8563	unannotated	NON	unannotated	unannotated	Caudovirales	Siphoviridae	unassigned	5.441949965442648
NODE_406_length_8563_9	NODE_406_length_8563	unannotated	NON	unannotated	unannotated	Caudovirales	Siphoviridae	unassigned	33.29864489344277
NODE_406_length_8563_10	NODE_406_length_8563	unannotated	NON	unannotated	VOG14349	Caudovirales	Siphoviridae	unassigned	17.581684503737783
NODE_406_length_8563_11	NODE_406_length_8563	unannotated	NON	unannotated	unannotated	Caudovirales	Siphoviridae	unassigned	7.214706393579267
NODE_406_length_8563_12	NODE_406_length_8563	unannotated	NON	unannotated	unannotated	Caudovirales	Siphoviridae	unassigned	28.76864174439733
NODE_406_length_8563_13	NODE_406_length_8563	unannotated	NON	unannotated	unannotated	Caudovirales	Siphoviridae	unassigned	9.767602502076548
NODE_406_length_8563_14	NODE_406_length_8563	unannotated	NON	unannotated	VOG03346	Caudovirales	Siphoviridae	unassigned	0.0
NODE_406_length_8563_15	NODE_406_length_8563	unannotated	NON	unannotated	unannotated	Caudovirales	Siphoviridae	unassigned	0.0
NODE_2362_length_2233_1	NODE_2362_length_2233	unannotated	NON	unannotated	unannotated	unknown	unknown	unknown	1.6419676619870056
NODE_2362_length_2233_2	NODE_2362_length_2233	unannotated	NON	unannotated	unannotated	unknown	unknown	unknown	0.0
NODE_2362_length_2233_3	NODE_2362_length_2233	unannotated	NON	unannotated	unannotated	unknown	unknown	unknown	1.120401463473486
NODE_2362_length_2233_4	NODE_2362_length_2233	unannotated	NON	unannotated	unannotated	unknown	unknown	unknown	3.809364975809853
NODE_2362_length_2233_5	NODE_2362_length_2233	unannotated	NON	unannotated	unannotated	unknown	unknown	unknown	0.7558263840892565
NODE_2362_length_2233_6	NODE_2362_length_2233	unannotated	NON	PF07591.11	VOG00068	unknown	unknown	unknown	0.5175767630176431
NODE_1233_length_3937_1	NODE_1233_length_3937	unannotated	NON	unannotated	unannotated	unknown	unknown	unknown	1.6707741121973039
NODE_1233_length_3937_2	NODE_1233_length_3937	unannotated	NON	unannotated	unannotated	unknown	unknown	unknown	2.011988543561542
NODE_1233_length_3937_3	NODE_1233_length_3937	unannotated	NON	unannotated	unannotated	unknown	unknown	unknown	0.9767602502076546
NODE_1233_length_3937_4	NODE_1233_length_3937	unannotated	NON	PF13884.6	VOG00101	unknown	unknown	unknown	9.889697533352503
NODE_1233_length_3937_5	NODE_1233_length_3937	unannotated	NON	unannotated	unannotated	unknown	unknown	unknown	16.46021903127714
NODE_1233_length_3937_6	NODE_1233_length_3937	unannotated	NON	unannotated	unannotated	unknown	unknown	unknown	12.368068103278743
NODE_969_length_4802_1	NODE_969_length_4802	unannotated	NON	unannotated	unannotated	unknown	unknown	unknown	0.0
NODE_969_length_4802_2	NODE_969_length_4802	unannotated	NON	unannotated	unannotated	unknown	unknown	unknown	1.1138494081315358
NODE_969_length_4802_3	NODE_969_length_4802	unannotated	NON	unannotated	unannotated	unknown	unknown	unknown	1.6562456416564577
NODE_969_length_4802_4	NODE_969_length_4802	unannotated	NON	unannotated	unannotated	unknown	unknown	unknown	0.0
NODE_969_length_4802_5	NODE_969_length_4802	unannotated	NON	unannotated	unannotated	unknown	unknown	unknown	3.6329093774753365
NODE_969_length_4802_6	NODE_969_length_4802	unannotated	NON	unannotated	unannotated	unknown	unknown	unknown	5.714047463714779
NODE_969_length_4802_7	NODE_969_length_4802	unannotated	NON	PF13392.6	VOG00130	unknown	unknown	unknown	1.8952064556267925
NODE_969_length_4802_8	NODE_969_length_4802	unannotated	NON	unannotated	unannotated	unknown	unknown	unknown	0.31957759864176616
NODE_232_length_11288_1	NODE_232_length_11288	unannotated	NON	unannotated	unannotated	Caudovirales	Siphoviridae	unassigned	0.0
NODE_232_length_11288_2	NODE_232_length_11288	unannotated	NON	unannotated	unannotated	Caudovirales	Siphoviridae	unassigned	2.0480456859192757
NODE_232_length_11288_3	NODE_232_length_11288	unannotated	NON	unannotated	VOG01027	Caudovirales	Siphoviridae	unassigned	13.996946236765309
NODE_232_length_11288_4	NODE_232_length_11288	K06909	NON	PF03237.15	VOG00381	Caudovirales	Siphoviridae	unassigned	22.24289073176955
NODE_232_length_11288_5	NODE_232_length_11288	unannotated	NON	unannotated	unannotated	Caudovirales	Siphoviridae	unassigned	24.231167745536048
NODE_232_length_11288_6	NODE_232_length_11288	unannotated	NON	unannotated	unannotated	Caudovirales	Siphoviridae	unassigned	6.244860616081726
NODE_232_length_11288_7	NODE_232_length_11288	unannotated	NON	PF05866.11	unannotated	Caudovirales	Siphoviridae	unassigned	25.266196268126574
NODE_232_length_11288_8	NODE_232_length_11288	unannotated	NON	unannotated	unannotated	Caudovirales	Siphoviridae	unassigned	15.654924558122682
NODE_232_length_11288_9	NODE_232_length_11288	unannotated	NON	unannotated	unannotated	Caudovirales	Siphoviridae	unassigned	24.452004912292974
NODE_232_length_11288_10	NODE_232_length_11288	unannotated	NON	unannotated	unannotated	Caudovirales	Siphoviridae	unassigned	8.877757358878895
NODE_232_length_11288_11	NODE_232_length_11288	K02314	NON	PF03796.15	VOG00557	Caudovirales	Siphoviridae	unassigned	13.023470002768729
NODE_232_length_11288_12	NODE_232_length_11288	unannotated	NON	PF04492.13	unannotated	Caudovirales	Siphoviridae	unassigned	8.129742326423466
NODE_232_length_11288_13	NODE_232_length_11288	unannotated	NON	unannotated	unannotated	Caudovirales	Siphoviridae	unassigned	5.736995445496766
NODE_232_length_11288_14	NODE_232_length_11288	unannotated	NON	unannotated	unannotated	Caudovirales	Siphoviridae	unassigned	10.793200764794584
NODE_232_length_11288_15	NODE_232_length_11288	unannotated	NON	unannotated	unannotated	Caudovirales	Siphoviridae	unassigned	2.907912195274697
NODE_232_length_11288_16	NODE_232_length_11288	unannotated	NON	unannotated	unannotated	Caudovirales	Siphoviridae	unassigned	8.474222933475309
NODE_1044_length_4560_1	NODE_1044_length_4560	unannotated	NON	unannotated	VOG00523	Caudovirales	Siphoviridae	unassigned	1.0077685121190085
NODE_1044_length_4560_2	NODE_1044_length_4560	K07319	NON	PF01555.18	VOG00102	Caudovirales	Siphoviridae	unassigned	5.194588603377071
NODE_1044_length_4560_3	NODE_1044_length_4560	unannotated	NON	unannotated	unannotated	Caudovirales	Siphoviridae	unassigned	2.6826513914153893
NODE_1044_length_4560_4	NODE_1044_length_4560	unannotated	NON	unannotated	unannotated	Caudovirales	Siphoviridae	unassigned	7.936177032937193
NODE_1044_length_4560_5	NODE_1044_length_4560	unannotated	NON	unannotated	unannotated	Caudovirales	Siphoviridae	unassigned	7.325701876557409
NODE_1044_length_4560_6	NODE_1044_length_4560	K17680	NON	unannotated	VOG01895	Caudovirales	Siphoviridae	unassigned	5.933590304999771
NODE_1044_length_4560_7	NODE_1044_length_4560	unannotated	NON	unannotated	unannotated	Caudovirales	Siphoviridae	unassigned	15.343275597011907
NODE_2795_length_1898_1	NODE_2795_length_1898	unannotated	NON	unannotated	unannotated	unknown	unknown	unknown	0.0
NODE_2795_length_1898_2	NODE_2795_length_1898	unannotated	NON	unannotated	unannotated	unknown	unknown	unknown	0.5261553833991509
NODE_2795_length_1898_3	NODE_2795_length_1898	unannotated	NON	unannotated	unannotated	unknown	unknown	unknown	0.0
NODE_2795_length_1898_4	NODE_2795_length_1898	unannotated	NON	unannotated	VOG02422	unknown	unknown	unknown	5.012322336591911
NODE_1857_length_2798_1	NODE_1857_length_2798	unannotated	NON	unannotated	VOG23025	Caudovirales	Podoviridae	unassigned	2.917456764843432
NODE_1857_length_2798_2	NODE_1857_length_2798	unannotated	NON	unannotated	unannotated	Caudovirales	Podoviridae	unassigned	7.05437958483306
NODE_1857_length_2798_3	NODE_1857_length_2798	unannotated	NON	unannotated	unannotated	Caudovirales	Podoviridae	unassigned	4.140614104141145
NODE_1857_length_2798_4	NODE_1857_length_2798	unannotated	NON	unannotated	unannotated	Caudovirales	Podoviridae	unassigned	3.6984125978736437
NODE_624_length_6784_1	NODE_624_length_6784	K02314	NON	PF03796.15	VOG00557	Caudovirales	Siphoviridae	unassigned	0.5175767630176431
NODE_624_length_6784_2	NODE_624_length_6784	unannotated	NON	unannotated	unannotated	Caudovirales	Siphoviridae	unassigned	4.140614104141145
NODE_624_length_6784_3	NODE_624_length_6784	unannotated	NON	unannotated	unannotated	Caudovirales	Siphoviridae	unassigned	0.0
NODE_624_length_6784_4	NODE_624_length_6784	unannotated	NON	unannotated	unannotated	Caudovirales	Siphoviridae	unassigned	0.0
NODE_624_length_6784_5	NODE_624_length_6784	unannotated	NON	unannotated	unannotated	Caudovirales	Siphoviridae	unassigned	0.0
NODE_624_length_6784_6	NODE_624_length_6784	unannotated	NON	PF06356.11	VOG00771	Caudovirales	Siphoviridae	unassigned	0.0
NODE_624_length_6784_7	NODE_624_length_6784	unannotated	NON	unannotated	unannotated	Caudovirales	Siphoviridae	unassigned	2.885882557431707
NODE_624_length_6784_8	NODE_624_length_6784	unannotated	NON	unannotated	unannotated	Caudovirales	Siphoviridae	unassigned	0.0
NODE_624_length_6784_9	NODE_624_length_6784	unannotated	NON	PF13505.6	unannotated	Caudovirales	Siphoviridae	unassigned	5.921292708512725
NODE_624_length_6784_10	NODE_624_length_6784	unannotated	NON	unannotated	unannotated	Caudovirales	Siphoviridae	unassigned	1.6707741121973039
NODE_624_length_6784_11	NODE_624_length_6784	unannotated	NON	unannotated	unannotated	Caudovirales	Siphoviridae	unassigned	8.28122820828229
NODE_624_length_6784_12	NODE_624_length_6784	unannotated	NON	unannotated	unannotated	Caudovirales	Siphoviridae	unassigned	7.518483504887867
NODE_624_length_6784_13	NODE_624_length_6784	unannotated	NON	unannotated	unannotated	Caudovirales	Siphoviridae	unassigned	3.1744708131748776
NODE_624_length_6784_14	NODE_624_length_6784	unannotated	NON	unannotated	unannotated	Caudovirales	Siphoviridae	unassigned	2.3514598616110205
NODE_624_length_6784_15	NODE_624_length_6784	unannotated	NON	unannotated	unannotated	Caudovirales	Siphoviridae	unassigned	7.591125857592098
NODE_624_length_6784_16	NODE_624_length_6784	K06909	NON	unannotated	VOG00381	Caudovirales	Siphoviridae	unassigned	4.827536259666864
NODE_2883_length_1833_1	NODE_2883_length_1833	unannotated	NON	unannotated	unannotated	Caudovirales	Siphoviridae	unassigned	0.0
NODE_2883_length_1833_2	NODE_2883_length_1833	unannotated	NON	unannotated	unannotated	Caudovirales	Siphoviridae	unassigned	0.0
NODE_2883_length_1833_3	NODE_2883_length_1833	K07455	NON	PF03837.14	VOG10469	Caudovirales	Siphoviridae	unassigned	4.289825423209294
NODE_2883_length_1833_4	NODE_2883_length_1833	unannotated	NON	unannotated	VOG16251	Caudovirales	Siphoviridae	unassigned	0.0
NODE_2049_length_2556_1	NODE_2049_length_2556	unannotated	NON	unannotated	unannotated	unknown	unknown	unknown	0.0
NODE_2049_length_2556_2	NODE_2049_length_2556	unannotated	NON	unannotated	unannotated	unknown	unknown	unknown	3.401218728401654
NODE_2049_length_2556_3	NODE_2049_length_2556	unannotated	NON	unannotated	unannotated	unknown	unknown	unknown	2.5566207891341293
NODE_2049_length_2556_4	NODE_2049_length_2556	unannotated	NON	unannotated	VOG09757	unknown	unknown	unknown	0.0
NODE_2049_length_2556_5	NODE_2049_length_2556	unannotated	NON	unannotated	unannotated	unknown	unknown	unknown	2.8010036586837153
NODE_2049_length_2556_6	NODE_2049_length_2556	unannotated	NON	unannotated	unannotated	unknown	unknown	unknown	1.360487491360662
NODE_633_length_6728_1	NODE_633_length_6728	unannotated	NON	PF02945.15	VOG00559	unknown	unknown	unknown	3.132701460369945
NODE_633_length_6728_2	NODE_633_length_6728	unannotated	NON	unannotated	unannotated	unknown	unknown	unknown	0.7742611739450921
NODE_633_length_6728_3	NODE_633_length_6728	unannotated	NON	unannotated	VOG12900	unknown	unknown	unknown	1.1073735394796083
NODE_633_length_6728_4	NODE_633_length_6728	unannotated	NON	unannotated	unannotated	unknown	unknown	unknown	2.9947837860140356
NODE_633_length_6728_5	NODE_633_length_6728	unannotated	NON	unannotated	unannotated	unknown	unknown	unknown	0.0
NODE_633_length_6728_6	NODE_633_length_6728	unannotated	NON	unannotated	unannotated	unknown	unknown	unknown	3.8655917651206995
NODE_633_length_6728_7	NODE_633_length_6728	unannotated	NON	unannotated	unannotated	unknown	unknown	unknown	0.0
NODE_633_length_6728_8	NODE_633_length_6728	unannotated	NON	unannotated	unannotated	unknown	unknown	unknown	5.268270711226392
NODE_633_length_6728_9	NODE_633_length_6728	unannotated	NON	unannotated	unannotated	unknown	unknown	unknown	0.0
NODE_633_length_6728_10	NODE_633_length_6728	unannotated	NON	unannotated	unannotated	unknown	unknown	unknown	0.0
NODE_633_length_6728_11	NODE_633_length_6728	unannotated	NON	unannotated	unannotated	unknown	unknown	unknown	2.703807948130022
NODE_471_length_8008_1	NODE_471_length_8008	unannotated	NON	unannotated	unannotated	unknown	unknown	unknown	3.52718979241653
NODE_471_length_8008_2	NODE_471_length_8008	unannotated	NON	unannotated	unannotated	unknown	unknown	unknown	9.361998669363198
NODE_471_length_8008_3	NODE_471_length_8008	unannotated	NON	unannotated	unannotated	unknown	unknown	unknown	8.179618046217476
NODE_471_length_8008_4	NODE_471_length_8008	unannotated	NON	unannotated	unannotated	unknown	unknown	unknown	1.2209503127595684
NODE_471_length_8008_5	NODE_471_length_8008	unannotated	NON	unannotated	VOG02625	unknown	unknown	unknown	2.6638915914754215
NODE_471_length_8008_6	NODE_471_length_8008	unannotated	NON	unannotated	unannotated	unknown	unknown	unknown	14.8315439631941
NODE_471_length_8008_7	NODE_471_length_8008	unannotated	NON	unannotated	unannotated	unknown	unknown	unknown	10.389177206754143
NODE_471_length_8008_8	NODE_471_length_8008	unannotated	NON	unannotated	unannotated	unknown	unknown	unknown	14.880331936757239
NODE_471_length_8008_9	NODE_471_length_8008	unannotated	NON	unannotated	unannotated	unknown	unknown	unknown	15.360342644394569
NODE_471_length_8008_10	NODE_471_length_8008	unannotated	NON	unannotated	unannotated	unknown	unknown	unknown	3.047491980647882
NODE_471_length_8008_11	NODE_471_length_8008	unannotated	NON	PF04448.12	VOG00088	unknown	unknown	unknown	0.0
NODE_471_length_8008_12	NODE_471_length_8008	unannotated	NON	unannotated	unannotated	unknown	unknown	unknown	0.0
NODE_471_length_8008_13	NODE_471_length_8008	unannotated	NON	unannotated	unannotated	unknown	unknown	unknown	0.0
NODE_471_length_8008_14	NODE_471_length_8008	unannotated	NON	unannotated	unannotated	unknown	unknown	unknown	0.0
NODE_1720_length_2984_1	NODE_1720_length_2984	unannotated	NON	unannotated	unannotated	unknown	unknown	unknown	5.139619411806944
NODE_1720_length_2984_2	NODE_1720_length_2984	unannotated	NON	unannotated	VOG03049	unknown	unknown	unknown	5.135173374253478
NODE_1720_length_2984_3	NODE_1720_length_2984	unannotated	NON	unannotated	unannotated	unknown	unknown	unknown	4.089809023108738
NODE_1720_length_2984_4	NODE_1720_length_2984	unannotated	NON	unannotated	unannotated	unknown	unknown	unknown	1.8673357724558102
NODE_2646_length_2009_1	NODE_2646_length_2009	unannotated	NON	unannotated	VOG01240	unknown	unknown	unknown	1.0024644673183825
NODE_2646_length_2009_2	NODE_2646_length_2009	unannotated	NON	unannotated	unannotated	unknown	unknown	unknown	0.0
NODE_2646_length_2009_3	NODE_2646_length_2009	unannotated	NON	unannotated	unannotated	unknown	unknown	unknown	3.674628594028797
NODE_2646_length_2009_4	NODE_2646_length_2009	unannotated	NON	unannotated	unannotated	unknown	unknown	unknown	6.090554467137846
NODE_104_length_16372_1	NODE_104_length_16372	unannotated	NON	unannotated	unannotated	unknown	unknown	unknown	5.860561501245927
NODE_104_length_16372_2	NODE_104_length_16372	unannotated	NON	PF16190.5	unannotated	unknown	unknown	unknown	37.74873743634512
NODE_104_length_16372_3	NODE_104_length_16372	unannotated	NON	unannotated	unannotated	unknown	unknown	unknown	42.05770975830675
NODE_104_length_16372_4	NODE_104_length_16372	unannotated	NON	unannotated	unannotated	unknown	unknown	unknown	84.94501045304634
NODE_104_length_16372_5	NODE_104_length_16372	unannotated	NON	unannotated	unannotated	unknown	unknown	unknown	49.120758898600734
NODE_104_length_16372_6	NODE_104_length_16372	unannotated	NON	unannotated	unannotated	unknown	unknown	unknown	77.4049047596066
NODE_104_length_16372_7	NODE_104_length_16372	unannotated	NON	unannotated	unannotated	unknown	unknown	unknown	117.07448358988948
NODE_104_length_16372_8	NODE_104_length_16372	unannotated	NON	unannotated	unannotated	unknown	unknown	unknown	133.13666888699987
NODE_104_length_16372_9	NODE_104_length_16372	unannotated	NON	unannotated	unannotated	unknown	unknown	unknown	192.6959476067557
NODE_104_length_16372_10	NODE_104_length_16372	unannotated	NON	unannotated	unannotated	unknown	unknown	unknown	148.2869242866621
NODE_104_length_16372_11	NODE_104_length_16372	unannotated	NON	unannotated	unannotated	unknown	unknown	unknown	135.24372695182907
NODE_104_length_16372_12	NODE_104_length_16372	unannotated	NON	unannotated	unannotated	unknown	unknown	unknown	64.75920458876749
NODE_104_length_16372_13	NODE_104_length_16372	unannotated	NON	unannotated	unannotated	unknown	unknown	unknown	67.39645726432816
NODE_104_length_16372_14	NODE_104_length_16372	unannotated	NON	unannotated	unannotated	unknown	unknown	unknown	85.71071195572169
NODE_104_length_16372_15	NODE_104_length_16372	unannotated	NON	unannotated	unannotated	unknown	unknown	unknown	16.910732369249345
NODE_104_length_16372_16	NODE_104_length_16372	unannotated	NON	unannotated	unannotated	unknown	unknown	unknown	48.287725045477
NODE_104_length_16372_17	NODE_104_length_16372	unannotated	NON	unannotated	unannotated	unknown	unknown	unknown	64.06659277498389
NODE_104_length_16372_18	NODE_104_length_16372	unannotated	NON	unannotated	unannotated	unknown	unknown	unknown	21.16313875449918
NODE_104_length_16372_19	NODE_104_length_16372	unannotated	NON	unannotated	unannotated	unknown	unknown	unknown	3.9137311395306704
NODE_104_length_16372_20	NODE_104_length_16372	unannotated	NON	unannotated	VOG01027	unknown	unknown	unknown	29.081121892358574
NODE_104_length_16372_21	NODE_104_length_16372	unannotated	NON	unannotated	unannotated	unknown	unknown	unknown	13.47652703706316
NODE_104_length_16372_22	NODE_104_length_16372	unannotated	NON	unannotated	unannotated	unknown	unknown	unknown	16.063587247390945
NODE_282_length_10330_1	NODE_282_length_10330	unannotated	NON	unannotated	unannotated	Caudovirales	Myoviridae	unassigned	7.518483504887867
NODE_282_length_10330_2	NODE_282_length_10330	unannotated	NON	unannotated	unannotated	Caudovirales	Myoviridae	unassigned	0.0
NODE_282_length_10330_3	NODE_282_length_10330	K07451	NON	unannotated	unannotated	Caudovirales	Myoviridae	unassigned	5.452335366140057
NODE_282_length_10330_4	NODE_282_length_10330	K10906	NON	PF12684.7	VOG00690	Caudovirales	Myoviridae	unassigned	2.2674791522677693
NODE_282_length_10330_5	NODE_282_length_10330	unannotated	NON	unannotated	unannotated	Caudovirales	Myoviridae	unassigned	6.078773897568914
NODE_282_length_10330_6	NODE_282_length_10330	unannotated	NON	PF06147.11	unannotated	Caudovirales	Myoviridae	unassigned	10.049832222613933
NODE_282_length_10330_7	NODE_282_length_10330	unannotated	NON	unannotated	VOG02768	Caudovirales	Myoviridae	unassigned	11.721123002491854
NODE_282_length_10330_8	NODE_282_length_10330	K07451	NON	unannotated	unannotated	Caudovirales	Myoviridae	unassigned	3.3001924295382388
NODE_282_length_10330_9	NODE_282_length_10330	unannotated	NON	PF09524.10	VOG00974	Caudovirales	Myoviridae	unassigned	13.102681544312412
NODE_282_length_10330_10	NODE_282_length_10330	K17680	NON	unannotated	VOG01895	Caudovirales	Myoviridae	unassigned	10.781221629650526
NODE_282_length_10330_11	NODE_282_length_10330	K02316	NON	unannotated	unannotated	Caudovirales	Myoviridae	unassigned	3.7346715449116203
NODE_282_length_10330_12	NODE_282_length_10330	unannotated	NON	unannotated	unannotated	Caudovirales	Myoviridae	unassigned	2.189290215982674
NODE_282_length_10330_13	NODE_282_length_10330	unannotated	NON	unannotated	unannotated	Caudovirales	Myoviridae	unassigned	8.803154355863105
NODE_282_length_10330_14	NODE_282_length_10330	unannotated	NON	unannotated	unannotated	Caudovirales	Myoviridae	unassigned	10.951924305453327
NODE_282_length_10330_15	NODE_282_length_10330	unannotated	NON	unannotated	unannotated	Caudovirales	Myoviridae	unassigned	4.534958304535539
NODE_282_length_10330_16	NODE_282_length_10330	unannotated	NON	unannotated	unannotated	Caudovirales	Myoviridae	unassigned	0.0
NODE_282_length_10330_17	NODE_282_length_10330	unannotated	NON	unannotated	unannotated	Caudovirales	Myoviridae	unassigned	14.47558690807744
NODE_282_length_10330_18	NODE_282_length_10330	unannotated	NON	unannotated	unannotated	Caudovirales	Myoviridae	unassigned	12.74787491904872
NODE_282_length_10330_19	NODE_282_length_10330	unannotated	NON	unannotated	unannotated	Caudovirales	Myoviridae	unassigned	2.9302807506229636
NODE_282_length_10330_20	NODE_282_length_10330	unannotated	NON	unannotated	unannotated	Caudovirales	Myoviridae	unassigned	11.428094927429559
NODE_282_length_10330_21	NODE_282_length_10330	unannotated	NON	unannotated	unannotated	Caudovirales	Myoviridae	unassigned	45.294278675787886
NODE_282_length_10330_22	NODE_282_length_10330	unannotated	NON	unannotated	unannotated	Caudovirales	Myoviridae	unassigned	17.142142391144336
NODE_282_length_10330_23	NODE_282_length_10330	unannotated	NON	unannotated	unannotated	Caudovirales	Myoviridae	unassigned	0.0
NODE_282_length_10330_24	NODE_282_length_10330	unannotated	NON	unannotated	unannotated	Caudovirales	Myoviridae	unassigned	7.458094079145796
NODE_282_length_10330_25	NODE_282_length_10330	unannotated	NON	unannotated	unannotated	Caudovirales	Myoviridae	unassigned	0.0
NODE_282_length_10330_26	NODE_282_length_10330	unannotated	NON	unannotated	VOG12467	Caudovirales	Myoviridae	unassigned	0.0
NODE_2094_length_2503_1	NODE_2094_length_2503	unannotated	NON	PF05272.11	VOG00554	Caudovirales	Siphoviridae	unassigned	3.9993333079368534
NODE_2094_length_2503_2	NODE_2094_length_2503	unannotated	NON	unannotated	unannotated	Caudovirales	Siphoviridae	unassigned	0.0
NODE_2094_length_2503_3	NODE_2094_length_2503	unannotated	NON	unannotated	unannotated	Caudovirales	Siphoviridae	unassigned	0.0
NODE_2094_length_2503_4	NODE_2094_length_2503	unannotated	NON	unannotated	unannotated	Caudovirales	Siphoviridae	unassigned	0.0
NODE_2094_length_2503_5	NODE_2094_length_2503	K01160	NON	unannotated	VOG00098	Caudovirales	Siphoviridae	unassigned	1.6707741121973039
NODE_2094_length_2503_6	NODE_2094_length_2503	unannotated	NON	unannotated	unannotated	Caudovirales	Siphoviridae	unassigned	0.0
NODE_2094_length_2503_7	NODE_2094_length_2503	K03111	NON	PF00436.25	VOG00404	Caudovirales	Siphoviridae	unassigned	0.0
NODE_3578_length_1482_1	NODE_3578_length_1482	K03111	NON	PF00436.25	VOG00404	Caudovirales	Siphoviridae	unassigned	1.190426554940579
NODE_3578_length_1482_2	NODE_3578_length_1482	unannotated	NON	unannotated	unannotated	Caudovirales	Siphoviridae	unassigned	0.0
NODE_3578_length_1482_3	NODE_3578_length_1482	unannotated	NON	unannotated	unannotated	Caudovirales	Siphoviridae	unassigned	0.0
NODE_3578_length_1482_4	NODE_3578_length_1482	unannotated	NON	PF04404.12	VOG09746	Caudovirales	Siphoviridae	unassigned	0.5232644197541007
NODE_3578_length_1482_5	NODE_3578_length_1482	unannotated	NON	unannotated	unannotated	Caudovirales	Siphoviridae	unassigned	4.140614104141145
NODE_1139_length_4221_1	NODE_1139_length_4221	unannotated	NON	unannotated	VOG02634	Caudovirales	Podoviridae	unassigned	0.0
NODE_1139_length_4221_2	NODE_1139_length_4221	unannotated	NON	unannotated	VOG19215	Caudovirales	Podoviridae	unassigned	6.360401809790819
NODE_1139_length_4221_3	NODE_1139_length_4221	unannotated	NON	unannotated	VOG19216	Caudovirales	Podoviridae	unassigned	7.618729951619706
NODE_1139_length_4221_4	NODE_1139_length_4221	unannotated	NON	unannotated	unannotated	Caudovirales	Podoviridae	unassigned	0.0
NODE_1139_length_4221_5	NODE_1139_length_4221	K17680	NON	unannotated	VOG00557	Caudovirales	Podoviridae	unassigned	11.455047981503684
NODE_71_length_19376_1	NODE_71_length_19376	unannotated	NON	unannotated	unannotated	Caudovirales	Siphoviridae	unassigned	19.587160336610946
NODE_71_length_19376_2	NODE_71_length_19376	unannotated	NON	unannotated	unannotated	Caudovirales	Siphoviridae	unassigned	58.439121787992065
NODE_71_length_19376_3	NODE_71_length_19376	unannotated	NON	unannotated	unannotated	Caudovirales	Siphoviridae	unassigned	21.16313875449918
NODE_71_length_19376_4	NODE_71_length_19376	unannotated	NON	unannotated	unannotated	Caudovirales	Siphoviridae	unassigned	14.005018293418576
NODE_71_length_19376_5	NODE_71_length_19376	unannotated	NON	unannotated	unannotated	Caudovirales	Siphoviridae	unassigned	14.370915167751134
NODE_71_length_19376_6	NODE_71_length_19376	unannotated	NON	unannotated	unannotated	Caudovirales	Siphoviridae	unassigned	2.6453923443123974
NODE_71_length_19376_7	NODE_71_length_19376	K06909	NON	unannotated	VOG20626	Caudovirales	Siphoviridae	unassigned	0.0
NODE_71_length_19376_8	NODE_71_length_19376	unannotated	NON	unannotated	unannotated	Caudovirales	Siphoviridae	unassigned	0.0
NODE_71_length_19376_9	NODE_71_length_19376	unannotated	NON	unannotated	unannotated	Caudovirales	Siphoviridae	unassigned	3.52718979241653
NODE_71_length_19376_10	NODE_71_length_19376	unannotated	NON	unannotated	unannotated	Caudovirales	Siphoviridae	unassigned	9.876131418766285
NODE_71_length_19376_11	NODE_71_length_19376	unannotated	NON	PF05866.11	VOG00098	Caudovirales	Siphoviridae	unassigned	9.216205586636741
NODE_71_length_19376_12	NODE_71_length_19376	unannotated	NON	unannotated	unannotated	Caudovirales	Siphoviridae	unassigned	29.337526472469246
NODE_71_length_19376_13	NODE_71_length_19376	unannotated	NON	unannotated	unannotated	Caudovirales	Siphoviridae	unassigned	13.186263377803337
NODE_71_length_19376_14	NODE_71_length_19376	unannotated	NON	unannotated	VOG01402	Caudovirales	Siphoviridae	unassigned	12.53080584147978
NODE_71_length_19376_15	NODE_71_length_19376	unannotated	NON	unannotated	unannotated	Caudovirales	Siphoviridae	unassigned	0.0
NODE_71_length_19376_16	NODE_71_length_19376	unannotated	NON	unannotated	unannotated	Caudovirales	Siphoviridae	unassigned	41.39021560254937
NODE_71_length_19376_17	NODE_71_length_19376	unannotated	NON	unannotated	unannotated	Caudovirales	Siphoviridae	unassigned	15.872354065874386
NODE_71_length_19376_18	NODE_71_length_19376	unannotated	NON	unannotated	VOG10469	Caudovirales	Siphoviridae	unassigned	30.668616330672542
NODE_71_length_19376_19	NODE_71_length_19376	unannotated	NON	unannotated	unannotated	Caudovirales	Siphoviridae	unassigned	13.68990538181666
NODE_71_length_19376_20	NODE_71_length_19376	unannotated	NON	unannotated	unannotated	Caudovirales	Siphoviridae	unassigned	18.331451174671827
NODE_71_length_19376_21	NODE_71_length_19376	unannotated	NON	unannotated	unannotated	Caudovirales	Siphoviridae	unassigned	18.28155066515889
NODE_71_length_19376_22	NODE_71_length_19376	K02315	NON	unannotated	VOG01901	Caudovirales	Siphoviridae	unassigned	16.585718293554134
NODE_71_length_19376_23	NODE_71_length_19376	unannotated	NON	unannotated	unannotated	Caudovirales	Siphoviridae	unassigned	21.6441191807378
NODE_71_length_19376_24	NODE_71_length_19376	K17677	NON	PF04851.15	VOG00935	Caudovirales	Siphoviridae	unassigned	7.440165968378619
NODE_71_length_19376_25	NODE_71_length_19376	unannotated	NON	unannotated	unannotated	Caudovirales	Siphoviridae	unassigned	54.41949965442647
NODE_71_length_19376_26	NODE_71_length_19376	unannotated	NON	unannotated	unannotated	Caudovirales	Siphoviridae	unassigned	15.284489100471632
NODE_71_length_19376_27	NODE_71_length_19376	unannotated	NON	unannotated	unannotated	Caudovirales	Siphoviridae	unassigned	15.778434811046727
NODE_71_length_19376_28	NODE_71_length_19376	unannotated	NON	unannotated	unannotated	Caudovirales	Siphoviridae	unassigned	0.0
NODE_71_length_19376_29	NODE_71_length_19376	unannotated	NON	unannotated	unannotated	Caudovirales	Siphoviridae	unassigned	1.5612151540204315
NODE_71_length_19376_30	NODE_71_length_19376	unannotated	NON	unannotated	unannotated	Caudovirales	Siphoviridae	unassigned	8.579650846418588
NODE_71_length_19376_31	NODE_71_length_19376	unannotated	NON	unannotated	unannotated	Caudovirales	Siphoviridae	unassigned	11.687824357598412
NODE_71_length_19376_32	NODE_71_length_19376	unannotated	NON	unannotated	unannotated	Caudovirales	Siphoviridae	unassigned	19.131855347259304
NODE_71_length_19376_33	NODE_71_length_19376	unannotated	NON	unannotated	unannotated	Caudovirales	Siphoviridae	unassigned	18.7067030062091
NODE_71_length_19376_34	NODE_71_length_19376	unannotated	NON	unannotated	unannotated	Caudovirales	Siphoviridae	unassigned	16.585718293554134
NODE_71_length_19376_35	NODE_71_length_19376	unannotated	NON	unannotated	unannotated	Caudovirales	Siphoviridae	unassigned	0.0
NODE_71_length_19376_36	NODE_71_length_19376	unannotated	NON	unannotated	unannotated	Caudovirales	Siphoviridae	unassigned	0.0
NODE_71_length_19376_37	NODE_71_length_19376	unannotated	NON	unannotated	unannotated	Caudovirales	Siphoviridae	unassigned	0.0
NODE_71_length_19376_38	NODE_71_length_19376	unannotated	NON	unannotated	unannotated	Caudovirales	Siphoviridae	unassigned	0.0
NODE_1172_length_4126_1	NODE_1172_length_4126	unannotated	NON	unannotated	VOG21722	Caudovirales	Podoviridae	unassigned	4.534958304535539
NODE_1172_length_4126_2	NODE_1172_length_4126	unannotated	NON	unannotated	unannotated	Caudovirales	Podoviridae	unassigned	0.0
NODE_1172_length_4126_3	NODE_1172_length_4126	unannotated	NON	unannotated	unannotated	Caudovirales	Podoviridae	unassigned	4.280185366078486
NODE_1172_length_4126_4	NODE_1172_length_4126	unannotated	NON	unannotated	unannotated	Caudovirales	Podoviridae	unassigned	0.0
NODE_1172_length_4126_5	NODE_1172_length_4126	unannotated	NON	unannotated	unannotated	Caudovirales	Podoviridae	unassigned	7.48268120248364
NODE_1172_length_4126_6	NODE_1172_length_4126	unannotated	NON	unannotated	unannotated	Caudovirales	Podoviridae	unassigned	0.0
NODE_1172_length_4126_7	NODE_1172_length_4126	unannotated	NON	unannotated	unannotated	Caudovirales	Podoviridae	unassigned	3.809364975809853
NODE_1172_length_4126_8	NODE_1172_length_4126	unannotated	NON	unannotated	unannotated	Caudovirales	Podoviridae	unassigned	0.0
NODE_1172_length_4126_9	NODE_1172_length_4126	K00571	NON	PF01555.18	VOG00102	Caudovirales	Podoviridae	unassigned	8.62201949257374
NODE_1172_length_4126_10	NODE_1172_length_4126	unannotated	NON	unannotated	unannotated	Caudovirales	Podoviridae	unassigned	0.0
NODE_1172_length_4126_11	NODE_1172_length_4126	unannotated	NON	unannotated	unannotated	Caudovirales	Podoviridae	unassigned	19.16296405514103
NODE_1172_length_4126_12	NODE_1172_length_4126	unannotated	NON	unannotated	unannotated	Caudovirales	Podoviridae	unassigned	16.720495122829508
NODE_854_length_5240_1	NODE_854_length_5240	unannotated	NON	unannotated	VOG02259	Caudovirales	Siphoviridae	unassigned	2.6929958055211043
NODE_854_length_5240_2	NODE_854_length_5240	unannotated	NON	unannotated	unannotated	Caudovirales	Siphoviridae	unassigned	1.552730289052929
NODE_854_length_5240_3	NODE_854_length_5240	unannotated	NON	unannotated	unannotated	Caudovirales	Siphoviridae	unassigned	5.012322336591911
NODE_854_length_5240_4	NODE_854_length_5240	unannotated	NON	PF04860.12	unannotated	Caudovirales	Siphoviridae	unassigned	3.7614914482862103
NODE_854_length_5240_5	NODE_854_length_5240	unannotated	NON	unannotated	unannotated	Caudovirales	Siphoviridae	unassigned	7.759817543316367
NODE_854_length_5240_6	NODE_854_length_5240	unannotated	NON	unannotated	unannotated	Caudovirales	Siphoviridae	unassigned	6.090554467137846
NODE_1244_length_3907_1	NODE_1244_length_3907	unannotated	NON	unannotated	unannotated	Caudovirales	Podoviridae	Autographivirinae	0.6184034051639371
NODE_1244_length_3907_2	NODE_1244_length_3907	unannotated	NON	unannotated	VOG02768	Caudovirales	Podoviridae	Autographivirinae	2.311507873671027
NODE_1244_length_3907_3	NODE_1244_length_3907	unannotated	NON	unannotated	unannotated	Caudovirales	Podoviridae	Autographivirinae	0.0
NODE_1244_length_3907_4	NODE_1244_length_3907	unannotated	NON	unannotated	unannotated	Caudovirales	Podoviridae	Autographivirinae	3.4841752827529144
NODE_1244_length_3907_5	NODE_1244_length_3907	unannotated	NON	PF08299.11	unannotated	Caudovirales	Podoviridae	Autographivirinae	2.6638915914754215
NODE_1244_length_3907_6	NODE_1244_length_3907	unannotated	NON	unannotated	unannotated	Caudovirales	Podoviridae	Autographivirinae	5.771765114863414
NODE_1244_length_3907_7	NODE_1244_length_3907	unannotated	NON	unannotated	VOG09757	Caudovirales	Podoviridae	Autographivirinae	7.290650671406417
NODE_1244_length_3907_8	NODE_1244_length_3907	unannotated	NON	unannotated	unannotated	Caudovirales	Podoviridae	Autographivirinae	2.539576650539902
NODE_337_length_9538_1	NODE_337_length_9538	unannotated	NON	unannotated	unannotated	Caudovirales	Myoviridae	unassigned	1.5278201774638447
NODE_337_length_9538_2	NODE_337_length_9538	unannotated	NON	unannotated	unannotated	Caudovirales	Myoviridae	unassigned	6.76104331406414
NODE_337_length_9538_3	NODE_337_length_9538	unannotated	NON	unannotated	unannotated	Caudovirales	Myoviridae	unassigned	10.63369533477299
NODE_337_length_9538_4	NODE_337_length_9538	unannotated	NON	unannotated	unannotated	Caudovirales	Myoviridae	unassigned	11.04926305138217
NODE_337_length_9538_5	NODE_337_length_9538	unannotated	NON	unannotated	unannotated	Caudovirales	Myoviridae	unassigned	15.046283594044493
NODE_337_length_9538_6	NODE_337_length_9538	unannotated	NON	unannotated	unannotated	Caudovirales	Myoviridae	unassigned	0.0
NODE_337_length_9538_7	NODE_337_length_9538	unannotated	NON	unannotated	unannotated	Caudovirales	Myoviridae	unassigned	12.809268193512663
NODE_337_length_9538_8	NODE_337_length_9538	unannotated	NON	unannotated	VOG01603	Caudovirales	Myoviridae	unassigned	18.39285664285873
NODE_337_length_9538_9	NODE_337_length_9538	unannotated	NON	unannotated	VOG08341	Caudovirales	Myoviridae	unassigned	12.558346074098417
NODE_337_length_9538_10	NODE_337_length_9538	unannotated	NON	unannotated	unannotated	Caudovirales	Myoviridae	unassigned	8.28122820828229
NODE_337_length_9538_11	NODE_337_length_9538	unannotated	NON	unannotated	VOG01546	Caudovirales	Myoviridae	unassigned	0.9157127345696762
NODE_337_length_9538_12	NODE_337_length_9538	unannotated	NON	unannotated	unannotated	Caudovirales	Myoviridae	unassigned	13.910602439755081
NODE_337_length_9538_13	NODE_337_length_9538	unannotated	NON	unannotated	VOG00907	Caudovirales	Myoviridae	unassigned	0.0
NODE_337_length_9538_14	NODE_337_length_9538	unannotated	NON	unannotated	unannotated	Caudovirales	Myoviridae	unassigned	0.0
NODE_337_length_9538_15	NODE_337_length_9538	unannotated	NON	unannotated	unannotated	Caudovirales	Myoviridae	unassigned	0.0
NODE_404_length_8582_1	NODE_404_length_8582	unannotated	NON	unannotated	unannotated	Caudovirales	Siphoviridae	unassigned	0.0
NODE_404_length_8582_2	NODE_404_length_8582	unannotated	NON	unannotated	unannotated	Caudovirales	Siphoviridae	unassigned	0.0
NODE_404_length_8582_3	NODE_404_length_8582	unannotated	NON	unannotated	VOG20247	Caudovirales	Siphoviridae	unassigned	0.0
NODE_404_length_8582_4	NODE_404_length_8582	unannotated	NON	unannotated	VOG01920	Caudovirales	Siphoviridae	unassigned	22.98259412253305
NODE_404_length_8582_5	NODE_404_length_8582	unannotated	NON	unannotated	VOG14347	Caudovirales	Siphoviridae	unassigned	9.966361855316475
NODE_404_length_8582_6	NODE_404_length_8582	unannotated	NON	unannotated	VOG22236	Caudovirales	Siphoviridae	unassigned	10.706795050353136
NODE_404_length_8582_7	NODE_404_length_8582	unannotated	NON	PF05521.11	VOG00066	Caudovirales	Siphoviridae	unassigned	17.54312817807169
NODE_404_length_8582_8	NODE_404_length_8582	unannotated	NON	unannotated	VOG00364	Caudovirales	Siphoviridae	unassigned	2.5061611682959555
NODE_404_length_8582_9	NODE_404_length_8582	unannotated	NON	unannotated	unannotated	Caudovirales	Siphoviridae	unassigned	8.560370732156972
NODE_404_length_8582_10	NODE_404_length_8582	unannotated	NON	PF05065.13	VOG00633	Caudovirales	Siphoviridae	unassigned	14.270556866565963
NODE_404_length_8582_11	NODE_404_length_8582	K06904	NON	PF04586.17	VOG03165	Caudovirales	Siphoviridae	unassigned	17.79861062726691
NODE_404_length_8582_12	NODE_404_length_8582	unannotated	NON	PF04233.14	VOG01505	Caudovirales	Siphoviridae	unassigned	8.362020678606994
NODE_2092_length_2511_1	NODE_2092_length_2511	unannotated	NON	unannotated	VOG13250	Caudovirales	Siphoviridae	unassigned	0.0
NODE_2092_length_2511_2	NODE_2092_length_2511	unannotated	NON	unannotated	unannotated	Caudovirales	Siphoviridae	unassigned	0.0
NODE_2092_length_2511_3	NODE_2092_length_2511	unannotated	NON	unannotated	unannotated	Caudovirales	Siphoviridae	unassigned	0.0
NODE_2092_length_2511_4	NODE_2092_length_2511	unannotated	NON	unannotated	unannotated	Caudovirales	Siphoviridae	unassigned	0.6522885232551118
NODE_2092_length_2511_5	NODE_2092_length_2511	unannotated	NON	unannotated	VOG04182	Caudovirales	Siphoviridae	unassigned	6.5678706479480224
NODE_2092_length_2511_6	NODE_2092_length_2511	unannotated	NON	unannotated	unannotated	Caudovirales	Siphoviridae	unassigned	5.6020073173674305
NODE_2092_length_2511_7	NODE_2092_length_2511	unannotated	NON	unannotated	unannotated	Caudovirales	Siphoviridae	unassigned	0.0
NODE_108_length_16076_1	NODE_108_length_16076	unannotated	NON	unannotated	unannotated	Caudovirales	Myoviridae	unassigned	0.0
NODE_108_length_16076_2	NODE_108_length_16076	unannotated	NON	unannotated	unannotated	Caudovirales	Myoviridae	unassigned	3.2558675006921822
NODE_108_length_16076_3	NODE_108_length_16076	unannotated	NON	unannotated	unannotated	Caudovirales	Myoviridae	unassigned	0.0
NODE_108_length_16076_4	NODE_108_length_16076	unannotated	NON	unannotated	unannotated	Caudovirales	Myoviridae	unassigned	0.0
NODE_108_length_16076_5	NODE_108_length_16076	unannotated	NON	unannotated	unannotated	Caudovirales	Myoviridae	unassigned	0.0
NODE_108_length_16076_6	NODE_108_length_16076	unannotated	NON	PF09643.10	VOG09910	Caudovirales	Myoviridae	unassigned	10.065395261286195
NODE_108_length_16076_7	NODE_108_length_16076	unannotated	NON	unannotated	unannotated	Caudovirales	Myoviridae	unassigned	9.069916609071077
NODE_108_length_16076_8	NODE_108_length_16076	unannotated	NON	unannotated	unannotated	Caudovirales	Myoviridae	unassigned	5.390610814825263
NODE_108_length_16076_9	NODE_108_length_16076	unannotated	NON	unannotated	unannotated	Caudovirales	Myoviridae	unassigned	36.32641858375375
NODE_108_length_16076_10	NODE_108_length_16076	unannotated	NON	unannotated	unannotated	Caudovirales	Myoviridae	unassigned	40.62434677000017
NODE_108_length_16076_11	NODE_108_length_16076	unannotated	NON	unannotated	unannotated	Caudovirales	Myoviridae	unassigned	90.27401374966057
NODE_108_length_16076_12	NODE_108_length_16076	unannotated	NON	unannotated	unannotated	Caudovirales	Myoviridae	unassigned	34.55397433809822
NODE_108_length_16076_13	NODE_108_length_16076	unannotated	NON	unannotated	unannotated	Caudovirales	Myoviridae	unassigned	13.319457957377109
NODE_108_length_16076_14	NODE_108_length_16076	unannotated	NON	PF01464.20	unannotated	Caudovirales	Myoviridae	unassigned	36.7167708511793
NODE_108_length_16076_15	NODE_108_length_16076	unannotated	NON	unannotated	unannotated	Caudovirales	Myoviridae	unassigned	44.5776752488387
NODE_108_length_16076_16	NODE_108_length_16076	unannotated	NON	unannotated	unannotated	Caudovirales	Myoviridae	unassigned	10.326591801894178
NODE_108_length_16076_17	NODE_108_length_16076	unannotated	NON	unannotated	unannotated	Caudovirales	Myoviridae	unassigned	2.885882557431707
NODE_108_length_16076_18	NODE_108_length_16076	unannotated	NON	unannotated	unannotated	Caudovirales	Myoviridae	unassigned	33.20088740384734
NODE_108_length_16076_19	NODE_108_length_16076	unannotated	NON	unannotated	unannotated	Caudovirales	Myoviridae	unassigned	12.011511184986023
NODE_108_length_16076_20	NODE_108_length_16076	unannotated	NON	unannotated	unannotated	Caudovirales	Myoviridae	unassigned	36.2654413474997
NODE_108_length_16076_21	NODE_108_length_16076	unannotated	NON	unannotated	unannotated	Caudovirales	Myoviridae	unassigned	15.000246699617552
NODE_108_length_16076_22	NODE_108_length_16076	unannotated	NON	unannotated	unannotated	Caudovirales	Myoviridae	unassigned	7.04926029630996
NODE_108_length_16076_23	NODE_108_length_16076	unannotated	NON	unannotated	unannotated	Caudovirales	Myoviridae	unassigned	0.0
NODE_1861_length_2787_1	NODE_1861_length_2787	unannotated	NON	unannotated	unannotated	unknown	unknown	unknown	26.101204463882326
NODE_1861_length_2787_2	NODE_1861_length_2787	K06909	NON	PF04466.13	VOG09810	unknown	unknown	unknown	67.66076989328191
NODE_1861_length_2787_3	NODE_1861_length_2787	unannotated	NON	unannotated	VOG00012	unknown	unknown	unknown	22.185222160256245
NODE_1861_length_2787_4	NODE_1861_length_2787	unannotated	NON	unannotated	unannotated	unknown	unknown	unknown	8.78045118537732
NODE_54_length_21497_1	NODE_54_length_21497	unannotated	NON	unannotated	unannotated	Caudovirales	Podoviridae	unassigned	11.582528642665094
NODE_54_length_21497_2	NODE_54_length_21497	unannotated	NON	PF16677.5	VOG00172	Caudovirales	Podoviridae	unassigned	6.40229407699135
NODE_54_length_21497_3	NODE_54_length_21497	K06909	NON	PF04466.13	VOG00381	Caudovirales	Podoviridae	unassigned	22.485834926655382
NODE_54_length_21497_4	NODE_54_length_21497	unannotated	NON	PF16510.5	VOG01027	Caudovirales	Podoviridae	unassigned	50.057175194573105
NODE_54_length_21497_5	NODE_54_length_21497	unannotated	NON	unannotated	VOG03519	Caudovirales	Podoviridae	unassigned	28.42258751330995
NODE_54_length_21497_6	NODE_54_length_21497	K00571	NON	PF01555.18	VOG00102	Caudovirales	Podoviridae	unassigned	61.64532533468227
NODE_54_length_21497_7	NODE_54_length_21497	unannotated	NON	PF11651.8	VOG00241	Caudovirales	Podoviridae	unassigned	98.83636077899087
NODE_54_length_21497_8	NODE_54_length_21497	unannotated	NON	unannotated	unannotated	Caudovirales	Podoviridae	unassigned	36.00892265690906
NODE_54_length_21497_9	NODE_54_length_21497	unannotated	NON	unannotated	unannotated	Caudovirales	Podoviridae	unassigned	6.456550806457377
NODE_54_length_21497_10	NODE_54_length_21497	unannotated	NON	PF11650.8	VOG03135	Caudovirales	Podoviridae	unassigned	20.62395050597691
NODE_54_length_21497_11	NODE_54_length_21497	unannotated	NON	unannotated	unannotated	Caudovirales	Podoviridae	unassigned	28.632481844322424
NODE_54_length_21497_12	NODE_54_length_21497	unannotated	NON	unannotated	unannotated	Caudovirales	Podoviridae	unassigned	35.96607889394941
NODE_54_length_21497_13	NODE_54_length_21497	unannotated	NON	PF11134.8	VOG11709	Caudovirales	Podoviridae	unassigned	65.25678759417306
NODE_54_length_21497_14	NODE_54_length_21497	unannotated	NON	unannotated	unannotated	Caudovirales	Podoviridae	unassigned	60.03890451004659
NODE_54_length_21497_15	NODE_54_length_21497	unannotated	NON	unannotated	VOG00956	Caudovirales	Podoviridae	unassigned	22.026940336315477
NODE_54_length_21497_16	NODE_54_length_21497	unannotated	NON	unannotated	VOG11711	Caudovirales	Podoviridae	unassigned	52.18308186040894
NODE_54_length_21497_17	NODE_54_length_21497	unannotated	NON	unannotated	unannotated	Caudovirales	Podoviridae	unassigned	89.0899873374885
NODE_54_length_21497_18	NODE_54_length_21497	unannotated	NON	unannotated	unannotated	Caudovirales	Podoviridae	unassigned	78.21860909471062
NODE_54_length_21497_19	NODE_54_length_21497	unannotated	NON	unannotated	unannotated	Caudovirales	Podoviridae	unassigned	77.34978178581039
NODE_54_length_21497_20	NODE_54_length_21497	unannotated	NON	unannotated	unannotated	Caudovirales	Podoviridae	unassigned	8.790842251868892
NODE_54_length_21497_21	NODE_54_length_21497	unannotated	NON	unannotated	unannotated	Caudovirales	Podoviridae	unassigned	20.664008123496842
NODE_54_length_21497_22	NODE_54_length_21497	unannotated	NON	unannotated	unannotated	Caudovirales	Podoviridae	unassigned	21.504479702152395
NODE_54_length_21497_23	NODE_54_length_21497	unannotated	NON	unannotated	unannotated	Caudovirales	Podoviridae	unassigned	5.520818805521525
NODE_54_length_21497_24	NODE_54_length_21497	unannotated	NON	unannotated	unannotated	Caudovirales	Podoviridae	unassigned	13.604874913606617
NODE_54_length_21497_25	NODE_54_length_21497	unannotated	NON	unannotated	unannotated	Caudovirales	Podoviridae	unassigned	60.172804966150665
NODE_54_length_21497_26	NODE_54_length_21497	unannotated	NON	unannotated	unannotated	Caudovirales	Podoviridae	unassigned	74.4358673434109
NODE_54_length_21497_27	NODE_54_length_21497	unannotated	NON	unannotated	VOG01261	Caudovirales	Podoviridae	unassigned	5.290784688624795
NODE_54_length_21497_28	NODE_54_length_21497	K07095	NON	PF12850.7	VOG00980	Caudovirales	Podoviridae	unassigned	12.257857595427744
NODE_54_length_21497_29	NODE_54_length_21497	unannotated	NON	unannotated	unannotated	Caudovirales	Podoviridae	unassigned	25.334718989761043
NODE_1932_length_2680_1	NODE_1932_length_2680	unannotated	NON	unannotated	VOG03317	unknown	unknown	unknown	3.9831763055045992
NODE_1932_length_2680_2	NODE_1932_length_2680	unannotated	NON	unannotated	unannotated	unknown	unknown	unknown	0.0
NODE_1932_length_2680_3	NODE_1932_length_2680	unannotated	NON	unannotated	unannotated	unknown	unknown	unknown	0.0
NODE_1932_length_2680_4	NODE_1932_length_2680	unannotated	NON	unannotated	unannotated	unknown	unknown	unknown	1.0240228429596379
NODE_1932_length_2680_5	NODE_1932_length_2680	unannotated	NON	unannotated	unannotated	unknown	unknown	unknown	1.8673357724558102
NODE_1932_length_2680_6	NODE_1932_length_2680	unannotated	NON	unannotated	unannotated	unknown	unknown	unknown	0.0
NODE_393_length_8689_1	NODE_393_length_8689	unannotated	NON	unannotated	unannotated	unknown	unknown	unknown	0.0
NODE_393_length_8689_2	NODE_393_length_8689	unannotated	NON	unannotated	VOG21133	unknown	unknown	unknown	9.135467911764758
NODE_393_length_8689_3	NODE_393_length_8689	unannotated	NON	unannotated	unannotated	unknown	unknown	unknown	1.731529534459024
NODE_393_length_8689_4	NODE_393_length_8689	unannotated	NON	unannotated	unannotated	unknown	unknown	unknown	7.936177032937193
NODE_393_length_8689_5	NODE_393_length_8689	unannotated	NON	unannotated	unannotated	unknown	unknown	unknown	18.663974127711594
NODE_393_length_8689_6	NODE_393_length_8689	unannotated	NON	PF13385.6	VOG06301	unknown	unknown	unknown	6.399130888218132
NODE_393_length_8689_7	NODE_393_length_8689	unannotated	NON	PF16410.5	unannotated	unknown	unknown	unknown	20.55663416824219
NODE_393_length_8689_8	NODE_393_length_8689	unannotated	NON	unannotated	unannotated	unknown	unknown	unknown	2.747138203709029
NODE_393_length_8689_9	NODE_393_length_8689	unannotated	NON	unannotated	unannotated	unknown	unknown	unknown	17.786042144738676
NODE_2296_length_2292_1	NODE_2296_length_2292	unannotated	NON	unannotated	unannotated	unknown	unknown	unknown	3.809364975809853
NODE_2296_length_2292_2	NODE_2296_length_2292	unannotated	NON	unannotated	unannotated	unknown	unknown	unknown	26.826513914153892
NODE_2296_length_2292_3	NODE_2296_length_2292	unannotated	NON	PF05866.11	VOG00098	unknown	unknown	unknown	20.922648541379875
NODE_2296_length_2292_4	NODE_2296_length_2292	unannotated	NON	unannotated	unannotated	unknown	unknown	unknown	11.904265549405789
NODE_2296_length_2292_5	NODE_2296_length_2292	unannotated	NON	unannotated	VOG01402	unknown	unknown	unknown	17.54312817807169
NODE_2296_length_2292_6	NODE_2296_length_2292	unannotated	NON	unannotated	unannotated	unknown	unknown	unknown	9.389279869953864
NODE_357_length_9197_1	NODE_357_length_9197	unannotated	NON	unannotated	unannotated	Caudovirales	Siphoviridae	unassigned	0.0
NODE_357_length_9197_2	NODE_357_length_9197	unannotated	NON	unannotated	unannotated	Caudovirales	Siphoviridae	unassigned	2.1321072625801416
NODE_357_length_9197_3	NODE_357_length_9197	unannotated	NON	unannotated	unannotated	Caudovirales	Siphoviridae	unassigned	1.3802047013803813
NODE_357_length_9197_4	NODE_357_length_9197	unannotated	NON	unannotated	unannotated	Caudovirales	Siphoviridae	unassigned	3.5937405432168426
NODE_357_length_9197_5	NODE_357_length_9197	unannotated	NON	unannotated	unannotated	Caudovirales	Siphoviridae	unassigned	0.0
NODE_357_length_9197_6	NODE_357_length_9197	unannotated	NON	unannotated	VOG01116	Caudovirales	Siphoviridae	unassigned	14.040928596735034
NODE_357_length_9197_7	NODE_357_length_9197	K02313	NON	unannotated	unannotated	Caudovirales	Siphoviridae	unassigned	43.14024438417141
NODE_357_length_9197_8	NODE_357_length_9197	unannotated	NON	unannotated	unannotated	Caudovirales	Siphoviridae	unassigned	15.109260120399657
NODE_357_length_9197_9	NODE_357_length_9197	K17680	NON	PF08800.10	VOG01895	Caudovirales	Siphoviridae	unassigned	7.706807754528604
NODE_357_length_9197_10	NODE_357_length_9197	unannotated	NON	unannotated	unannotated	Caudovirales	Siphoviridae	unassigned	4.848282696485268
NODE_357_length_9197_11	NODE_357_length_9197	unannotated	NON	unannotated	unannotated	Caudovirales	Siphoviridae	unassigned	2.004928934636765
NODE_357_length_9197_12	NODE_357_length_9197	unannotated	NON	unannotated	unannotated	Caudovirales	Siphoviridae	unassigned	7.774214236346638
NODE_357_length_9197_13	NODE_357_length_9197	unannotated	NON	unannotated	unannotated	Caudovirales	Siphoviridae	unassigned	5.847709392690564
NODE_357_length_9197_14	NODE_357_length_9197	unannotated	NON	unannotated	unannotated	Caudovirales	Siphoviridae	unassigned	8.601791880860958
NODE_357_length_9197_15	NODE_357_length_9197	unannotated	NON	unannotated	unannotated	Caudovirales	Siphoviridae	unassigned	8.560370732156972
NODE_357_length_9197_16	NODE_357_length_9197	unannotated	NON	PF04404.12	VOG09746	Caudovirales	Siphoviridae	unassigned	0.0
NODE_357_length_9197_17	NODE_357_length_9197	unannotated	NON	unannotated	unannotated	Caudovirales	Siphoviridae	unassigned	5.771765114863414
NODE_357_length_9197_18	NODE_357_length_9197	unannotated	NON	unannotated	unannotated	Caudovirales	Siphoviridae	unassigned	6.633222594693773
NODE_357_length_9197_19	NODE_357_length_9197	unannotated	NON	unannotated	VOG09757	Caudovirales	Siphoviridae	unassigned	0.0
NODE_321_length_9721_1	NODE_321_length_9721	unannotated	NON	unannotated	unannotated	unknown	unknown	unknown	3.052375781898921
NODE_321_length_9721_2	NODE_321_length_9721	unannotated	NON	unannotated	unannotated	unknown	unknown	unknown	0.0
NODE_321_length_9721_3	NODE_321_length_9721	unannotated	NON	unannotated	unannotated	unknown	unknown	unknown	0.0
NODE_321_length_9721_4	NODE_321_length_9721	unannotated	NON	unannotated	unannotated	unknown	unknown	unknown	0.0
NODE_321_length_9721_5	NODE_321_length_9721	unannotated	NON	unannotated	unannotated	unknown	unknown	unknown	0.0
NODE_321_length_9721_6	NODE_321_length_9721	unannotated	NON	unannotated	unannotated	unknown	unknown	unknown	0.0
NODE_321_length_9721_7	NODE_321_length_9721	unannotated	NON	unannotated	unannotated	unknown	unknown	unknown	0.0
NODE_321_length_9721_8	NODE_321_length_9721	unannotated	NON	unannotated	unannotated	unknown	unknown	unknown	2.5972943016885357
NODE_321_length_9721_9	NODE_321_length_9721	unannotated	NON	unannotated	unannotated	unknown	unknown	unknown	4.960110645585746
NODE_321_length_9721_10	NODE_321_length_9721	unannotated	NON	unannotated	unannotated	unknown	unknown	unknown	3.7592417524439337
NODE_321_length_9721_11	NODE_321_length_9721	unannotated	NON	unannotated	unannotated	unknown	unknown	unknown	3.3562687011540553
NODE_321_length_9721_12	NODE_321_length_9721	unannotated	NON	unannotated	VOG03302	unknown	unknown	unknown	0.0
NODE_321_length_9721_13	NODE_321_length_9721	unannotated	NON	unannotated	VOG03007	unknown	unknown	unknown	1.08220595903689
NODE_321_length_9721_14	NODE_321_length_9721	unannotated	NON	unannotated	unannotated	unknown	unknown	unknown	1.8492062989368219
NODE_321_length_9721_15	NODE_321_length_9721	unannotated	NON	unannotated	unannotated	unknown	unknown	unknown	3.9791416878236623
NODE_321_length_9721_16	NODE_321_length_9721	unannotated	NON	unannotated	unannotated	unknown	unknown	unknown	0.0
NODE_321_length_9721_17	NODE_321_length_9721	unannotated	NON	unannotated	unannotated	unknown	unknown	unknown	3.809364975809853
NODE_321_length_9721_18	NODE_321_length_9721	unannotated	NON	unannotated	VOG01184	unknown	unknown	unknown	1.8314254691393523
NODE_321_length_9721_19	NODE_321_length_9721	K06320	NON	unannotated	unannotated	unknown	unknown	unknown	2.380853109881158
NODE_321_length_9721_20	NODE_321_length_9721	unannotated	NON	unannotated	unannotated	unknown	unknown	unknown	1.967647198248891
NODE_321_length_9721_21	NODE_321_length_9721	unannotated	NON	unannotated	VOG01199	unknown	unknown	unknown	2.738361404336156
NODE_321_length_9721_22	NODE_321_length_9721	unannotated	NON	unannotated	unannotated	unknown	unknown	unknown	0.0
NODE_1501_length_3324_1	NODE_1501_length_3324	K14059	NON	unannotated	VOG00041	Caudovirales	Siphoviridae	unassigned	6.042044145921972
NODE_1501_length_3324_2	NODE_1501_length_3324	unannotated	NON	unannotated	unannotated	Caudovirales	Siphoviridae	unassigned	3.023305536357026
NODE_1501_length_3324_3	NODE_1501_length_3324	unannotated	NON	unannotated	unannotated	Caudovirales	Siphoviridae	unassigned	0.0
NODE_1501_length_3324_4	NODE_1501_length_3324	unannotated	NON	unannotated	unannotated	Caudovirales	Siphoviridae	unassigned	0.0
NODE_1501_length_3324_5	NODE_1501_length_3324	unannotated	NON	unannotated	VOG21120	Caudovirales	Siphoviridae	unassigned	1.7420876413764572
NODE_1501_length_3324_6	NODE_1501_length_3324	unannotated	NON	unannotated	unannotated	Caudovirales	Siphoviridae	unassigned	2.0262579658563045
NODE_1501_length_3324_7	NODE_1501_length_3324	K03111	NON	PF00436.25	VOG00404	Caudovirales	Siphoviridae	unassigned	2.441900625519137
NODE_1065_length_4482_1	NODE_1065_length_4482	unannotated	NON	unannotated	unannotated	Caudovirales	Siphoviridae	unassigned	0.0
NODE_1065_length_4482_2	NODE_1065_length_4482	unannotated	NON	unannotated	unannotated	Caudovirales	Siphoviridae	unassigned	0.0
NODE_1065_length_4482_3	NODE_1065_length_4482	unannotated	NON	unannotated	unannotated	Caudovirales	Siphoviridae	unassigned	0.0
NODE_1065_length_4482_4	NODE_1065_length_4482	unannotated	NON	unannotated	unannotated	Caudovirales	Siphoviridae	unassigned	0.0
NODE_1065_length_4482_5	NODE_1065_length_4482	unannotated	NON	PF04404.12	VOG09746	Caudovirales	Siphoviridae	unassigned	1.410875916966612
NODE_1065_length_4482_6	NODE_1065_length_4482	unannotated	NON	unannotated	unannotated	Caudovirales	Siphoviridae	unassigned	2.9947837860140356
NODE_1065_length_4482_7	NODE_1065_length_4482	unannotated	NON	unannotated	unannotated	Caudovirales	Siphoviridae	unassigned	0.0
NODE_1065_length_4482_8	NODE_1065_length_4482	unannotated	NON	unannotated	unannotated	Caudovirales	Siphoviridae	unassigned	0.0
NODE_1065_length_4482_9	NODE_1065_length_4482	unannotated	NON	unannotated	unannotated	Caudovirales	Siphoviridae	unassigned	2.824740977825103
NODE_1065_length_4482_10	NODE_1065_length_4482	unannotated	NON	unannotated	VOG03731	Caudovirales	Siphoviridae	unassigned	5.290784688624795
NODE_1065_length_4482_11	NODE_1065_length_4482	unannotated	NON	unannotated	unannotated	Caudovirales	Siphoviridae	unassigned	2.7504440258554896
NODE_1065_length_4482_12	NODE_1065_length_4482	unannotated	NON	PF05766.12	VOG02687	Caudovirales	Siphoviridae	unassigned	0.0
NODE_2048_length_2556_1	NODE_2048_length_2556	unannotated	NON	PF05105.12	VOG10103	unknown	unknown	unknown	2.780558376503542
NODE_2048_length_2556_2	NODE_2048_length_2556	unannotated	NON	unannotated	unannotated	unknown	unknown	unknown	0.9668439024898103
NODE_2048_length_2556_3	NODE_2048_length_2556	unannotated	NON	unannotated	VOG00236	unknown	unknown	unknown	2.0102189845962286
NODE_2048_length_2556_4	NODE_2048_length_2556	unannotated	NON	unannotated	unannotated	unknown	unknown	unknown	0.0
NODE_1949_length_2667_1	NODE_1949_length_2667	K06400	NON	PF00239.21	VOG00520	Caudovirales	Siphoviridae	unassigned	11.627422164535888
NODE_1949_length_2667_2	NODE_1949_length_2667	unannotated	NON	unannotated	unannotated	Caudovirales	Siphoviridae	unassigned	19.27357279427604
NODE_1949_length_2667_3	NODE_1949_length_2667	unannotated	NON	unannotated	unannotated	Caudovirales	Siphoviridae	unassigned	14.429412787158533
NODE_1949_length_2667_4	NODE_1949_length_2667	unannotated	NON	unannotated	unannotated	Caudovirales	Siphoviridae	unassigned	34.28428478228867
NODE_1949_length_2667_5	NODE_1949_length_2667	unannotated	NON	unannotated	unannotated	Caudovirales	Siphoviridae	unassigned	24.419006255191366
NODE_1949_length_2667_6	NODE_1949_length_2667	unannotated	NON	unannotated	unannotated	Caudovirales	Siphoviridae	unassigned	0.0
NODE_1949_length_2667_7	NODE_1949_length_2667	unannotated	NON	unannotated	unannotated	Caudovirales	Siphoviridae	unassigned	0.0
NODE_1949_length_2667_8	NODE_1949_length_2667	unannotated	NON	unannotated	unannotated	Caudovirales	Siphoviridae	unassigned	0.0
NODE_443_length_8223_1	NODE_443_length_8223	unannotated	NON	unannotated	unannotated	unknown	unknown	unknown	2.692130724953959
NODE_443_length_8223_2	NODE_443_length_8223	K01153	NON	PF04851.15	VOG00935	unknown	unknown	unknown	9.2498260356532
NODE_443_length_8223_3	NODE_443_length_8223	unannotated	NON	unannotated	unannotated	unknown	unknown	unknown	1.8314254691393523
NODE_443_length_8223_4	NODE_443_length_8223	unannotated	NON	unannotated	unannotated	unknown	unknown	unknown	2.660171072492914
NODE_443_length_8223_5	NODE_443_length_8223	unannotated	NON	unannotated	unannotated	unknown	unknown	unknown	0.0
NODE_443_length_8223_6	NODE_443_length_8223	unannotated	NON	unannotated	unannotated	unknown	unknown	unknown	1.1757299308055102
NODE_443_length_8223_7	NODE_443_length_8223	unannotated	NON	unannotated	unannotated	unknown	unknown	unknown	9.717767795433298
NODE_443_length_8223_8	NODE_443_length_8223	unannotated	NON	unannotated	unannotated	unknown	unknown	unknown	13.2884824737553
NODE_443_length_8223_9	NODE_443_length_8223	unannotated	NON	unannotated	unannotated	unknown	unknown	unknown	11.972289923973822
NODE_443_length_8223_10	NODE_443_length_8223	unannotated	NON	unannotated	unannotated	unknown	unknown	unknown	9.367290924122589
NODE_443_length_8223_11	NODE_443_length_8223	unannotated	NON	unannotated	unannotated	unknown	unknown	unknown	2.1481381442536764
NODE_443_length_8223_12	NODE_443_length_8223	unannotated	NON	PF13385.6	VOG06301	unknown	unknown	unknown	4.140614104141145
NODE_810_length_5506_1	NODE_810_length_5506	unannotated	NON	unannotated	unannotated	unknown	unknown	unknown	0.0
NODE_810_length_5506_2	NODE_810_length_5506	unannotated	NON	unannotated	unannotated	unknown	unknown	unknown	2.9034794022940953
NODE_810_length_5506_3	NODE_810_length_5506	unannotated	NON	unannotated	unannotated	unknown	unknown	unknown	2.885882557431707
NODE_810_length_5506_4	NODE_810_length_5506	unannotated	NON	unannotated	VOG12257	unknown	unknown	unknown	5.211169597551098
NODE_810_length_5506_5	NODE_810_length_5506	unannotated	NON	unannotated	unannotated	unknown	unknown	unknown	6.430600039550395
NODE_222_length_11560_1	NODE_222_length_11560	unannotated	NON	unannotated	unannotated	Caudovirales	Siphoviridae	unassigned	5.209388001107491
NODE_222_length_11560_2	NODE_222_length_11560	unannotated	NON	unannotated	unannotated	Caudovirales	Siphoviridae	unassigned	15.665836447916915
NODE_222_length_11560_3	NODE_222_length_11560	unannotated	NON	unannotated	unannotated	Caudovirales	Siphoviridae	unassigned	17.856398324108685
NODE_222_length_11560_4	NODE_222_length_11560	unannotated	NON	unannotated	unannotated	Caudovirales	Siphoviridae	unassigned	9.190647612186833
NODE_222_length_11560_5	NODE_222_length_11560	unannotated	NON	unannotated	unannotated	Caudovirales	Siphoviridae	unassigned	6.024231287451651
NODE_222_length_11560_6	NODE_222_length_11560	unannotated	NON	unannotated	VOG24045	Caudovirales	Siphoviridae	unassigned	4.027313718206934
NODE_222_length_11560_7	NODE_222_length_11560	K01446	NON	PF01510.25	VOG00699	Caudovirales	Siphoviridae	unassigned	1.8139833218142156
NODE_1232_length_3947_1	NODE_1232_length_3947	unannotated	NON	unannotated	VOG02125	unknown	unknown	unknown	6.348941626349755
NODE_1232_length_3947_2	NODE_1232_length_3947	unannotated	NON	unannotated	unannotated	unknown	unknown	unknown	1.9635901937164189
NODE_1232_length_3947_3	NODE_1232_length_3947	unannotated	NON	unannotated	unannotated	unknown	unknown	unknown	2.0262579658563045
NODE_1232_length_3947_4	NODE_1232_length_3947	unannotated	NON	unannotated	VOG21228	unknown	unknown	unknown	8.790842251868892
NODE_1232_length_3947_5	NODE_1232_length_3947	unannotated	NON	unannotated	unannotated	unknown	unknown	unknown	2.0854187823776567
NODE_1232_length_3947_6	NODE_1232_length_3947	unannotated	NON	PF11672.8	VOG00718	unknown	unknown	unknown	0.0
NODE_1232_length_3947_7	NODE_1232_length_3947	unannotated	NON	unannotated	unannotated	unknown	unknown	unknown	1.4651403753114818
NODE_1232_length_3947_8	NODE_1232_length_3947	unannotated	NON	unannotated	unannotated	unknown	unknown	unknown	0.0
NODE_1232_length_3947_9	NODE_1232_length_3947	unannotated	NON	unannotated	unannotated	unknown	unknown	unknown	0.0
NODE_1232_length_3947_10	NODE_1232_length_3947	unannotated	NON	unannotated	unannotated	unknown	unknown	unknown	0.0
NODE_1232_length_3947_11	NODE_1232_length_3947	unannotated	NON	unannotated	unannotated	unknown	unknown	unknown	0.0
NODE_1232_length_3947_12	NODE_1232_length_3947	unannotated	NON	unannotated	unannotated	unknown	unknown	unknown	0.0
NODE_1174_length_4121_1	NODE_1174_length_4121	unannotated	NON	unannotated	unannotated	unknown	unknown	unknown	12.288274115515655
NODE_1174_length_4121_2	NODE_1174_length_4121	unannotated	NON	unannotated	unannotated	unknown	unknown	unknown	27.372682460909125
NODE_1174_length_4121_3	NODE_1174_length_4121	unannotated	NON	PF16778.5	VOG00325	unknown	unknown	unknown	13.162439957066566
NODE_1174_length_4121_4	NODE_1174_length_4121	unannotated	NON	unannotated	unannotated	unknown	unknown	unknown	23.808531098811578
NODE_1174_length_4121_5	NODE_1174_length_4121	unannotated	NON	unannotated	unannotated	unknown	unknown	unknown	8.9536356269035
NODE_1174_length_4121_6	NODE_1174_length_4121	unannotated	NON	unannotated	unannotated	unknown	unknown	unknown	24.656083985824292
NODE_1174_length_4121_7	NODE_1174_length_4121	unannotated	NON	unannotated	unannotated	unknown	unknown	unknown	5.736995445496766
NODE_717_length_6083_1	NODE_717_length_6083	unannotated	NON	unannotated	unannotated	unknown	unknown	unknown	1.4651403753114818
NODE_717_length_6083_2	NODE_717_length_6083	unannotated	NON	unannotated	VOG06442	unknown	unknown	unknown	2.5509140463012407
NODE_717_length_6083_3	NODE_717_length_6083	unannotated	NON	unannotated	VOG08329	unknown	unknown	unknown	4.1167488931662675
NODE_717_length_6083_4	NODE_717_length_6083	unannotated	NON	unannotated	unannotated	unknown	unknown	unknown	9.832008321136959
NODE_571_length_7272_1	NODE_571_length_7272	unannotated	NON	unannotated	unannotated	Caudovirales	Siphoviridae	unassigned	0.0
NODE_571_length_7272_2	NODE_571_length_7272	unannotated	NON	unannotated	unannotated	Caudovirales	Siphoviridae	unassigned	5.441949965442648
NODE_571_length_7272_3	NODE_571_length_7272	unannotated	NON	unannotated	unannotated	Caudovirales	Siphoviridae	unassigned	1.6707741121973039
NODE_571_length_7272_4	NODE_571_length_7272	unannotated	NON	unannotated	unannotated	Caudovirales	Siphoviridae	unassigned	3.9137311395306704
NODE_571_length_7272_5	NODE_571_length_7272	unannotated	NON	unannotated	VOG00657	Caudovirales	Siphoviridae	unassigned	13.4606536247698
NODE_571_length_7272_6	NODE_571_length_7272	K17680	NON	PF13155.6	VOG00557	Caudovirales	Siphoviridae	unassigned	19.76853323525706
NODE_571_length_7272_7	NODE_571_length_7272	unannotated	NON	unannotated	unannotated	Caudovirales	Siphoviridae	unassigned	44.13288691487025
NODE_571_length_7272_8	NODE_571_length_7272	unannotated	NON	unannotated	unannotated	Caudovirales	Siphoviridae	unassigned	54.41949965442647
NODE_571_length_7272_9	NODE_571_length_7272	unannotated	NON	unannotated	unannotated	Caudovirales	Siphoviridae	unassigned	2.885882557431707
NODE_571_length_7272_10	NODE_571_length_7272	unannotated	NON	unannotated	unannotated	Caudovirales	Siphoviridae	unassigned	0.0
NODE_571_length_7272_11	NODE_571_length_7272	unannotated	NON	unannotated	unannotated	Caudovirales	Siphoviridae	unassigned	37.62335778577633
NODE_571_length_7272_12	NODE_571_length_7272	unannotated	NON	unannotated	unannotated	Caudovirales	Siphoviridae	unassigned	43.3978288383401
NODE_571_length_7272_13	NODE_571_length_7272	unannotated	NON	unannotated	VOG04522	Caudovirales	Siphoviridae	unassigned	8.546652189316978
NODE_571_length_7272_14	NODE_571_length_7272	unannotated	NON	unannotated	unannotated	Caudovirales	Siphoviridae	unassigned	0.0
NODE_571_length_7272_15	NODE_571_length_7272	unannotated	NON	unannotated	unannotated	Caudovirales	Siphoviridae	unassigned	24.786963883694245
NODE_571_length_7272_16	NODE_571_length_7272	unannotated	NON	unannotated	unannotated	Caudovirales	Siphoviridae	unassigned	127.61372668963007
NODE_698_length_6182_1	NODE_698_length_6182	unannotated	NON	unannotated	unannotated	Caudovirales	Siphoviridae	unassigned	3.6912451315986945
NODE_698_length_6182_2	NODE_698_length_6182	unannotated	NON	unannotated	VOG00110	Caudovirales	Siphoviridae	unassigned	16.589170055946134
NODE_698_length_6182_3	NODE_698_length_6182	unannotated	NON	unannotated	VOG00677	Caudovirales	Siphoviridae	unassigned	12.670634576191572
NODE_698_length_6182_4	NODE_698_length_6182	unannotated	NON	PF16677.5	VOG00172	Caudovirales	Siphoviridae	unassigned	6.478511863622199
NODE_698_length_6182_5	NODE_698_length_6182	K22721	NON	unannotated	VOG12219	Caudovirales	Siphoviridae	unassigned	7.4006068037205734
NODE_698_length_6182_6	NODE_698_length_6182	unannotated	NON	unannotated	unannotated	Caudovirales	Siphoviridae	unassigned	0.0
NODE_698_length_6182_7	NODE_698_length_6182	unannotated	NON	unannotated	unannotated	Caudovirales	Siphoviridae	unassigned	0.0
NODE_698_length_6182_8	NODE_698_length_6182	unannotated	NON	unannotated	unannotated	Caudovirales	Siphoviridae	unassigned	0.0
NODE_698_length_6182_9	NODE_698_length_6182	unannotated	NON	unannotated	unannotated	Caudovirales	Siphoviridae	unassigned	0.0
NODE_698_length_6182_10	NODE_698_length_6182	unannotated	NON	unannotated	unannotated	Caudovirales	Siphoviridae	unassigned	0.0
NODE_698_length_6182_11	NODE_698_length_6182	unannotated	NON	unannotated	unannotated	Caudovirales	Siphoviridae	unassigned	2.8734434084772595
NODE_741_length_5893_1	NODE_741_length_5893	unannotated	NON	unannotated	VOG11709	unknown	unknown	unknown	3.7462699037467497
NODE_741_length_5893_2	NODE_741_length_5893	unannotated	NON	unannotated	unannotated	unknown	unknown	unknown	1.9046824879049264
NODE_741_length_5893_3	NODE_741_length_5893	unannotated	NON	unannotated	unannotated	unknown	unknown	unknown	2.9302807506229636
NODE_741_length_5893_4	NODE_741_length_5893	unannotated	NON	unannotated	unannotated	unknown	unknown	unknown	4.8424131048430334
NODE_741_length_5893_5	NODE_741_length_5893	unannotated	NON	unannotated	unannotated	unknown	unknown	unknown	3.6395206775253373
NODE_741_length_5893_6	NODE_741_length_5893	unannotated	NON	unannotated	unannotated	unknown	unknown	unknown	0.0
NODE_683_length_6321_1	NODE_683_length_6321	unannotated	NON	unannotated	unannotated	unknown	unknown	unknown	2.991647886761665
NODE_683_length_6321_2	NODE_683_length_6321	unannotated	NON	unannotated	unannotated	unknown	unknown	unknown	0.0
NODE_683_length_6321_3	NODE_683_length_6321	unannotated	NON	unannotated	unannotated	unknown	unknown	unknown	3.3415482243946077
NODE_683_length_6321_4	NODE_683_length_6321	unannotated	NON	unannotated	unannotated	unknown	unknown	unknown	7.142559329643475
NODE_683_length_6321_5	NODE_683_length_6321	unannotated	NON	unannotated	unannotated	unknown	unknown	unknown	1.8314254691393523
NODE_683_length_6321_6	NODE_683_length_6321	K03553	NON	PF00154.21	VOG01109	unknown	unknown	unknown	0.0
NODE_683_length_6321_7	NODE_683_length_6321	unannotated	NON	unannotated	VOG00559	unknown	unknown	unknown	1.3090601291442794
NODE_683_length_6321_8	NODE_683_length_6321	unannotated	NON	unannotated	unannotated	unknown	unknown	unknown	4.960110645585746
NODE_683_length_6321_9	NODE_683_length_6321	K17680	NON	PF03796.15	VOG00557	unknown	unknown	unknown	8.380602946781677
NODE_683_length_6321_10	NODE_683_length_6321	unannotated	NON	unannotated	unannotated	unknown	unknown	unknown	6.371297054611549
NODE_683_length_6321_11	NODE_683_length_6321	unannotated	NON	unannotated	unannotated	unknown	unknown	unknown	0.0
NODE_683_length_6321_12	NODE_683_length_6321	unannotated	NON	unannotated	VOG02687	unknown	unknown	unknown	8.365159575258122
NODE_683_length_6321_13	NODE_683_length_6321	unannotated	NON	unannotated	unannotated	unknown	unknown	unknown	8.829653917440057
NODE_180_length_12900_1	NODE_180_length_12900	K02314	NON	PF03796.15	VOG00557	Caudovirales	Siphoviridae	unassigned	2.0988236781321503
NODE_180_length_12900_2	NODE_180_length_12900	unannotated	NON	unannotated	unannotated	Caudovirales	Siphoviridae	unassigned	0.0
NODE_180_length_12900_3	NODE_180_length_12900	unannotated	NON	unannotated	unannotated	Caudovirales	Siphoviridae	unassigned	0.0
NODE_180_length_12900_4	NODE_180_length_12900	unannotated	NON	unannotated	unannotated	Caudovirales	Siphoviridae	unassigned	3.9030378850510785
NODE_180_length_12900_5	NODE_180_length_12900	unannotated	NON	unannotated	unannotated	Caudovirales	Siphoviridae	unassigned	0.0
NODE_180_length_12900_6	NODE_180_length_12900	unannotated	NON	unannotated	unannotated	Caudovirales	Siphoviridae	unassigned	3.9271803874328377
NODE_180_length_12900_7	NODE_180_length_12900	unannotated	NON	unannotated	unannotated	Caudovirales	Siphoviridae	unassigned	0.0
NODE_180_length_12900_8	NODE_180_length_12900	unannotated	NON	unannotated	unannotated	Caudovirales	Siphoviridae	unassigned	0.0
NODE_180_length_12900_9	NODE_180_length_12900	unannotated	NON	unannotated	unannotated	Caudovirales	Siphoviridae	unassigned	2.3514598616110205
NODE_180_length_12900_10	NODE_180_length_12900	unannotated	NON	unannotated	unannotated	Caudovirales	Siphoviridae	unassigned	0.0
NODE_180_length_12900_11	NODE_180_length_12900	unannotated	NON	unannotated	unannotated	Caudovirales	Siphoviridae	unassigned	0.0
NODE_180_length_12900_12	NODE_180_length_12900	unannotated	NON	unannotated	unannotated	Caudovirales	Siphoviridae	unassigned	0.0
NODE_180_length_12900_13	NODE_180_length_12900	unannotated	NON	unannotated	unannotated	Caudovirales	Siphoviridae	unassigned	0.0
NODE_180_length_12900_14	NODE_180_length_12900	unannotated	NON	unannotated	unannotated	Caudovirales	Siphoviridae	unassigned	0.0
NODE_180_length_12900_15	NODE_180_length_12900	unannotated	NON	unannotated	unannotated	Caudovirales	Siphoviridae	unassigned	0.74987499523816
NODE_180_length_12900_16	NODE_180_length_12900	unannotated	NON	PF13876.6	VOG11117	Caudovirales	Siphoviridae	unassigned	6.706628478538473
NODE_180_length_12900_17	NODE_180_length_12900	unannotated	NON	unannotated	unannotated	Caudovirales	Siphoviridae	unassigned	3.642835359381007
NODE_180_length_12900_18	NODE_180_length_12900	unannotated	NON	unannotated	VOG00130	Caudovirales	Siphoviridae	unassigned	0.9668439024898103
NODE_180_length_12900_19	NODE_180_length_12900	K06909	NON	PF03237.15	VOG00694	Caudovirales	Siphoviridae	unassigned	4.811050325666589
NODE_180_length_12900_20	NODE_180_length_12900	unannotated	NON	PF13264.6	VOG00213	Caudovirales	Siphoviridae	unassigned	4.3983631748808545
NODE_180_length_12900_21	NODE_180_length_12900	unannotated	NON	unannotated	VOG01563	Caudovirales	Siphoviridae	unassigned	2.853456910718991
NODE_180_length_12900_22	NODE_180_length_12900	unannotated	NON	PF11651.8	VOG00241	Caudovirales	Siphoviridae	unassigned	1.731529534459024
NODE_180_length_12900_23	NODE_180_length_12900	unannotated	NON	unannotated	unannotated	Caudovirales	Siphoviridae	unassigned	0.0
NODE_5000_length_1076_1	NODE_5000_length_1076	unannotated	NON	unannotated	unannotated	unknown	unknown	unknown	2.8570237318573897
NODE_5000_length_1076_2	NODE_5000_length_1076	unannotated	NON	PF10711.9	VOG03676	unknown	unknown	unknown	1.6005735192478374
NODE_5000_length_1076_3	NODE_5000_length_1076	unannotated	NON	unannotated	unannotated	unknown	unknown	unknown	2.539576650539902
NODE_5000_length_1076_4	NODE_5000_length_1076	unannotated	NON	unannotated	unannotated	unknown	unknown	unknown	0.0
NODE_979_length_4763_1	NODE_979_length_4763	unannotated	NON	unannotated	unannotated	Caudovirales	Siphoviridae	unassigned	9.216205586636741
NODE_979_length_4763_2	NODE_979_length_4763	unannotated	NON	unannotated	unannotated	Caudovirales	Siphoviridae	unassigned	11.904265549405789
NODE_979_length_4763_3	NODE_979_length_4763	unannotated	NON	unannotated	unannotated	Caudovirales	Siphoviridae	unassigned	1.7968702716084213
NODE_979_length_4763_4	NODE_979_length_4763	unannotated	NON	unannotated	unannotated	Caudovirales	Siphoviridae	unassigned	0.0
NODE_979_length_4763_5	NODE_979_length_4763	unannotated	NON	unannotated	VOG20626	Caudovirales	Siphoviridae	unassigned	0.0
NODE_979_length_4763_6	NODE_979_length_4763	unannotated	NON	unannotated	VOG01027	Caudovirales	Siphoviridae	unassigned	4.761706219762316
NODE_2477_length_2143_1	NODE_2477_length_2143	K00948	NON	PF00156.27	VOG09871	Caudovirales	Myoviridae	unassigned	2.6826513914153893
NODE_2477_length_2143_2	NODE_2477_length_2143	unannotated	NON	unannotated	VOG00654	Caudovirales	Myoviridae	unassigned	2.4843684624846865
NODE_2477_length_2143_3	NODE_2477_length_2143	unannotated	NON	unannotated	VOG09774	Caudovirales	Myoviridae	unassigned	1.3045770465102235
NODE_2477_length_2143_4	NODE_2477_length_2143	unannotated	NON	unannotated	unannotated	Caudovirales	Myoviridae	unassigned	6.5678706479480224
NODE_2477_length_2143_5	NODE_2477_length_2143	unannotated	NON	unannotated	unannotated	Caudovirales	Myoviridae	unassigned	0.0
NODE_479_length_7939_1	NODE_479_length_7939	unannotated	NON	unannotated	unannotated	unknown	unknown	unknown	4.308210389308762
NODE_479_length_7939_2	NODE_479_length_7939	unannotated	NON	unannotated	unannotated	unknown	unknown	unknown	2.0407312370409927
NODE_479_length_7939_3	NODE_479_length_7939	unannotated	NON	unannotated	unannotated	unknown	unknown	unknown	0.7680171322197284
NODE_479_length_7939_4	NODE_479_length_7939	unannotated	NON	unannotated	unannotated	unknown	unknown	unknown	6.778229494323582
NODE_479_length_7939_5	NODE_479_length_7939	unannotated	NON	unannotated	unannotated	unknown	unknown	unknown	6.7324895138027605
NODE_479_length_7939_6	NODE_479_length_7939	unannotated	NON	unannotated	unannotated	unknown	unknown	unknown	4.052515931712609
NODE_479_length_7939_7	NODE_479_length_7939	unannotated	NON	unannotated	unannotated	unknown	unknown	unknown	8.321428345215699
NODE_479_length_7939_8	NODE_479_length_7939	unannotated	NON	unannotated	unannotated	unknown	unknown	unknown	0.0
NODE_479_length_7939_9	NODE_479_length_7939	K00948	NON	unannotated	VOG09871	unknown	unknown	unknown	9.018382991974084
NODE_3866_length_1365_1	NODE_3866_length_1365	unannotated	NON	unannotated	unannotated	unknown	unknown	unknown	0.0
NODE_3866_length_1365_2	NODE_3866_length_1365	unannotated	NON	unannotated	unannotated	unknown	unknown	unknown	2.0930576790164026
NODE_3866_length_1365_3	NODE_3866_length_1365	unannotated	NON	unannotated	unannotated	unknown	unknown	unknown	6.456550806457377
NODE_3866_length_1365_4	NODE_3866_length_1365	unannotated	NON	unannotated	unannotated	unknown	unknown	unknown	4.464099581027171
NODE_3866_length_1365_5	NODE_3866_length_1365	unannotated	NON	unannotated	VOG02417	unknown	unknown	unknown	6.115952942813983
NODE_95_length_16827_1	NODE_95_length_16827	unannotated	NON	unannotated	unannotated	Caudovirales	Siphoviridae	unassigned	217.34329113068515
NODE_95_length_16827_2	NODE_95_length_16827	unannotated	NON	unannotated	unannotated	Caudovirales	Siphoviridae	unassigned	22.054218281004413
NODE_95_length_16827_3	NODE_95_length_16827	unannotated	NON	unannotated	unannotated	Caudovirales	Siphoviridae	unassigned	0.0
NODE_95_length_16827_4	NODE_95_length_16827	unannotated	NON	unannotated	unannotated	Caudovirales	Siphoviridae	unassigned	9.717767795433298
NODE_95_length_16827_5	NODE_95_length_16827	unannotated	NON	unannotated	unannotated	Caudovirales	Siphoviridae	unassigned	6.5678706479480224
NODE_95_length_16827_6	NODE_95_length_16827	unannotated	NON	unannotated	unannotated	Caudovirales	Siphoviridae	unassigned	61.25612021402779
NODE_95_length_16827_7	NODE_95_length_16827	unannotated	NON	unannotated	unannotated	Caudovirales	Siphoviridae	unassigned	76.47588777194022
NODE_95_length_16827_8	NODE_95_length_16827	unannotated	NON	unannotated	VOG00685	Caudovirales	Siphoviridae	unassigned	24.800553227928727
NODE_95_length_16827_9	NODE_95_length_16827	unannotated	NON	unannotated	VOG00189	Caudovirales	Siphoviridae	unassigned	144.1266436160201
NODE_95_length_16827_10	NODE_95_length_16827	unannotated	NON	PF08875.11	VOG01017	Caudovirales	Siphoviridae	unassigned	32.73673026086592
NODE_95_length_16827_11	NODE_95_length_16827	unannotated	NON	unannotated	VOG00407	Caudovirales	Siphoviridae	unassigned	75.12257017513218
NODE_95_length_16827_12	NODE_95_length_16827	unannotated	NON	unannotated	VOG20937	Caudovirales	Siphoviridae	unassigned	53.487658906919165
NODE_95_length_16827_13	NODE_95_length_16827	unannotated	NON	PF16459.5	VOG11653	Caudovirales	Siphoviridae	unassigned	91.69790210656241
NODE_95_length_16827_14	NODE_95_length_16827	unannotated	NON	PF16460.5	VOG00359	Caudovirales	Siphoviridae	unassigned	16.23308938555335
NODE_95_length_16827_15	NODE_95_length_16827	unannotated	NON	PF11367.8	VOG00160	Caudovirales	Siphoviridae	unassigned	20.73646256993267
NODE_95_length_16827_16	NODE_95_length_16827	unannotated	NON	unannotated	unannotated	Caudovirales	Siphoviridae	unassigned	55.10402166265825
NODE_95_length_16827_17	NODE_95_length_16827	unannotated	NON	PF04883.12	VOG00973	Caudovirales	Siphoviridae	unassigned	55.42313796772532
NODE_95_length_16827_18	NODE_95_length_16827	unannotated	NON	unannotated	VOG12640	Caudovirales	Siphoviridae	unassigned	2.5061611682959555
NODE_95_length_16827_19	NODE_95_length_16827	unannotated	NON	unannotated	VOG12639	Caudovirales	Siphoviridae	unassigned	34.32857972386786
NODE_95_length_16827_20	NODE_95_length_16827	unannotated	NON	PF05521.11	VOG00066	Caudovirales	Siphoviridae	unassigned	23.11507873671027
NODE_95_length_16827_21	NODE_95_length_16827	unannotated	NON	unannotated	unannotated	Caudovirales	Siphoviridae	unassigned	21.549327417902454
NODE_95_length_16827_22	NODE_95_length_16827	unannotated	NON	unannotated	VOG11346	Caudovirales	Siphoviridae	unassigned	4.801720557743511
NODE_95_length_16827_23	NODE_95_length_16827	unannotated	NON	unannotated	unannotated	Caudovirales	Siphoviridae	unassigned	23.11507873671027
NODE_95_length_16827_24	NODE_95_length_16827	unannotated	NON	PF05065.13	VOG00633	Caudovirales	Siphoviridae	unassigned	7.8428102443144025
NODE_1027_length_4587_1	NODE_1027_length_4587	unannotated	NON	unannotated	unannotated	unknown	unknown	unknown	2.16441191807378
NODE_1027_length_4587_2	NODE_1027_length_4587	unannotated	NON	unannotated	unannotated	unknown	unknown	unknown	0.0
NODE_1027_length_4587_3	NODE_1027_length_4587	unannotated	NON	unannotated	unannotated	unknown	unknown	unknown	5.890770581149257
NODE_1027_length_4587_4	NODE_1027_length_4587	unannotated	NON	unannotated	VOG03415	unknown	unknown	unknown	5.163295900947089
NODE_1027_length_4587_5	NODE_1027_length_4587	unannotated	NON	unannotated	unannotated	unknown	unknown	unknown	13.533270308798162
NODE_1027_length_4587_6	NODE_1027_length_4587	unannotated	NON	unannotated	unannotated	unknown	unknown	unknown	17.02670708884707
NODE_1171_length_4133_1	NODE_1171_length_4133	unannotated	NON	PF06890.12	unannotated	Caudovirales	Myoviridae	unassigned	2.3660652023663684
NODE_1171_length_4133_2	NODE_1171_length_4133	unannotated	NON	PF07409.12	unannotated	Caudovirales	Myoviridae	unassigned	2.5914047454488798
NODE_1171_length_4133_3	NODE_1171_length_4133	unannotated	NON	PF04865.14	VOG00243	Caudovirales	Myoviridae	unassigned	5.413826193011419
NODE_1171_length_4133_4	NODE_1171_length_4133	unannotated	NON	PF10076.9	VOG02155	Caudovirales	Myoviridae	unassigned	2.225096364374914
NODE_1171_length_4133_5	NODE_1171_length_4133	unannotated	NON	unannotated	unannotated	Caudovirales	Myoviridae	unassigned	6.49323575422134
NODE_1171_length_4133_6	NODE_1171_length_4133	unannotated	NON	unannotated	unannotated	Caudovirales	Myoviridae	unassigned	5.685619366880378
NODE_606_length_6913_1	NODE_606_length_6913	unannotated	NON	unannotated	unannotated	Caudovirales	Siphoviridae	unassigned	27.37981076363332
NODE_606_length_6913_2	NODE_606_length_6913	unannotated	NON	unannotated	unannotated	Caudovirales	Siphoviridae	unassigned	67.52965184390193
NODE_606_length_6913_3	NODE_606_length_6913	unannotated	NON	unannotated	unannotated	Caudovirales	Siphoviridae	unassigned	27.62516585510962
NODE_606_length_6913_4	NODE_606_length_6913	unannotated	NON	unannotated	unannotated	Caudovirales	Siphoviridae	unassigned	12.489721232163452
NODE_606_length_6913_5	NODE_606_length_6913	unannotated	NON	unannotated	unannotated	Caudovirales	Siphoviridae	unassigned	12.98647150844268
NODE_606_length_6913_6	NODE_606_length_6913	unannotated	NON	unannotated	unannotated	Caudovirales	Siphoviridae	unassigned	77.09429117710415
NODE_606_length_6913_7	NODE_606_length_6913	unannotated	NON	unannotated	unannotated	Caudovirales	Siphoviridae	unassigned	69.4740743539092
NODE_606_length_6913_8	NODE_606_length_6913	unannotated	NON	unannotated	unannotated	Caudovirales	Siphoviridae	unassigned	30.63475330196735
NODE_606_length_6913_9	NODE_606_length_6913	unannotated	NON	unannotated	unannotated	Caudovirales	Siphoviridae	unassigned	62.88475515622614
NODE_606_length_6913_10	NODE_606_length_6913	K00558	AMG	PF00145.17	VOG01885	Caudovirales	Siphoviridae	unassigned	44.852200521632135
NODE_606_length_6913_11	NODE_606_length_6913	unannotated	NON	PF05869.11	VOG01116	Caudovirales	Siphoviridae	unassigned	43.235123958578086
NODE_606_length_6913_12	NODE_606_length_6913	unannotated	NON	unannotated	unannotated	Caudovirales	Siphoviridae	unassigned	17.968702716084213
NODE_606_length_6913_13	NODE_606_length_6913	unannotated	NON	unannotated	unannotated	Caudovirales	Siphoviridae	unassigned	19.32286581932534
NODE_606_length_6913_14	NODE_606_length_6913	unannotated	NON	unannotated	unannotated	Caudovirales	Siphoviridae	unassigned	120.21356685957323
NODE_606_length_6913_15	NODE_606_length_6913	K01446	NON	PF01510.25	VOG00699	Caudovirales	Siphoviridae	unassigned	51.77777637023101
NODE_2594_length_2048_1	NODE_2594_length_2048	unannotated	NON	unannotated	unannotated	Caudovirales	Podoviridae	Picovirinae	0.9717767795433297
NODE_2594_length_2048_2	NODE_2594_length_2048	unannotated	NON	unannotated	unannotated	Caudovirales	Podoviridae	Picovirinae	2.9760663873514472
NODE_2594_length_2048_3	NODE_2594_length_2048	unannotated	NON	PF05352.12	VOG10106	Caudovirales	Podoviridae	Picovirinae	2.8611110333335805
NODE_2594_length_2048_4	NODE_2594_length_2048	unannotated	NON	unannotated	unannotated	Caudovirales	Podoviridae	Picovirinae	5.494276407418058
NODE_972_length_4780_1	NODE_972_length_4780	unannotated	NON	unannotated	unannotated	unknown	unknown	unknown	3.809364975809853
NODE_972_length_4780_2	NODE_972_length_4780	K16628	NON	unannotated	VOG00433	unknown	unknown	unknown	3.431860338567435
NODE_972_length_4780_3	NODE_972_length_4780	unannotated	NON	unannotated	unannotated	unknown	unknown	unknown	12.07193126136925
NODE_972_length_4780_4	NODE_972_length_4780	unannotated	NON	unannotated	unannotated	unknown	unknown	unknown	6.64424123687765
NODE_972_length_4780_5	NODE_972_length_4780	unannotated	NON	unannotated	unannotated	unknown	unknown	unknown	15.42524550063849
NODE_972_length_4780_6	NODE_972_length_4780	unannotated	NON	unannotated	unannotated	unknown	unknown	unknown	29.597074600636805
NODE_972_length_4780_7	NODE_972_length_4780	unannotated	NON	unannotated	unannotated	unknown	unknown	unknown	1.923921704954471
NODE_521_length_7583_1	NODE_521_length_7583	unannotated	NON	unannotated	unannotated	unassigned	unassigned	unassigned	3.122430308040863
NODE_521_length_7583_2	NODE_521_length_7583	unannotated	NON	unannotated	unannotated	unassigned	unassigned	unassigned	0.0
NODE_521_length_7583_3	NODE_521_length_7583	unannotated	NON	unannotated	unannotated	unassigned	unassigned	unassigned	2.9760663873514472
NODE_521_length_7583_4	NODE_521_length_7583	unannotated	NON	unannotated	unannotated	unassigned	unassigned	unassigned	3.463059068918048
NODE_521_length_7583_5	NODE_521_length_7583	unannotated	NON	unannotated	unannotated	unassigned	unassigned	unassigned	0.0
NODE_521_length_7583_6	NODE_521_length_7583	unannotated	NON	unannotated	unannotated	unassigned	unassigned	unassigned	3.1297599566512875
NODE_521_length_7583_7	NODE_521_length_7583	unannotated	NON	unannotated	unannotated	unassigned	unassigned	unassigned	3.0556403549276894
NODE_521_length_7583_8	NODE_521_length_7583	unannotated	NON	unannotated	VOG00945	unassigned	unassigned	unassigned	8.148374279807172
NODE_521_length_7583_9	NODE_521_length_7583	unannotated	NON	PF05050.12	VOG01199	unassigned	unassigned	unassigned	5.844693554942915
NODE_521_length_7583_10	NODE_521_length_7583	unannotated	NON	unannotated	unannotated	unassigned	unassigned	unassigned	1.923921704954471
NODE_521_length_7583_11	NODE_521_length_7583	K07270	NON	unannotated	VOG00070	unassigned	unassigned	unassigned	2.532822457320381
NODE_521_length_7583_12	NODE_521_length_7583	unannotated	NON	unannotated	unannotated	unassigned	unassigned	unassigned	1.917465591850597
NODE_521_length_7583_13	NODE_521_length_7583	unannotated	NON	unannotated	unannotated	unassigned	unassigned	unassigned	0.8002867596239187
NODE_521_length_7583_14	NODE_521_length_7583	unannotated	NON	unannotated	unannotated	unassigned	unassigned	unassigned	0.0
NODE_521_length_7583_15	NODE_521_length_7583	unannotated	NON	PF03237.15	VOG09810	unassigned	unassigned	unassigned	0.0
NODE_3646_length_1452_1	NODE_3646_length_1452	unannotated	NON	unannotated	VOG00223	unknown	unknown	unknown	0.0
NODE_3646_length_1452_2	NODE_3646_length_1452	unannotated	NON	unannotated	unannotated	unknown	unknown	unknown	3.3533142392692366
NODE_3646_length_1452_3	NODE_3646_length_1452	unannotated	NON	unannotated	VOG00973	unknown	unknown	unknown	0.0
NODE_3646_length_1452_4	NODE_3646_length_1452	unannotated	NON	unannotated	unannotated	unknown	unknown	unknown	0.0
NODE_2937_length_1800_1	NODE_2937_length_1800	unannotated	NON	unannotated	unannotated	Caudovirales	Siphoviridae	unassigned	0.0
NODE_2937_length_1800_2	NODE_2937_length_1800	unannotated	NON	unannotated	unannotated	Caudovirales	Siphoviridae	unassigned	0.6613480860780994
NODE_2937_length_1800_3	NODE_2937_length_1800	unannotated	NON	PF04404.12	VOG09746	Caudovirales	Siphoviridae	unassigned	19.59101987559353
NODE_2937_length_1800_4	NODE_2937_length_1800	unannotated	NON	unannotated	unannotated	Caudovirales	Siphoviridae	unassigned	21.321072625801413
NODE_2937_length_1800_5	NODE_2937_length_1800	unannotated	NON	unannotated	unannotated	Caudovirales	Siphoviridae	unassigned	0.0
NODE_2937_length_1800_6	NODE_2937_length_1800	unannotated	NON	unannotated	unannotated	Caudovirales	Siphoviridae	unassigned	0.0
NODE_2881_length_1834_1	NODE_2881_length_1834	unannotated	NON	unannotated	unannotated	unknown	unknown	unknown	0.705437958483306
NODE_2881_length_1834_2	NODE_2881_length_1834	unannotated	NON	PF16473.5	VOG00231	unknown	unknown	unknown	0.8984351358042106
NODE_2881_length_1834_3	NODE_2881_length_1834	unannotated	NON	unannotated	unannotated	unknown	unknown	unknown	3.887107118173319
NODE_2881_length_1834_4	NODE_2881_length_1834	unannotated	NON	unannotated	unannotated	unknown	unknown	unknown	0.0
NODE_1750_length_2944_1	NODE_1750_length_2944	unannotated	NON	unannotated	unannotated	unknown	unknown	unknown	3.02767447499338
NODE_1750_length_2944_2	NODE_1750_length_2944	unannotated	NON	unannotated	unannotated	unknown	unknown	unknown	3.9680885164685966
NODE_1750_length_2944_3	NODE_1750_length_2944	unannotated	NON	PF04404.12	VOG09746	unknown	unknown	unknown	3.3124912833129154
NODE_1750_length_2944_4	NODE_1750_length_2944	unannotated	NON	unannotated	unannotated	unknown	unknown	unknown	5.520818805521525
NODE_1750_length_2944_5	NODE_1750_length_2944	unannotated	NON	unannotated	unannotated	unknown	unknown	unknown	0.0
NODE_259_length_10741_1	NODE_259_length_10741	unannotated	NON	unannotated	VOG00460	Caudovirales	Siphoviridae	unassigned	6.337522666590133
NODE_259_length_10741_2	NODE_259_length_10741	unannotated	NON	unannotated	unannotated	Caudovirales	Siphoviridae	unassigned	19.87875516112268
NODE_259_length_10741_3	NODE_259_length_10741	unannotated	NON	unannotated	unannotated	Caudovirales	Siphoviridae	unassigned	40.81462474081985
NODE_259_length_10741_4	NODE_259_length_10741	unannotated	NON	PF11753.8	VOG01130	Caudovirales	Siphoviridae	unassigned	24.10990491018894
NODE_259_length_10741_5	NODE_259_length_10741	K03553	NON	PF00154.21	VOG01109	Caudovirales	Siphoviridae	unassigned	8.36905941655195
NODE_259_length_10741_6	NODE_259_length_10741	unannotated	NON	unannotated	unannotated	Caudovirales	Siphoviridae	unassigned	4.395421125934446
NODE_259_length_10741_7	NODE_259_length_10741	unannotated	NON	unannotated	VOG09757	Caudovirales	Siphoviridae	unassigned	3.9680885164685966
NODE_2062_length_2541_1	NODE_2062_length_2541	unannotated	NON	unannotated	unannotated	Caudovirales	Siphoviridae	unassigned	0.0
NODE_2062_length_2541_2	NODE_2062_length_2541	unannotated	NON	unannotated	unannotated	Caudovirales	Siphoviridae	unassigned	0.0
NODE_2062_length_2541_3	NODE_2062_length_2541	unannotated	NON	unannotated	unannotated	Caudovirales	Siphoviridae	unassigned	0.0
NODE_2062_length_2541_4	NODE_2062_length_2541	unannotated	NON	unannotated	unannotated	Caudovirales	Siphoviridae	unassigned	0.0
NODE_2062_length_2541_5	NODE_2062_length_2541	unannotated	NON	unannotated	unannotated	Caudovirales	Siphoviridae	unassigned	0.0
NODE_2062_length_2541_6	NODE_2062_length_2541	K01143	NON	PF09588.10	VOG01132	Caudovirales	Siphoviridae	unassigned	2.240802926946972
NODE_2062_length_2541_7	NODE_2062_length_2541	unannotated	NON	unannotated	unannotated	Caudovirales	Siphoviridae	unassigned	2.3341697155697627
NODE_2062_length_2541_8	NODE_2062_length_2541	unannotated	NON	PF04404.12	VOG09746	Caudovirales	Siphoviridae	unassigned	0.0
NODE_913_length_5031_1	NODE_913_length_5031	unannotated	NON	unannotated	unannotated	unknown	unknown	unknown	0.0
NODE_913_length_5031_2	NODE_913_length_5031	unannotated	NON	unannotated	unannotated	unknown	unknown	unknown	2.6380643876799534
NODE_913_length_5031_3	NODE_913_length_5031	unannotated	NON	unannotated	unannotated	unknown	unknown	unknown	0.0
NODE_913_length_5031_4	NODE_913_length_5031	unannotated	NON	unannotated	unannotated	unknown	unknown	unknown	0.0
NODE_913_length_5031_5	NODE_913_length_5031	unannotated	NON	unannotated	unannotated	unknown	unknown	unknown	0.0
NODE_913_length_5031_6	NODE_913_length_5031	unannotated	NON	unannotated	unannotated	unknown	unknown	unknown	0.8209838309935028
NODE_913_length_5031_7	NODE_913_length_5031	unannotated	NON	unannotated	unannotated	unknown	unknown	unknown	11.582528642665094
NODE_913_length_5031_8	NODE_913_length_5031	unannotated	NON	unannotated	unannotated	unknown	unknown	unknown	38.73930483874427
NODE_913_length_5031_9	NODE_913_length_5031	unannotated	NON	unannotated	unannotated	unknown	unknown	unknown	1.1757299308055102
NODE_913_length_5031_10	NODE_913_length_5031	unannotated	NON	unannotated	unannotated	unknown	unknown	unknown	1.9046824879049264
NODE_913_length_5031_11	NODE_913_length_5031	unannotated	NON	unannotated	unannotated	unknown	unknown	unknown	14.429412787158533
NODE_913_length_5031_12	NODE_913_length_5031	unannotated	NON	unannotated	VOG10455	unknown	unknown	unknown	5.99899996190528
NODE_216_length_11782_1	NODE_216_length_11782	unannotated	NON	unannotated	unannotated	Caudovirales	Siphoviridae	unassigned	9.016248463455273
NODE_216_length_11782_2	NODE_216_length_11782	unannotated	NON	unannotated	unannotated	Caudovirales	Siphoviridae	unassigned	21.945254751948067
NODE_216_length_11782_3	NODE_216_length_11782	unannotated	NON	unannotated	unannotated	Caudovirales	Siphoviridae	unassigned	0.0
NODE_216_length_11782_4	NODE_216_length_11782	unannotated	NON	unannotated	unannotated	Caudovirales	Siphoviridae	unassigned	0.0
NODE_216_length_11782_5	NODE_216_length_11782	unannotated	NON	unannotated	unannotated	Caudovirales	Siphoviridae	unassigned	0.0
NODE_216_length_11782_6	NODE_216_length_11782	unannotated	NON	unannotated	unannotated	Caudovirales	Siphoviridae	unassigned	3.9680885164685966
NODE_216_length_11782_7	NODE_216_length_11782	unannotated	NON	unannotated	unannotated	Caudovirales	Siphoviridae	unassigned	19.535205004153095
NODE_216_length_11782_8	NODE_216_length_11782	unannotated	NON	unannotated	unannotated	Caudovirales	Siphoviridae	unassigned	32.65169979265588
NODE_216_length_11782_9	NODE_216_length_11782	unannotated	NON	unannotated	unannotated	Caudovirales	Siphoviridae	unassigned	0.0
NODE_216_length_11782_10	NODE_216_length_11782	unannotated	NON	unannotated	unannotated	Caudovirales	Siphoviridae	unassigned	3.2839353239740112
NODE_216_length_11782_11	NODE_216_length_11782	unannotated	NON	unannotated	unannotated	Caudovirales	Siphoviridae	unassigned	0.0
NODE_216_length_11782_12	NODE_216_length_11782	unannotated	NON	unannotated	unannotated	Caudovirales	Siphoviridae	unassigned	4.201505488025573
NODE_216_length_11782_13	NODE_216_length_11782	unannotated	NON	unannotated	unannotated	Caudovirales	Siphoviridae	unassigned	12.489721232163452
NODE_216_length_11782_14	NODE_216_length_11782	unannotated	NON	PF04404.12	VOG09746	Caudovirales	Siphoviridae	unassigned	2.6453923443123974
NODE_216_length_11782_15	NODE_216_length_11782	unannotated	NON	unannotated	VOG04799	Caudovirales	Siphoviridae	unassigned	10.068806103462167
NODE_216_length_11782_16	NODE_216_length_11782	unannotated	NON	unannotated	VOG01132	Caudovirales	Siphoviridae	unassigned	8.031793623695473
NODE_216_length_11782_17	NODE_216_length_11782	unannotated	NON	unannotated	unannotated	Caudovirales	Siphoviridae	unassigned	8.790842251868892
NODE_216_length_11782_18	NODE_216_length_11782	unannotated	NON	unannotated	unannotated	Caudovirales	Siphoviridae	unassigned	1.4005018293418576
NODE_216_length_11782_19	NODE_216_length_11782	unannotated	NON	unannotated	unannotated	Caudovirales	Siphoviridae	unassigned	11.557539368355135
NODE_216_length_11782_20	NODE_216_length_11782	K00390	AMG	PF11922.8	VOG00137	Caudovirales	Siphoviridae	unassigned	7.863368069332266
NODE_216_length_11782_21	NODE_216_length_11782	unannotated	NON	unannotated	VOG00153	Caudovirales	Siphoviridae	unassigned	9.717767795433298
NODE_216_length_11782_22	NODE_216_length_11782	unannotated	NON	unannotated	unannotated	Caudovirales	Siphoviridae	unassigned	8.16292494816397
NODE_216_length_11782_23	NODE_216_length_11782	unannotated	NON	unannotated	unannotated	Caudovirales	Siphoviridae	unassigned	19.500320709502816
NODE_216_length_11782_24	NODE_216_length_11782	unannotated	NON	unannotated	unannotated	Caudovirales	Siphoviridae	unassigned	11.314945472702533
NODE_216_length_11782_25	NODE_216_length_11782	unannotated	NON	unannotated	VOG01895	Caudovirales	Siphoviridae	unassigned	0.0
NODE_640_length_6662_1	NODE_640_length_6662	K06909	NON	unannotated	VOG20626	Caudovirales	Siphoviridae	unassigned	3.1167531620262436
NODE_640_length_6662_2	NODE_640_length_6662	unannotated	NON	unannotated	unannotated	Caudovirales	Siphoviridae	unassigned	8.465255501799673
NODE_640_length_6662_3	NODE_640_length_6662	unannotated	NON	unannotated	unannotated	Caudovirales	Siphoviridae	unassigned	0.0
NODE_640_length_6662_4	NODE_640_length_6662	unannotated	NON	unannotated	unannotated	Caudovirales	Siphoviridae	unassigned	0.0
NODE_640_length_6662_5	NODE_640_length_6662	unannotated	NON	unannotated	unannotated	Caudovirales	Siphoviridae	unassigned	0.0
NODE_640_length_6662_6	NODE_640_length_6662	unannotated	NON	unannotated	unannotated	Caudovirales	Siphoviridae	unassigned	0.0
NODE_640_length_6662_7	NODE_640_length_6662	unannotated	NON	unannotated	unannotated	Caudovirales	Siphoviridae	unassigned	0.0
NODE_640_length_6662_8	NODE_640_length_6662	unannotated	NON	unannotated	unannotated	Caudovirales	Siphoviridae	unassigned	0.0
NODE_640_length_6662_9	NODE_640_length_6662	unannotated	NON	unannotated	unannotated	Caudovirales	Siphoviridae	unassigned	6.279173037049208
NODE_640_length_6662_10	NODE_640_length_6662	unannotated	NON	PF12728.7	unannotated	Caudovirales	Siphoviridae	unassigned	2.1163138754499182
NODE_640_length_6662_11	NODE_640_length_6662	unannotated	NON	unannotated	unannotated	Caudovirales	Siphoviridae	unassigned	10.024644673183822
NODE_640_length_6662_12	NODE_640_length_6662	unannotated	NON	unannotated	unannotated	Caudovirales	Siphoviridae	unassigned	0.0
NODE_640_length_6662_13	NODE_640_length_6662	K01185	NON	unannotated	VOG00308	Caudovirales	Siphoviridae	unassigned	14.492149364494006
NODE_640_length_6662_14	NODE_640_length_6662	unannotated	NON	unannotated	VOG00048	Caudovirales	Siphoviridae	unassigned	17.981268242459098
NODE_640_length_6662_15	NODE_640_length_6662	K10906	NON	PF12684.7	VOG00690	Caudovirales	Siphoviridae	unassigned	3.7280262218779696
NODE_640_length_6662_16	NODE_640_length_6662	unannotated	NON	unannotated	VOG17031	Caudovirales	Siphoviridae	unassigned	2.4843684624846865
NODE_3069_length_1723_1	NODE_3069_length_1723	unannotated	NON	unannotated	VOG00018	unknown	unknown	unknown	1.9304214404441824
NODE_3069_length_1723_2	NODE_3069_length_1723	unannotated	NON	unannotated	unannotated	unknown	unknown	unknown	0.0
NODE_3069_length_1723_3	NODE_3069_length_1723	unannotated	NON	unannotated	unannotated	unknown	unknown	unknown	1.5872354065874388
NODE_3069_length_1723_4	NODE_3069_length_1723	unannotated	NON	unannotated	unannotated	unknown	unknown	unknown	5.791264321332547
NODE_324_length_9619_1	NODE_324_length_9619	K18691	NON	PF01464.20	VOG00498	Caudovirales	Podoviridae	unassigned	4.471085652358982
NODE_324_length_9619_2	NODE_324_length_9619	unannotated	NON	unannotated	unannotated	Caudovirales	Podoviridae	unassigned	4.220394722718045
NODE_324_length_9619_3	NODE_324_length_9619	unannotated	NON	unannotated	unannotated	Caudovirales	Podoviridae	unassigned	0.0
NODE_324_length_9619_4	NODE_324_length_9619	unannotated	NON	unannotated	unannotated	Caudovirales	Podoviridae	unassigned	1.923921704954471
NODE_324_length_9619_5	NODE_324_length_9619	unannotated	NON	unannotated	unannotated	Caudovirales	Podoviridae	unassigned	0.0
NODE_324_length_9619_6	NODE_324_length_9619	unannotated	NON	unannotated	unannotated	Caudovirales	Podoviridae	unassigned	1.3802047013803813
NODE_324_length_9619_7	NODE_324_length_9619	K17680	NON	PF03796.15	VOG00557	Caudovirales	Podoviridae	unassigned	3.674628594028797
NODE_324_length_9619_8	NODE_324_length_9619	unannotated	NON	unannotated	unannotated	Caudovirales	Podoviridae	unassigned	0.0
NODE_324_length_9619_9	NODE_324_length_9619	unannotated	NON	unannotated	unannotated	Caudovirales	Podoviridae	unassigned	1.4214048417200944
NODE_324_length_9619_10	NODE_324_length_9619	unannotated	NON	unannotated	unannotated	Caudovirales	Podoviridae	unassigned	0.0
NODE_324_length_9619_11	NODE_324_length_9619	unannotated	NON	unannotated	unannotated	Caudovirales	Podoviridae	unassigned	0.0
NODE_324_length_9619_12	NODE_324_length_9619	unannotated	NON	unannotated	unannotated	Caudovirales	Podoviridae	unassigned	0.0
NODE_324_length_9619_13	NODE_324_length_9619	unannotated	NON	unannotated	unannotated	Caudovirales	Podoviridae	unassigned	2.221204067527611
NODE_324_length_9619_14	NODE_324_length_9619	unannotated	NON	unannotated	VOG00041	Caudovirales	Podoviridae	unassigned	1.2448905149705403
NODE_544_length_7445_1	NODE_544_length_7445	unannotated	NON	unannotated	VOG08331	unknown	unknown	unknown	59.44204148742301
NODE_544_length_7445_2	NODE_544_length_7445	unannotated	NON	unannotated	unannotated	unknown	unknown	unknown	47.96590514412589
NODE_544_length_7445_3	NODE_544_length_7445	unannotated	NON	unannotated	unannotated	unknown	unknown	unknown	39.12719839494616
NODE_544_length_7445_4	NODE_544_length_7445	unannotated	NON	unannotated	unannotated	unknown	unknown	unknown	31.744708131748773
NODE_544_length_7445_5	NODE_544_length_7445	unannotated	NON	unannotated	unannotated	unknown	unknown	unknown	12.421842312423433
NODE_544_length_7445_6	NODE_544_length_7445	unannotated	NON	unannotated	unannotated	unknown	unknown	unknown	8.575584661183319
NODE_544_length_7445_7	NODE_544_length_7445	unannotated	NON	unannotated	unannotated	unknown	unknown	unknown	10.799746065440305
NODE_544_length_7445_8	NODE_544_length_7445	unannotated	NON	unannotated	unannotated	unknown	unknown	unknown	0.0
NODE_1056_length_4529_1	NODE_1056_length_4529	K12212	NON	unannotated	VOG00679	unknown	unknown	unknown	3.549097803549552
NODE_1056_length_4529_2	NODE_1056_length_4529	unannotated	NON	unannotated	VOG03830	unknown	unknown	unknown	13.604874913606617
NODE_1056_length_4529_3	NODE_1056_length_4529	unannotated	NON	unannotated	unannotated	unknown	unknown	unknown	2.140092683039243
NODE_1056_length_4529_4	NODE_1056_length_4529	unannotated	NON	unannotated	unannotated	unknown	unknown	unknown	0.0
NODE_1056_length_4529_5	NODE_1056_length_4529	unannotated	NON	PF04404.12	VOG09746	unknown	unknown	unknown	0.0
NODE_1056_length_4529_6	NODE_1056_length_4529	unannotated	NON	unannotated	VOG01402	unknown	unknown	unknown	3.2049945709938665
NODE_1056_length_4529_7	NODE_1056_length_4529	unannotated	NON	unannotated	unannotated	unknown	unknown	unknown	5.092733924879482
NODE_1056_length_4529_8	NODE_1056_length_4529	unannotated	NON	unannotated	unannotated	unknown	unknown	unknown	0.0
NODE_1056_length_4529_9	NODE_1056_length_4529	K17680	NON	PF03796.15	VOG00557	unknown	unknown	unknown	4.645567043670553
NODE_1056_length_4529_10	NODE_1056_length_4529	unannotated	NON	unannotated	unannotated	unknown	unknown	unknown	5.714047463714779
NODE_4168_length_1268_1	NODE_4168_length_1268	unannotated	NON	unannotated	unannotated	unknown	unknown	unknown	0.0
NODE_4168_length_1268_2	NODE_4168_length_1268	unannotated	NON	unannotated	unannotated	unknown	unknown	unknown	0.0
NODE_4168_length_1268_3	NODE_4168_length_1268	unannotated	NON	PF05050.12	VOG01199	unknown	unknown	unknown	0.0
NODE_4168_length_1268_4	NODE_4168_length_1268	unannotated	NON	unannotated	unannotated	unknown	unknown	unknown	0.0
NODE_572_length_7266_1	NODE_572_length_7266	unannotated	NON	unannotated	unannotated	unknown	unknown	unknown	5.9521327747028945
NODE_572_length_7266_2	NODE_572_length_7266	unannotated	NON	PF14550.6	VOG12502	unknown	unknown	unknown	3.1482355171982257
NODE_572_length_7266_3	NODE_572_length_7266	unannotated	NON	unannotated	unannotated	unknown	unknown	unknown	7.618729951619706
NODE_572_length_7266_4	NODE_572_length_7266	unannotated	NON	unannotated	unannotated	unknown	unknown	unknown	2.140092683039243
NODE_572_length_7266_5	NODE_572_length_7266	unannotated	NON	unannotated	unannotated	unknown	unknown	unknown	4.395421125934446
NODE_572_length_7266_6	NODE_572_length_7266	unannotated	NON	unannotated	unannotated	unknown	unknown	unknown	6.420278049117729
NODE_572_length_7266_7	NODE_572_length_7266	unannotated	NON	unannotated	unannotated	unknown	unknown	unknown	0.0
NODE_572_length_7266_8	NODE_572_length_7266	unannotated	NON	unannotated	unannotated	unknown	unknown	unknown	0.0
NODE_572_length_7266_9	NODE_572_length_7266	unannotated	NON	unannotated	unannotated	unknown	unknown	unknown	7.325701876557409
NODE_1974_length_2632_1	NODE_1974_length_2632	unannotated	NON	unannotated	unannotated	unknown	unknown	unknown	0.0
NODE_1974_length_2632_2	NODE_1974_length_2632	unannotated	NON	PF14359.6	VOG01808	unknown	unknown	unknown	3.940722388768813
NODE_1974_length_2632_3	NODE_1974_length_2632	unannotated	NON	unannotated	unannotated	unknown	unknown	unknown	4.947227241311497
NODE_1974_length_2632_4	NODE_1974_length_2632	unannotated	NON	PF03237.15	VOG09810	unknown	unknown	unknown	13.016053448097448
NODE_1974_length_2632_5	NODE_1974_length_2632	unannotated	NON	unannotated	unannotated	unknown	unknown	unknown	0.0
NODE_1202_length_4026_1	NODE_1202_length_4026	unannotated	NON	unannotated	unannotated	unknown	unknown	unknown	1.8314254691393523
NODE_1202_length_4026_2	NODE_1202_length_4026	unannotated	NON	unannotated	unannotated	unknown	unknown	unknown	2.9628394256298853
NODE_1202_length_4026_3	NODE_1202_length_4026	unannotated	NON	unannotated	VOG00679	unknown	unknown	unknown	4.61741209189073
NODE_1202_length_4026_4	NODE_1202_length_4026	K07496	NON	PF07282.11	VOG00022	unknown	unknown	unknown	7.274828946859094
NODE_1202_length_4026_5	NODE_1202_length_4026	unannotated	NON	unannotated	VOG03500	unknown	unknown	unknown	1.9840442582342983
NODE_1202_length_4026_6	NODE_1202_length_4026	unannotated	NON	unannotated	unannotated	unknown	unknown	unknown	0.0
NODE_1202_length_4026_7	NODE_1202_length_4026	unannotated	NON	unannotated	unannotated	unknown	unknown	unknown	2.244575322446883
NODE_1202_length_4026_8	NODE_1202_length_4026	K17680	NON	PF03796.15	VOG00557	unknown	unknown	unknown	0.0
NODE_689_length_6259_1	NODE_689_length_6259	unannotated	NON	unannotated	unannotated	Caudovirales	Siphoviridae	unassigned	5.320342144985828
NODE_689_length_6259_2	NODE_689_length_6259	unannotated	NON	unannotated	VOG12257	Caudovirales	Siphoviridae	unassigned	13.03898756884655
NODE_689_length_6259_3	NODE_689_length_6259	unannotated	NON	unannotated	unannotated	Caudovirales	Siphoviridae	unassigned	15.49069915905704
NODE_689_length_6259_4	NODE_689_length_6259	unannotated	NON	unannotated	unannotated	Caudovirales	Siphoviridae	unassigned	6.38765468504701
NODE_689_length_6259_5	NODE_689_length_6259	unannotated	NON	unannotated	unannotated	Caudovirales	Siphoviridae	unassigned	0.0
NODE_689_length_6259_6	NODE_689_length_6259	unannotated	NON	unannotated	VOG10563	Caudovirales	Siphoviridae	unassigned	2.294798178198706
NODE_689_length_6259_7	NODE_689_length_6259	unannotated	NON	unannotated	unannotated	Caudovirales	Siphoviridae	unassigned	9.185017073653198
NODE_689_length_6259_8	NODE_689_length_6259	unannotated	NON	unannotated	unannotated	Caudovirales	Siphoviridae	unassigned	4.2326277508998364
NODE_631_length_6737_1	NODE_631_length_6737	K02843	AMG	PF01075.17	unannotated	unknown	unknown	unknown	2.885882557431707
NODE_631_length_6737_2	NODE_631_length_6737	unannotated	NON	unannotated	unannotated	unknown	unknown	unknown	12.157547795137829
NODE_631_length_6737_3	NODE_631_length_6737	unannotated	NON	unannotated	unannotated	unknown	unknown	unknown	4.668339431139525
NODE_631_length_6737_4	NODE_631_length_6737	unannotated	NON	unannotated	unannotated	unknown	unknown	unknown	7.45310538745406
NODE_631_length_6737_5	NODE_631_length_6737	unannotated	NON	unannotated	unannotated	unknown	unknown	unknown	11.809031425010543
NODE_631_length_6737_6	NODE_631_length_6737	unannotated	NON	unannotated	unannotated	unknown	unknown	unknown	2.5738952539255764
NODE_631_length_6737_7	NODE_631_length_6737	unannotated	NON	unannotated	VOG17046	unknown	unknown	unknown	23.900455929308922
NODE_631_length_6737_8	NODE_631_length_6737	unannotated	NON	PF05272.11	VOG00554	unknown	unknown	unknown	17.661601251482047
NODE_1513_length_3298_1	NODE_1513_length_3298	unannotated	NON	unannotated	VOG02987	Caudovirales	Myoviridae	unassigned	5.572209406104838
NODE_1513_length_3298_2	NODE_1513_length_3298	unannotated	NON	unannotated	unannotated	Caudovirales	Myoviridae	unassigned	10.024644673183822
NODE_1513_length_3298_3	NODE_1513_length_3298	unannotated	NON	PF05065.13	VOG00633	Caudovirales	Myoviridae	unassigned	5.22171439242865
NODE_1513_length_3298_4	NODE_1513_length_3298	K06904	NON	unannotated	VOG03165	Caudovirales	Myoviridae	unassigned	4.8424131048430334
NODE_1513_length_3298_5	NODE_1513_length_3298	unannotated	NON	unannotated	unannotated	Caudovirales	Myoviridae	unassigned	3.023305536357026
NODE_1322_length_3712_1	NODE_1322_length_3712	unannotated	NON	unannotated	unannotated	unknown	unknown	unknown	1.097799704844338
NODE_1322_length_3712_2	NODE_1322_length_3712	unannotated	NON	unannotated	unannotated	unknown	unknown	unknown	1.3166007980909629
NODE_1322_length_3712_3	NODE_1322_length_3712	unannotated	NON	unannotated	unannotated	unknown	unknown	unknown	0.0
NODE_1322_length_3712_4	NODE_1322_length_3712	unannotated	NON	unannotated	VOG03830	unknown	unknown	unknown	0.0
NODE_1322_length_3712_5	NODE_1322_length_3712	unannotated	NON	unannotated	unannotated	unknown	unknown	unknown	1.5422530266436651
NODE_1322_length_3712_6	NODE_1322_length_3712	unannotated	NON	unannotated	VOG00131	unknown	unknown	unknown	2.0703070520705724
NODE_1322_length_3712_7	NODE_1322_length_3712	unannotated	NON	unannotated	unannotated	unknown	unknown	unknown	0.0
NODE_780_length_5656_1	NODE_780_length_5656	unannotated	NON	PF07087.11	VOG00750	Caudovirales	Siphoviridae	unassigned	13.42225914295418
NODE_780_length_5656_2	NODE_780_length_5656	K17733	NON	unannotated	unannotated	Caudovirales	Siphoviridae	unassigned	3.9680885164685966
NODE_780_length_5656_3	NODE_780_length_5656	K01160	NON	PF05866.11	VOG00098	Caudovirales	Siphoviridae	unassigned	35.08625635614338
NODE_780_length_5656_4	NODE_780_length_5656	K03111	NON	PF00436.25	VOG00404	Caudovirales	Siphoviridae	unassigned	56.274709869918276
NODE_780_length_5656_5	NODE_780_length_5656	unannotated	NON	unannotated	VOG10469	Caudovirales	Siphoviridae	unassigned	26.054618938322104
NODE_780_length_5656_6	NODE_780_length_5656	unannotated	NON	PF09588.10	VOG01132	Caudovirales	Siphoviridae	unassigned	39.537632871672656
NODE_780_length_5656_7	NODE_780_length_5656	unannotated	NON	unannotated	unannotated	Caudovirales	Siphoviridae	unassigned	36.413047562888295
NODE_780_length_5656_8	NODE_780_length_5656	K04087	NON	PF01145.25	VOG01564	Caudovirales	Siphoviridae	unassigned	19.509768539303934
NODE_780_length_5656_9	NODE_780_length_5656	unannotated	NON	unannotated	unannotated	Caudovirales	Siphoviridae	unassigned	3.809364975809853
NODE_780_length_5656_10	NODE_780_length_5656	unannotated	NON	unannotated	unannotated	Caudovirales	Siphoviridae	unassigned	23.087060459453657
NODE_780_length_5656_11	NODE_780_length_5656	unannotated	NON	unannotated	VOG00657	Caudovirales	Siphoviridae	unassigned	34.33611287719765
NODE_2469_length_2151_1	NODE_2469_length_2151	unannotated	NON	unannotated	unannotated	unknown	unknown	unknown	8.37223071606561
NODE_2469_length_2151_2	NODE_2469_length_2151	unannotated	NON	unannotated	unannotated	unknown	unknown	unknown	0.0
NODE_2469_length_2151_3	NODE_2469_length_2151	unannotated	NON	unannotated	VOG15625	unknown	unknown	unknown	7.867166797868174
NODE_2469_length_2151_4	NODE_2469_length_2151	unannotated	NON	unannotated	VOG00945	unknown	unknown	unknown	5.254296518358418
NODE_649_length_6587_1	NODE_649_length_6587	unannotated	NON	unannotated	unannotated	unknown	unknown	unknown	0.0
NODE_649_length_6587_2	NODE_649_length_6587	K04077	NON	PF00118.24	VOG12552	unknown	unknown	unknown	2.7684338486990208
NODE_649_length_6587_3	NODE_649_length_6587	K04078	NON	PF00166.21	unannotated	unknown	unknown	unknown	0.0
NODE_649_length_6587_4	NODE_649_length_6587	unannotated	NON	unannotated	unannotated	unknown	unknown	unknown	0.0
NODE_649_length_6587_5	NODE_649_length_6587	unannotated	NON	unannotated	unannotated	unknown	unknown	unknown	0.0
NODE_649_length_6587_6	NODE_649_length_6587	unannotated	NON	PF13479.6	VOG01757	unknown	unknown	unknown	4.4856652794862395
NODE_649_length_6587_7	NODE_649_length_6587	unannotated	NON	unannotated	unannotated	unknown	unknown	unknown	0.5952132774702895
NODE_649_length_6587_8	NODE_649_length_6587	unannotated	NON	unannotated	unannotated	unknown	unknown	unknown	5.290784688624795
NODE_649_length_6587_9	NODE_649_length_6587	unannotated	NON	unannotated	unannotated	unknown	unknown	unknown	10.799746065440305
NODE_649_length_6587_10	NODE_649_length_6587	unannotated	NON	unannotated	unannotated	unknown	unknown	unknown	0.0
NODE_649_length_6587_11	NODE_649_length_6587	unannotated	NON	unannotated	unannotated	unknown	unknown	unknown	1.3135741295896044
NODE_649_length_6587_12	NODE_649_length_6587	unannotated	NON	unannotated	unannotated	unknown	unknown	unknown	1.147399089099353
NODE_219_length_11715_1	NODE_219_length_11715	unannotated	NON	unannotated	VOG20626	Caudovirales	Siphoviridae	unassigned	3.847843409908942
NODE_219_length_11715_2	NODE_219_length_11715	unannotated	NON	unannotated	unannotated	Caudovirales	Siphoviridae	unassigned	0.0
NODE_219_length_11715_3	NODE_219_length_11715	unannotated	NON	unannotated	unannotated	Caudovirales	Siphoviridae	unassigned	0.0
NODE_219_length_11715_4	NODE_219_length_11715	unannotated	NON	unannotated	unannotated	Caudovirales	Siphoviridae	unassigned	5.218308186040894
NODE_219_length_11715_5	NODE_219_length_11715	unannotated	NON	unannotated	VOG01027	Caudovirales	Siphoviridae	unassigned	6.258242460259044
NODE_219_length_11715_6	NODE_219_length_11715	unannotated	NON	unannotated	unannotated	Caudovirales	Siphoviridae	unassigned	10.416232355730067
NODE_219_length_11715_7	NODE_219_length_11715	unannotated	NON	unannotated	unannotated	Caudovirales	Siphoviridae	unassigned	9.146780309147951
NODE_219_length_11715_8	NODE_219_length_11715	unannotated	NON	unannotated	unannotated	Caudovirales	Siphoviridae	unassigned	6.613480860780994
NODE_219_length_11715_9	NODE_219_length_11715	unannotated	NON	unannotated	unannotated	Caudovirales	Siphoviridae	unassigned	0.0
NODE_219_length_11715_10	NODE_219_length_11715	unannotated	NON	unannotated	unannotated	Caudovirales	Siphoviridae	unassigned	0.0
NODE_219_length_11715_11	NODE_219_length_11715	unannotated	NON	unannotated	unannotated	Caudovirales	Siphoviridae	unassigned	8.403010976051146
NODE_219_length_11715_12	NODE_219_length_11715	unannotated	NON	unannotated	unannotated	Caudovirales	Siphoviridae	unassigned	13.936701131011658
NODE_219_length_11715_13	NODE_219_length_11715	unannotated	NON	unannotated	unannotated	Caudovirales	Siphoviridae	unassigned	6.712537402308111
NODE_219_length_11715_14	NODE_219_length_11715	unannotated	NON	unannotated	unannotated	Caudovirales	Siphoviridae	unassigned	10.700463415196216
NODE_219_length_11715_15	NODE_219_length_11715	unannotated	NON	unannotated	VOG03415	Caudovirales	Siphoviridae	unassigned	7.450288643165528
NODE_219_length_11715_16	NODE_219_length_11715	unannotated	NON	unannotated	unannotated	Caudovirales	Siphoviridae	unassigned	5.742761270065105
NODE_219_length_11715_17	NODE_219_length_11715	unannotated	NON	unannotated	unannotated	Caudovirales	Siphoviridae	unassigned	6.144137057757828
NODE_219_length_11715_18	NODE_219_length_11715	unannotated	NON	unannotated	unannotated	Caudovirales	Siphoviridae	unassigned	1.4429412787158535
NODE_219_length_11715_19	NODE_219_length_11715	unannotated	NON	unannotated	unannotated	Caudovirales	Siphoviridae	unassigned	0.0
NODE_114_length_15881_1	NODE_114_length_15881	unannotated	NON	unannotated	VOG01563	Caudovirales	Siphoviridae	unassigned	17.50941300540403
NODE_114_length_15881_2	NODE_114_length_15881	unannotated	NON	unannotated	VOG03107	Caudovirales	Siphoviridae	unassigned	43.81938239045076
NODE_114_length_15881_3	NODE_114_length_15881	unannotated	NON	PF12949.7	unannotated	Caudovirales	Siphoviridae	unassigned	18.6733577245581
NODE_114_length_15881_4	NODE_114_length_15881	unannotated	NON	unannotated	unannotated	Caudovirales	Siphoviridae	unassigned	27.209749827213233
NODE_114_length_15881_5	NODE_114_length_15881	unannotated	NON	unannotated	VOG00089	Caudovirales	Siphoviridae	unassigned	18.174451220466857
NODE_114_length_15881_6	NODE_114_length_15881	unannotated	NON	unannotated	VOG01487	Caudovirales	Siphoviridae	unassigned	34.353862224769216
NODE_114_length_15881_7	NODE_114_length_15881	unannotated	NON	PF13554.6	VOG00290	Caudovirales	Siphoviridae	unassigned	20.407312370409926
NODE_114_length_15881_8	NODE_114_length_15881	unannotated	NON	PF10946.8	unannotated	Caudovirales	Siphoviridae	unassigned	51.78629805824454
NODE_114_length_15881_9	NODE_114_length_15881	unannotated	NON	PF08813.11	VOG02790	Caudovirales	Siphoviridae	unassigned	63.048517539445484
NODE_114_length_15881_10	NODE_114_length_15881	unannotated	NON	PF08748.11	VOG01010	Caudovirales	Siphoviridae	unassigned	42.742874728575124
NODE_114_length_15881_11	NODE_114_length_15881	unannotated	NON	PF08809.11	VOG02443	Caudovirales	Siphoviridae	unassigned	29.628394256298854
NODE_114_length_15881_12	NODE_114_length_15881	unannotated	NON	PF06791.13	VOG20937	Caudovirales	Siphoviridae	unassigned	120.19674946114571
NODE_114_length_15881_13	NODE_114_length_15881	unannotated	NON	PF05939.13	VOG01889	Caudovirales	Siphoviridae	unassigned	45.51011254286107
NODE_114_length_15881_14	NODE_114_length_15881	unannotated	NON	PF05100.12	VOG00644	Caudovirales	Siphoviridae	unassigned	122.55227960025722
NODE_114_length_15881_15	NODE_114_length_15881	K21140	AMG	PF14464.6	VOG01039	Caudovirales	Siphoviridae	unassigned	180.70927491253457
NODE_114_length_15881_16	NODE_114_length_15881	K03406	NON	PF00015.21	unannotated	Caudovirales	Siphoviridae	unassigned	291.09955391014967
NODE_114_length_15881_17	NODE_114_length_15881	unannotated	NON	unannotated	unannotated	Caudovirales	Siphoviridae	unassigned	210.34319649037013
NODE_114_length_15881_18	NODE_114_length_15881	unannotated	NON	unannotated	VOG02435	Caudovirales	Siphoviridae	unassigned	190.95914633892173
NODE_114_length_15881_19	NODE_114_length_15881	unannotated	NON	PF13550.6	VOG00125	Caudovirales	Siphoviridae	unassigned	316.69451280574367
NODE_709_length_6138_1	NODE_709_length_6138	unannotated	NON	unannotated	unannotated	unknown	unknown	unknown	2.747138203709029
NODE_709_length_6138_2	NODE_709_length_6138	unannotated	NON	unannotated	unannotated	unknown	unknown	unknown	0.0
NODE_709_length_6138_3	NODE_709_length_6138	unannotated	NON	unannotated	unannotated	unknown	unknown	unknown	0.0
NODE_709_length_6138_4	NODE_709_length_6138	unannotated	NON	unannotated	unannotated	unknown	unknown	unknown	0.0
NODE_709_length_6138_5	NODE_709_length_6138	unannotated	NON	unannotated	unannotated	unknown	unknown	unknown	0.0
NODE_709_length_6138_6	NODE_709_length_6138	unannotated	NON	unannotated	unannotated	unknown	unknown	unknown	7.870588792995564
NODE_709_length_6138_7	NODE_709_length_6138	unannotated	NON	unannotated	unannotated	unknown	unknown	unknown	0.0
NODE_709_length_6138_8	NODE_709_length_6138	unannotated	NON	unannotated	unannotated	unknown	unknown	unknown	0.0
NODE_709_length_6138_9	NODE_709_length_6138	unannotated	NON	PF05866.11	VOG00098	unknown	unknown	unknown	3.9680885164685966
NODE_709_length_6138_10	NODE_709_length_6138	unannotated	NON	unannotated	unannotated	unknown	unknown	unknown	2.8570237318573897
NODE_709_length_6138_11	NODE_709_length_6138	unannotated	NON	PF12728.7	unannotated	unknown	unknown	unknown	1.9568655697653352
NODE_709_length_6138_12	NODE_709_length_6138	unannotated	NON	unannotated	unannotated	unknown	unknown	unknown	0.0
NODE_709_length_6138_13	NODE_709_length_6138	unannotated	NON	unannotated	unannotated	unknown	unknown	unknown	4.201505488025573
NODE_709_length_6138_14	NODE_709_length_6138	unannotated	NON	unannotated	VOG01402	unknown	unknown	unknown	4.031074048476034
NODE_709_length_6138_15	NODE_709_length_6138	unannotated	NON	unannotated	unannotated	unknown	unknown	unknown	0.0
NODE_709_length_6138_16	NODE_709_length_6138	unannotated	NON	unannotated	unannotated	unknown	unknown	unknown	0.0
NODE_709_length_6138_17	NODE_709_length_6138	unannotated	NON	unannotated	unannotated	unknown	unknown	unknown	2.3928171958604603
NODE_709_length_6138_18	NODE_709_length_6138	unannotated	NON	unannotated	unannotated	unknown	unknown	unknown	0.0
NODE_1226_length_3963_1	NODE_1226_length_3963	unannotated	NON	unannotated	VOG00249	Caudovirales	Siphoviridae	unassigned	4.791654057622456
NODE_1226_length_3963_2	NODE_1226_length_3963	unannotated	NON	unannotated	unannotated	Caudovirales	Siphoviridae	unassigned	0.0
NODE_1226_length_3963_3	NODE_1226_length_3963	unannotated	NON	unannotated	unannotated	Caudovirales	Siphoviridae	unassigned	8.070688508071722
NODE_1226_length_3963_4	NODE_1226_length_3963	unannotated	NON	unannotated	unannotated	Caudovirales	Siphoviridae	unassigned	0.0
NODE_1226_length_3963_5	NODE_1226_length_3963	unannotated	NON	unannotated	unannotated	Caudovirales	Siphoviridae	unassigned	0.0
NODE_1226_length_3963_6	NODE_1226_length_3963	unannotated	NON	unannotated	unannotated	Caudovirales	Siphoviridae	unassigned	12.421842312423433
NODE_1226_length_3963_7	NODE_1226_length_3963	unannotated	NON	unannotated	unannotated	Caudovirales	Siphoviridae	unassigned	16.74446143213122
NODE_1226_length_3963_8	NODE_1226_length_3963	unannotated	NON	unannotated	VOG00153	Caudovirales	Siphoviridae	unassigned	10.389177206754143
NODE_1226_length_3963_9	NODE_1226_length_3963	unannotated	NON	unannotated	unannotated	Caudovirales	Siphoviridae	unassigned	28.048406499969804
NODE_1226_length_3963_10	NODE_1226_length_3963	unannotated	NON	unannotated	unannotated	Caudovirales	Siphoviridae	unassigned	51.807363671014
NODE_135_length_14706_1	NODE_135_length_14706	unannotated	NON	unannotated	unannotated	unknown	unknown	unknown	0.0
NODE_135_length_14706_2	NODE_135_length_14706	unannotated	NON	unannotated	unannotated	unknown	unknown	unknown	5.290784688624795
NODE_135_length_14706_3	NODE_135_length_14706	unannotated	NON	unannotated	unannotated	unknown	unknown	unknown	45.27523946659252
NODE_135_length_14706_4	NODE_135_length_14706	unannotated	NON	PF18760.1	unannotated	unknown	unknown	unknown	23.808531098811578
NODE_135_length_14706_5	NODE_135_length_14706	unannotated	NON	unannotated	unannotated	unknown	unknown	unknown	29.774346937364367
NODE_135_length_14706_6	NODE_135_length_14706	unannotated	NON	unannotated	unannotated	unknown	unknown	unknown	16.96192197021085
NODE_135_length_14706_7	NODE_135_length_14706	unannotated	NON	unannotated	unannotated	unknown	unknown	unknown	33.04800993187922
NODE_135_length_14706_8	NODE_135_length_14706	unannotated	NON	unannotated	unannotated	unknown	unknown	unknown	33.33194353833621
NODE_135_length_14706_9	NODE_135_length_14706	unannotated	NON	unannotated	unannotated	unknown	unknown	unknown	32.76619626470109
NODE_135_length_14706_10	NODE_135_length_14706	unannotated	NON	unannotated	VOG00880	unknown	unknown	unknown	19.046824879049264
NODE_135_length_14706_11	NODE_135_length_14706	K08259	NON	PF01551.22	unannotated	unknown	unknown	unknown	17.30397815809051
NODE_135_length_14706_12	NODE_135_length_14706	unannotated	NON	unannotated	unannotated	unknown	unknown	unknown	6.2355676687363655
NODE_135_length_14706_13	NODE_135_length_14706	unannotated	NON	unannotated	unannotated	unknown	unknown	unknown	8.858988315836866
NODE_135_length_14706_14	NODE_135_length_14706	unannotated	NON	unannotated	unannotated	unknown	unknown	unknown	0.0
NODE_3657_length_1446_1	NODE_3657_length_1446	K03496	NON	unannotated	VOG10286	Caudovirales	Myoviridae	Peduovirinae	2.660171072492914
NODE_3657_length_1446_2	NODE_3657_length_1446	unannotated	NON	unannotated	unannotated	Caudovirales	Myoviridae	Peduovirinae	0.0
NODE_3657_length_1446_3	NODE_3657_length_1446	unannotated	NON	unannotated	unannotated	Caudovirales	Myoviridae	Peduovirinae	3.039386948784457
NODE_3657_length_1446_4	NODE_3657_length_1446	unannotated	NON	PF05840.13	VOG00821	Caudovirales	Myoviridae	Peduovirinae	2.885882557431707
NODE_1194_length_4067_1	NODE_1194_length_4067	unannotated	NON	unannotated	unannotated	Caudovirales	Siphoviridae	unassigned	19.467749185768586
NODE_1194_length_4067_2	NODE_1194_length_4067	unannotated	NON	unannotated	unannotated	Caudovirales	Siphoviridae	unassigned	43.67089682212953
NODE_1194_length_4067_3	NODE_1194_length_4067	unannotated	NON	unannotated	VOG24045	Caudovirales	Siphoviridae	unassigned	18.742886184170818
NODE_1194_length_4067_4	NODE_1194_length_4067	unannotated	NON	unannotated	unannotated	Caudovirales	Siphoviridae	unassigned	26.712010501105674
NODE_1194_length_4067_5	NODE_1194_length_4067	unannotated	NON	unannotated	unannotated	Caudovirales	Siphoviridae	unassigned	21.02014457372554
NODE_1194_length_4067_6	NODE_1194_length_4067	unannotated	NON	unannotated	unannotated	Caudovirales	Siphoviridae	unassigned	15.970940115972986
NODE_1470_length_3362_1	NODE_1470_length_3362	K02313	NON	unannotated	unannotated	Caudovirales	Siphoviridae	unassigned	0.5952132774702895
NODE_1470_length_3362_2	NODE_1470_length_3362	unannotated	NON	unannotated	unannotated	Caudovirales	Siphoviridae	unassigned	0.0
NODE_1470_length_3362_3	NODE_1470_length_3362	unannotated	NON	unannotated	unannotated	Caudovirales	Siphoviridae	unassigned	0.0
NODE_1470_length_3362_4	NODE_1470_length_3362	unannotated	NON	unannotated	unannotated	Caudovirales	Siphoviridae	unassigned	2.9760663873514472
NODE_1470_length_3362_5	NODE_1470_length_3362	unannotated	NON	unannotated	unannotated	Caudovirales	Siphoviridae	unassigned	2.5061611682959555
NODE_1470_length_3362_6	NODE_1470_length_3362	unannotated	NON	unannotated	unannotated	Caudovirales	Siphoviridae	unassigned	0.0
NODE_1470_length_3362_7	NODE_1470_length_3362	unannotated	NON	unannotated	unannotated	Caudovirales	Siphoviridae	unassigned	0.6613480860780994
NODE_1470_length_3362_8	NODE_1470_length_3362	unannotated	NON	unannotated	VOG00694	Caudovirales	Siphoviridae	unassigned	0.0
NODE_1058_length_4526_1	NODE_1058_length_4526	unannotated	NON	unannotated	unannotated	unknown	unknown	unknown	798.1234038027417
NODE_1058_length_4526_2	NODE_1058_length_4526	unannotated	NON	unannotated	unannotated	unknown	unknown	unknown	1150.3396328114172
NODE_1058_length_4526_3	NODE_1058_length_4526	unannotated	NON	unannotated	VOG00031	unknown	unknown	unknown	1022.9904721043714
NODE_1058_length_4526_4	NODE_1058_length_4526	unannotated	NON	unannotated	unannotated	unknown	unknown	unknown	869.7523144976645
NODE_1058_length_4526_5	NODE_1058_length_4526	unannotated	NON	unannotated	unannotated	unknown	unknown	unknown	1064.3198297798408
NODE_124_length_15244_1	NODE_124_length_15244	unannotated	NON	unannotated	unannotated	Caudovirales	Podoviridae	unassigned	2.1481381442536764
NODE_124_length_15244_2	NODE_124_length_15244	unannotated	NON	unannotated	VOG07403	Caudovirales	Podoviridae	unassigned	3.02700150889536
NODE_124_length_15244_3	NODE_124_length_15244	unannotated	NON	unannotated	VOG07402	Caudovirales	Podoviridae	unassigned	10.051094922981143
NODE_124_length_15244_4	NODE_124_length_15244	K21029	AMG	PF00899.21	VOG07399	Caudovirales	Podoviridae	unassigned	6.018513437617798
NODE_124_length_15244_5	NODE_124_length_15244	unannotated	NON	unannotated	unannotated	Caudovirales	Podoviridae	unassigned	6.426842750599445
NODE_124_length_15244_6	NODE_124_length_15244	unannotated	NON	unannotated	VOG07397	Caudovirales	Podoviridae	unassigned	2.3040513966591853
NODE_124_length_15244_7	NODE_124_length_15244	K10906	NON	unannotated	VOG00690	Caudovirales	Podoviridae	unassigned	11.567986861569468
NODE_124_length_15244_8	NODE_124_length_15244	unannotated	NON	unannotated	VOG07396	Caudovirales	Podoviridae	unassigned	10.752239851076197
NODE_124_length_15244_9	NODE_124_length_15244	unannotated	NON	unannotated	unannotated	Caudovirales	Podoviridae	unassigned	1.0581569377249591
NODE_124_length_15244_10	NODE_124_length_15244	unannotated	NON	unannotated	unannotated	Caudovirales	Podoviridae	unassigned	1.6419676619870056
NODE_124_length_15244_11	NODE_124_length_15244	K02395	NON	PF01832.20	VOG11508	Caudovirales	Podoviridae	unassigned	6.834985004443515
NODE_124_length_15244_12	NODE_124_length_15244	unannotated	NON	unannotated	unannotated	Caudovirales	Podoviridae	unassigned	2.9302807506229636
NODE_124_length_15244_13	NODE_124_length_15244	unannotated	NON	unannotated	unannotated	Caudovirales	Podoviridae	unassigned	1.8492062989368219
NODE_124_length_15244_14	NODE_124_length_15244	unannotated	NON	unannotated	VOG00517	Caudovirales	Podoviridae	unassigned	5.336394901457768
NODE_124_length_15244_15	NODE_124_length_15244	unannotated	NON	unannotated	unannotated	Caudovirales	Podoviridae	unassigned	3.887107118173319
NODE_124_length_15244_16	NODE_124_length_15244	unannotated	NON	unannotated	unannotated	Caudovirales	Podoviridae	unassigned	0.0
NODE_124_length_15244_17	NODE_124_length_15244	unannotated	NON	unannotated	unannotated	Caudovirales	Podoviridae	unassigned	1.3413256957076947
NODE_124_length_15244_18	NODE_124_length_15244	unannotated	NON	unannotated	unannotated	Caudovirales	Podoviridae	unassigned	3.401218728401654
NODE_124_length_15244_19	NODE_124_length_15244	unannotated	NON	unannotated	unannotated	Caudovirales	Podoviridae	unassigned	2.3514598616110205
NODE_124_length_15244_20	NODE_124_length_15244	unannotated	NON	unannotated	unannotated	Caudovirales	Podoviridae	unassigned	0.0
NODE_124_length_15244_21	NODE_124_length_15244	K02395	NON	PF01832.20	VOG11508	Caudovirales	Podoviridae	unassigned	9.367290924122589
NODE_124_length_15244_22	NODE_124_length_15244	unannotated	NON	unannotated	unannotated	Caudovirales	Podoviridae	unassigned	0.0
NODE_124_length_15244_23	NODE_124_length_15244	unannotated	NON	unannotated	unannotated	Caudovirales	Podoviridae	unassigned	8.120739289517129
NODE_124_length_15244_24	NODE_124_length_15244	unannotated	NON	unannotated	unannotated	Caudovirales	Podoviridae	unassigned	8.341675129510627
NODE_124_length_15244_25	NODE_124_length_15244	unannotated	NON	unannotated	unannotated	Caudovirales	Podoviridae	unassigned	10.045793712578725
NODE_124_length_15244_26	NODE_124_length_15244	K08640	NON	PF01471.18	VOG00699	Caudovirales	Podoviridae	unassigned	5.815824390549394
NODE_124_length_15244_27	NODE_124_length_15244	unannotated	NON	unannotated	unannotated	Caudovirales	Podoviridae	unassigned	26.983001911986456
NODE_124_length_15244_28	NODE_124_length_15244	unannotated	NON	unannotated	unannotated	Caudovirales	Podoviridae	unassigned	31.043167620549905
NODE_124_length_15244_29	NODE_124_length_15244	unannotated	NON	PF05105.12	VOG10103	Caudovirales	Podoviridae	unassigned	18.22381392748541
NODE_124_length_15244_30	NODE_124_length_15244	unannotated	NON	unannotated	unannotated	Caudovirales	Podoviridae	unassigned	17.958434885960735
NODE_124_length_15244_31	NODE_124_length_15244	unannotated	NON	unannotated	VOG00502	Caudovirales	Podoviridae	unassigned	0.0
NODE_4024_length_1311_1	NODE_4024_length_1311	unannotated	NON	unannotated	unannotated	unknown	unknown	unknown	2.0930576790164026
NODE_4024_length_1311_2	NODE_4024_length_1311	unannotated	NON	unannotated	unannotated	unknown	unknown	unknown	5.494276407418058
NODE_4024_length_1311_3	NODE_4024_length_1311	unannotated	NON	unannotated	VOG17297	unknown	unknown	unknown	0.0
NODE_4024_length_1311_4	NODE_4024_length_1311	unannotated	NON	unannotated	unannotated	unknown	unknown	unknown	0.0
NODE_449_length_8201_1	NODE_449_length_8201	unannotated	NON	unannotated	unannotated	Caudovirales	Siphoviridae	unassigned	0.0
NODE_449_length_8201_2	NODE_449_length_8201	unannotated	NON	unannotated	VOG00479	Caudovirales	Siphoviridae	unassigned	3.201147038495675
NODE_449_length_8201_3	NODE_449_length_8201	unannotated	NON	unannotated	VOG00557	Caudovirales	Siphoviridae	unassigned	5.9521327747028945
NODE_449_length_8201_4	NODE_449_length_8201	unannotated	NON	unannotated	VOG11618	Caudovirales	Siphoviridae	unassigned	3.6395206775253373
NODE_449_length_8201_5	NODE_449_length_8201	unannotated	NON	unannotated	VOG11617	Caudovirales	Siphoviridae	unassigned	2.780558376503542
NODE_449_length_8201_6	NODE_449_length_8201	K07465	NON	PF12705.7	VOG00216	Caudovirales	Siphoviridae	unassigned	9.904348937105617
NODE_449_length_8201_7	NODE_449_length_8201	unannotated	NON	unannotated	VOG03244	Caudovirales	Siphoviridae	unassigned	13.200769718152955
NODE_449_length_8201_8	NODE_449_length_8201	unannotated	NON	unannotated	VOG03244	Caudovirales	Siphoviridae	unassigned	27.738094484052326
NODE_449_length_8201_9	NODE_449_length_8201	unannotated	NON	unannotated	VOG01819	Caudovirales	Siphoviridae	unassigned	11.09523779362093
NODE_449_length_8201_10	NODE_449_length_8201	unannotated	NON	unannotated	VOG01133	Caudovirales	Siphoviridae	unassigned	14.880331936757239
NODE_449_length_8201_11	NODE_449_length_8201	unannotated	NON	unannotated	VOG15182	Caudovirales	Siphoviridae	unassigned	8.025347561397162
NODE_449_length_8201_12	NODE_449_length_8201	unannotated	NON	unannotated	VOG15181	Caudovirales	Siphoviridae	unassigned	0.0
NODE_449_length_8201_13	NODE_449_length_8201	unannotated	NON	unannotated	VOG10377	Caudovirales	Siphoviridae	unassigned	7.107024208600472
NODE_565_length_7308_1	NODE_565_length_7308	unannotated	NON	unannotated	unannotated	Caudovirales	Siphoviridae	unassigned	1.9046824879049264
NODE_565_length_7308_2	NODE_565_length_7308	unannotated	NON	unannotated	unannotated	Caudovirales	Siphoviridae	unassigned	0.0
NODE_565_length_7308_3	NODE_565_length_7308	unannotated	NON	unannotated	unannotated	Caudovirales	Siphoviridae	unassigned	1.9046824879049264
NODE_565_length_7308_4	NODE_565_length_7308	unannotated	NON	unannotated	unannotated	Caudovirales	Siphoviridae	unassigned	11.077080934190281
NODE_565_length_7308_5	NODE_565_length_7308	unannotated	NON	unannotated	VOG01027	Caudovirales	Siphoviridae	unassigned	13.03668988241191
NODE_565_length_7308_6	NODE_565_length_7308	K06909	NON	PF14528.6	VOG20626	Caudovirales	Siphoviridae	unassigned	4.10099100266611
NODE_565_length_7308_7	NODE_565_length_7308	unannotated	NON	unannotated	unannotated	Caudovirales	Siphoviridae	unassigned	5.0888463417307195
NODE_565_length_7308_8	NODE_565_length_7308	unannotated	NON	PF05866.11	VOG00098	Caudovirales	Siphoviridae	unassigned	2.8287363681756332
NODE_565_length_7308_9	NODE_565_length_7308	unannotated	NON	unannotated	unannotated	Caudovirales	Siphoviridae	unassigned	0.0
NODE_2680_length_1984_1	NODE_2680_length_1984	unannotated	NON	PF11645.8	VOG00249	unknown	unknown	unknown	0.7214706393579268
NODE_2680_length_1984_2	NODE_2680_length_1984	unannotated	NON	unannotated	unannotated	unknown	unknown	unknown	2.6826513914153893
NODE_2680_length_1984_3	NODE_2680_length_1984	unannotated	NON	unannotated	unannotated	unknown	unknown	unknown	0.0
NODE_2680_length_1984_4	NODE_2680_length_1984	unannotated	NON	unannotated	unannotated	unknown	unknown	unknown	0.0
NODE_2680_length_1984_5	NODE_2680_length_1984	unannotated	NON	unannotated	unannotated	unknown	unknown	unknown	0.0
NODE_2680_length_1984_6	NODE_2680_length_1984	unannotated	NON	unannotated	VOG20626	unknown	unknown	unknown	0.9246031494684109
NODE_1160_length_4162_1	NODE_1160_length_4162	unannotated	NON	unannotated	VOG00056	Caudovirales	Siphoviridae	Nclasvirinae	16.73443080427651
NODE_1160_length_4162_2	NODE_1160_length_4162	K04763	NON	PF00589.22	VOG00041	Caudovirales	Siphoviridae	Nclasvirinae	10.305185102470684
NODE_1160_length_4162_3	NODE_1160_length_4162	K00571	NON	PF01555.18	VOG00102	Caudovirales	Siphoviridae	Nclasvirinae	11.487384654679518
NODE_1160_length_4162_4	NODE_1160_length_4162	unannotated	NON	unannotated	unannotated	Caudovirales	Siphoviridae	Nclasvirinae	10.58156937724959
NODE_1160_length_4162_5	NODE_1160_length_4162	unannotated	NON	unannotated	unannotated	Caudovirales	Siphoviridae	Nclasvirinae	6.6830964487892155
NODE_1160_length_4162_6	NODE_1160_length_4162	unannotated	NON	unannotated	unannotated	Caudovirales	Siphoviridae	Nclasvirinae	2.3514598616110205
NODE_411_length_8509_1	NODE_411_length_8509	unannotated	NON	unannotated	unannotated	Caudovirales	Myoviridae	unassigned	1.5612151540204315
NODE_411_length_8509_2	NODE_411_length_8509	unannotated	NON	unannotated	VOG00012	Caudovirales	Myoviridae	unassigned	4.081462474081985
NODE_411_length_8509_3	NODE_411_length_8509	unannotated	NON	unannotated	unannotated	Caudovirales	Myoviridae	unassigned	6.109358923468632
NODE_411_length_8509_4	NODE_411_length_8509	unannotated	NON	unannotated	VOG00012	Caudovirales	Myoviridae	unassigned	6.872565678007467
NODE_411_length_8509_5	NODE_411_length_8509	unannotated	NON	unannotated	unannotated	Caudovirales	Myoviridae	unassigned	6.177348609421383
NODE_411_length_8509_6	NODE_411_length_8509	unannotated	NON	unannotated	unannotated	Caudovirales	Myoviridae	unassigned	11.479113208355583
NODE_411_length_8509_7	NODE_411_length_8509	unannotated	NON	unannotated	unannotated	Caudovirales	Myoviridae	unassigned	9.216205586636741
NODE_411_length_8509_8	NODE_411_length_8509	unannotated	NON	unannotated	unannotated	Caudovirales	Myoviridae	unassigned	3.6034533554958066
NODE_411_length_8509_9	NODE_411_length_8509	unannotated	NON	unannotated	unannotated	Caudovirales	Myoviridae	unassigned	1.8952064556267925
NODE_411_length_8509_10	NODE_411_length_8509	unannotated	NON	unannotated	VOG01199	Caudovirales	Myoviridae	unassigned	4.052515931712609
NODE_411_length_8509_11	NODE_411_length_8509	unannotated	NON	unannotated	VOG00945	Caudovirales	Myoviridae	unassigned	3.4902558678886084
NODE_411_length_8509_12	NODE_411_length_8509	unannotated	NON	unannotated	VOG24045	Caudovirales	Myoviridae	unassigned	1.763594896208265
NODE_411_length_8509_13	NODE_411_length_8509	unannotated	NON	PF03385.17	unannotated	Caudovirales	Myoviridae	unassigned	0.0
NODE_411_length_8509_14	NODE_411_length_8509	unannotated	NON	unannotated	unannotated	Caudovirales	Myoviridae	unassigned	0.0
NODE_159_length_13799_1	NODE_159_length_13799	unannotated	NON	unannotated	unannotated	Caudovirales	Siphoviridae	unassigned	4.714560613626055
NODE_159_length_13799_2	NODE_159_length_13799	unannotated	NON	unannotated	unannotated	Caudovirales	Siphoviridae	unassigned	27.209749827213233
NODE_159_length_13799_3	NODE_159_length_13799	K21472	NON	PF01551.22	VOG00410	Caudovirales	Siphoviridae	unassigned	24.452004912292974
NODE_159_length_13799_4	NODE_159_length_13799	unannotated	NON	unannotated	unannotated	Caudovirales	Siphoviridae	unassigned	14.401257835378713
NODE_159_length_13799_5	NODE_159_length_13799	unannotated	NON	unannotated	unannotated	Caudovirales	Siphoviridae	unassigned	10.58156937724959
NODE_159_length_13799_6	NODE_159_length_13799	unannotated	NON	unannotated	unannotated	Caudovirales	Siphoviridae	unassigned	7.05437958483306
NODE_159_length_13799_7	NODE_159_length_13799	unannotated	NON	unannotated	unannotated	Caudovirales	Siphoviridae	unassigned	2.240802926946972
NODE_159_length_13799_8	NODE_159_length_13799	unannotated	NON	unannotated	VOG09757	Caudovirales	Siphoviridae	unassigned	4.534958304535539
NODE_159_length_13799_9	NODE_159_length_13799	unannotated	NON	PF11672.8	VOG00718	Caudovirales	Siphoviridae	unassigned	11.624822696133354
NODE_159_length_13799_10	NODE_159_length_13799	unannotated	NON	unannotated	unannotated	Caudovirales	Siphoviridae	unassigned	16.979727605353993
NODE_159_length_13799_11	NODE_159_length_13799	unannotated	NON	unannotated	unannotated	Caudovirales	Siphoviridae	unassigned	0.0
NODE_159_length_13799_12	NODE_159_length_13799	unannotated	NON	unannotated	unannotated	Caudovirales	Siphoviridae	unassigned	5.9521327747028945
NODE_159_length_13799_13	NODE_159_length_13799	unannotated	NON	unannotated	unannotated	Caudovirales	Siphoviridae	unassigned	0.0
NODE_159_length_13799_14	NODE_159_length_13799	unannotated	NON	unannotated	VOG00412	Caudovirales	Siphoviridae	unassigned	0.0
NODE_159_length_13799_15	NODE_159_length_13799	unannotated	NON	unannotated	unannotated	Caudovirales	Siphoviridae	unassigned	9.455870507329422
NODE_159_length_13799_16	NODE_159_length_13799	unannotated	NON	unannotated	unannotated	Caudovirales	Siphoviridae	unassigned	19.661238584825046
NODE_159_length_13799_17	NODE_159_length_13799	unannotated	NON	unannotated	VOG01402	Caudovirales	Siphoviridae	unassigned	6.733725967340649
NODE_159_length_13799_18	NODE_159_length_13799	unannotated	NON	unannotated	unannotated	Caudovirales	Siphoviridae	unassigned	0.0
NODE_159_length_13799_19	NODE_159_length_13799	unannotated	NON	unannotated	unannotated	Caudovirales	Siphoviridae	unassigned	18.29989057006694
NODE_159_length_13799_20	NODE_159_length_13799	unannotated	NON	unannotated	unannotated	Caudovirales	Siphoviridae	unassigned	0.0
NODE_159_length_13799_21	NODE_159_length_13799	unannotated	NON	unannotated	unannotated	Caudovirales	Siphoviridae	unassigned	0.0
NODE_159_length_13799_22	NODE_159_length_13799	unannotated	NON	unannotated	VOG04791	Caudovirales	Siphoviridae	unassigned	21.504479702152395
NODE_159_length_13799_23	NODE_159_length_13799	unannotated	NON	unannotated	unannotated	Caudovirales	Siphoviridae	unassigned	59.96222647108102
NODE_159_length_13799_24	NODE_159_length_13799	K21527	NON	unannotated	VOG02633	Caudovirales	Siphoviridae	unassigned	30.837716470841666
NODE_159_length_13799_25	NODE_159_length_13799	unannotated	NON	unannotated	unannotated	Caudovirales	Siphoviridae	unassigned	1.9435535590866595
NODE_159_length_13799_26	NODE_159_length_13799	unannotated	NON	unannotated	unannotated	Caudovirales	Siphoviridae	unassigned	32.34366488895158
NODE_159_length_13799_27	NODE_159_length_13799	unannotated	NON	unannotated	unannotated	Caudovirales	Siphoviridae	unassigned	50.233384296393666
NODE_159_length_13799_28	NODE_159_length_13799	unannotated	NON	unannotated	VOG02687	Caudovirales	Siphoviridae	unassigned	40.166773554457635
NODE_3331_length_1584_1	NODE_3331_length_1584	unannotated	NON	PF09588.10	VOG01132	unknown	unknown	unknown	9.717767795433298
NODE_3331_length_1584_2	NODE_3331_length_1584	unannotated	NON	unannotated	unannotated	unknown	unknown	unknown	10.100588951010973
NODE_3331_length_1584_3	NODE_3331_length_1584	unannotated	NON	unannotated	unannotated	unknown	unknown	unknown	20.75615531691266
NODE_3331_length_1584_4	NODE_3331_length_1584	unannotated	NON	unannotated	unannotated	unknown	unknown	unknown	6.64424123687765
NODE_872_length_5194_1	NODE_872_length_5194	unannotated	NON	unannotated	unannotated	Caudovirales	Siphoviridae	unassigned	0.0
NODE_872_length_5194_2	NODE_872_length_5194	unannotated	NON	PF13392.6	VOG00054	Caudovirales	Siphoviridae	unassigned	2.8010036586837153
NODE_872_length_5194_3	NODE_872_length_5194	unannotated	NON	unannotated	VOG03613	Caudovirales	Siphoviridae	unassigned	9.825742993160334
[truncated: 3,335 more rows]
